# Supplementary material for: Comparative transcriptome analysis reveals distinct ethylene–independent regulation of ripening in response to low temperature in kiwifruit
Source: BMC Plant Biol. 2018 Mar 21;18:47. doi: 10.1186/s12870-018-1264-y (PMC5863462; doi:10.1186/s12870-018-1264-y)
Supplement: Supplementary file 2 — Genes that were exclusively regulated by propylene. Values for Harvest, Propylene, 20°CW4 and 5°CW4 indicate average RPKM of 3 independent biological replicates. Orange and blue color shading indicate genes that were up–regulated and down–regulated, respectively. (XLSX 378 kb) [file 12870_2018_1264_MOESM2_ESM.xlsx]

## Sheet: Sheet1
Additional file 2: Genes that were exclusively regulated by propylene. Values for Harvest, Propylene, 20°CW4 and 5°CW4 indicate average RPKM of 3 independent biological replicates. Orange and blue colour shading indicate genes that were up regulated and down regulated, respectively.
Gene_ID	Annotation	Harvest	Propylene	Fold change (Propylene/Harvest)	20°CW4	5°CW4	Fold change (5°CW4/20℃W4)
Achn274621	Unknown protein	0.0153333	40.4197	2636.07	0.536333	0.210667	0.392791
Achn206791	Endochitinase (Chitinase); contains IPR016283 (Glycoside hydrolase, family 19), IPR023346 (Lysozyme-like domain)	0.0403333	91.4903	2268.36	0.0243333	0.0473333	1.94521
Achn183801	Amino acid transporter; contains IPR001568 (Ribonuclease T2-like), IPR013057 (Amino acid transporter, transmembrane)	0.0213333	39.6137	1856.89	0.0316667	0.0273333	0.863158		s
Achn028861	Isocitrate lyase; contains IPR006254 (Isocitrate lyase)	0.014	17.288	1234.86	0.018	0.0276667	1.53704
Achn375781	GDSL esterase/lipase; contains IPR001087 (Lipase, GDSL)	0	16.3153	1000	0.0403333	0.116333	2.8843
Achn378991	Unknown protein	0	110.339	1000	1.65533	4.46333	2.69634
Achn094991	Ser/Thr-rich protein T10 in DGCR region, putative; contains IPR008551 (Protein of unknown function DUF833)	0	4.55867	1000	0.112	0.256667	2.29167
Achn073801	Lipase	0	10.747	1000	0.00332333	0.00666667	2.00602
Achn235861	Cell wall / vacuolar inhibitor of fructosidase 1; contains IPR006501 (Pectinesterase inhibitor)	0	12.4617	1000	0.0696667	0.134667	1.93301
Achn123061	Beta-galactosidase; contains IPR000922 (D-galactoside/L-rhamnose binding SUEL lectin domain), IPR001944 (Glycoside hydrolase, family 35)	0	4.633	1000	0.0356667	0.0656667	1.84112
Achn173621	Pectinesterase inhibitor; contains IPR006501 (Pectinesterase inhibitor)	0	17.519	1000	0.587333	0.891	1.51703
Achn126951	ABC transporter G family member; contains IPR013525 (ABC-2 type transporter), IPR027417 (P-loop containing nucleoside triphosphate hydrolase)	0	5.24567	1000	0.152333	0.182667	1.19912
Achn364871	Ethylene-responsive transcription factor; contains IPR016177 (DNA-binding, integrase-type)	0	9.801	1000	0.102667	0.106333	1.03571
Achn037101	Laccase, putative; contains IPR008972 (Cupredoxin)	0	9.765	1000	0.019	0.0183333	0.964912
Achn193291	Unknown protein	0	3.38167	1000	1.33733	0.717	0.536142
Achn145291	Endochitinase (Chitinase); contains IPR000726 (Glycoside hydrolase, family 19, catalytic), IPR023346 (Lysozyme-like domain)	0	17.7547	1000	0.0116667	0.006	0.514286
Achn009961	Neurogenic locus notch protein-like	0.0213333	14.8127	694.344	0.188	0.111	0.590426
Achn168001	mRNA, clone: RTFL01-09-F11; contains IPR007650 (Protein of unknown function DUF581)	0.502333	311.415	619.936	0.640333	0.902667	1.40968
Achn242531	1-deoxy-D-xylulose-5-phosphate synthase; contains IPR005477 (Deoxyxylulose-5-phosphate synthase)	0.0112167	6.43233	573.462	0.0146133	0.00825333	0.564781
Achn286211	(R)-limonene synthase, putative; contains IPR008930 (Terpenoid cyclases/protein prenyltransferase alpha-alpha toroid), IPR008949 (Terpenoid synthase)	0.00833333	4.64333	557.2	0.499667	0.207333	0.414943
Achn066341	Phenylalanine ammonia-lyase; contains IPR001106 (Aromatic amino acid lyase), IPR023144 (Phenylalanine ammonia-lyase, shielding domain), IPR024083 (Fumarase/histidase, N-terminal)	0.0316667	17.14	541.263	0.0506667	0.0743333	1.46711
Achn356801	Flavoprotein wrbA, putative; contains IPR005025 (NADPH-dependent FMN reductase), IPR010089 (Flavoprotein WrbA)	0.168333	87.3657	519.004	0.190333	0.333333	1.75131
Achn018921	Putative uncharacterized protein At2g40390/T3G21.16	0.0766667	32.4407	423.139	1.169	2.97	2.54063
Achn286241	(R)-limonene synthase, putative; contains IPR008930 (Terpenoid cyclases/protein prenyltransferase alpha-alpha toroid), IPR008949 (Terpenoid synthase)	0.164667	62.6743	380.613	6.69033	2.612	0.390414
Achn292931	COBRA-like protein; contains IPR006918 (Glycosyl-phosphatidyl inositol-anchored, plant)	0.056	21.0277	375.494	0.065	0.0956667	1.47179
Achn286231	(R)-limonene synthase, putative; contains IPR008930 (Terpenoid cyclases/protein prenyltransferase alpha-alpha toroid), IPR008949 (Terpenoid synthase)	0.194667	60.1807	309.147	6.642	2.522	0.379705
Achn371141	Tetratricopeptide repeat-containing protein	0.0586667	17.6087	300.148	0.227	0.323333	1.42438
Achn181471	Heat shock 70 kDa protein C; contains IPR003104 (Actin-binding FH2/DRF autoregulatory), IPR013126 (Heat shock protein 70 family)	0.046	12.418	269.957	0.399	0.381	0.954887
Achn072451	Putative wound-induced protein; contains IPR022251 (Protein of unknown function wound-induced)	0.337333	89.655	265.776	0.557667	0.545	0.977286
Achn371151	Clustered mitochondria protein homolog; contains IPR011990 (Tetratricopeptide-like helical)	0.152333	39.5507	259.632	0.635	0.869667	1.36955
Achn154781	Late embryogenesis abundant protein 3L-1; contains IPR004926 (Late embryogenesis abundant protein, LEA-5)	0.0576667	14.743	255.659	0.788	1.223	1.55203
Achn232431	Unknown protein	1.74133	398.365	228.77	6.82433	9.19567	1.34748
Achn035591	Predicted by genscan and genefinder	0.593333	132.051	222.558	1.384	1.96867	1.42245
Achn323621	Prolyl 4-hydroxylase alpha subunit, putative; contains IPR003582 (Metridin-like ShK toxin), IPR005123 (Oxoglutarate/iron-dependent dioxygenase)	0.189	38.341	202.862	0.167	0.0723333	0.433134
Achn067071	Disease resistance response protein, putative; contains IPR004265 (Plant disease resistance response protein)	0.096	19.2807	200.84	0.140667	0.0556667	0.395735
Achn154771	Unknown protein	0.169667	33.9287	199.972	1.39933	4.12167	2.94545
Achn176851	Unknown protein	0.161	31.027	192.714	0.142333	0.13	0.913349
Achn286251	(R)-limonene synthase, putative; contains IPR008930 (Terpenoid cyclases/protein prenyltransferase alpha-alpha toroid), IPR008949 (Terpenoid synthase)	0.082	15.29	186.463	1.65567	0.736	0.444534
Achn286271	(R)-limonene synthase, putative; contains IPR008930 (Terpenoid cyclases/protein prenyltransferase alpha-alpha toroid), IPR008949 (Terpenoid synthase)	0.157667	28.1303	178.416	3.236	1.38533	0.428101
Achn010221	Xyloglucan endotransglucosylase/hydrolase 14; contains IPR008985 (Concanavalin A-like lectin/glucanases superfamily), IPR016455 (Xyloglucan endotransglucosylase/hydrolase)	0.216	37.0593	171.571	1.75533	3.10967	1.77155
Achn219371	Heat shock 70 kDa protein C; contains IPR013126 (Heat shock protein 70 family)	0.143333	23.3583	162.965	0.295	0.159	0.538983
Achn252461	Unknown protein	0.953667	155.107	162.643	2.03833	2.36667	1.16108
Achn387571	Unknown protein	0.0273333	4.431	162.11	0.0256667	0.0243333	0.948052
Achn220651	Xyloglucan endotransglucosylase/hydrolase 6; contains IPR008985 (Concanavalin A-like lectin/glucanases superfamily)	0.790667	121.231	153.327	0.071	0.201667	2.84038
Achn359971	Auxin-responsive protein; contains IPR003311 (AUX/IAA protein)	0.033	5.01333	151.919	0.13	0.304	2.33846
Achn088411	Xyloglucan endotransglucosylase/hydrolase; contains IPR008264 (Beta-glucanase), IPR008985 (Concanavalin A-like lectin/glucanases superfamily), IPR016455 (Xyloglucan endotransglucosylase/hydrolase)	0.0786667	11.023	140.123	0.0873333	0.0843333	0.965649
Achn346051	FAD-binding domain-containing protein; contains IPR007173 (D-arabinono-1,4-lactone oxidase), IPR010030 (Plant-specific FAD-dependent oxidoreductase), IPR016166 (FAD-binding, type 2)	0.0583333	7.95767	136.417	0.0526667	0.031	0.588608
Achn380571	Late embryogenesis abundant protein 3L-1; contains IPR004926 (Late embryogenesis abundant protein, LEA-5)	0.111667	14.7397	131.997	1.02	1.01033	0.990523
Achn065591	Lectin receptor-like kinase Tg-20; contains IPR008985 (Concanavalin A-like lectin/glucanases superfamily), IPR011009 (Protein kinase-like domain)	0.024	3.11367	129.736	0.00833333	0.004	0.48
Achn123051	Beta-galactosidase; contains IPR001944 (Glycoside hydrolase, family 35), IPR017853 (Glycoside hydrolase, superfamily)	0.0257833	3.28467	127.395	0.0396667	0.047	1.18487
Achn113011	Late embryogenesis abundant protein D-7, putative	0.0716667	9.03633	126.088	0.0703333	0.0696667	0.990521
Achn169611	Unknown protein	0.148333	17.268	116.413	1.15333	2.057	1.78353
Achn051011	At1g16320/F3O9_12; contains IPR018790 (Protein of unknown function DUF2358)	2.59167	259.433	100.103	4.62833	9.12933	1.97249
Achn156311	ATP-dependent zinc metalloprotease FtsH; contains IPR025753 (AAA-type ATPase, N-terminal domain), IPR027417 (P-loop containing nucleoside triphosphate hydrolase)	0.734	72.669	99.0041	1.26667	0.917667	0.724474
Achn126941	ABC transporter G family member; contains IPR013525 (ABC-2 type transporter), IPR027417 (P-loop containing nucleoside triphosphate hydrolase)	0.0503333	4.94833	98.3113	0.199667	0.244333	1.22371
Achn001191	Beta-amylase, putative; contains IPR001554 (Glycoside hydrolase, family 14), IPR017853 (Glycoside hydrolase, superfamily)	0.470667	45.4447	96.5538	5.84167	4.97133	0.851013
Achn143751	Cytochrome P450; contains IPR001128 (Cytochrome P450)	1.579	139.986	88.6551	17.5377	15.491	0.883299
Achn174931	Wound-induced protein WIN1; contains IPR014733 (Barwin-like endoglucanase)	5.66333	500.77	88.4232	41.883	117.331	2.80139
Achn061891	Glutathione s-transferase, putative; contains IPR010987 (Glutathione S-transferase, C-terminal-like), IPR012336 (Thioredoxin-like fold)	0.0756667	6.25667	82.6872	0.087	0.116	1.33333
Achn332511	Inositol-3-phosphate synthase; contains IPR002587 (Myo-inositol-1-phosphate synthase)	0.145	11.9277	82.2598	0.0706667	0.0306667	0.433962
Achn276911	Ferredoxin; contains IPR010241 (Ferredoxin [2Fe-2S], plant), IPR012675 (Beta-grasp domain)	7.551	614.188	81.3386	12.9267	8.61	0.666065
Achn267681	Caffeic acid O-methyltransferase; contains IPR001077 (O-methyltransferase, family 2), IPR012967 (Plant methyltransferase dimerisation)	2.167	175.269	80.8808	0.459333	0.628333	1.36792
Achn158811	Putative metal ion-binding protein; contains IPR006121 (Heavy metal-associated domain, HMA)	0.074	5.89133	79.6126	1.413	1.40533	0.994574
Achn080351	mRNA, clone: RTFL01-44-P14; contains IPR007608 (Senescence regulator)	0.06	4.634	77.2333	0.196	0.154667	0.789116
Achn229131	Amino acid transporter, putative; contains IPR013057 (Amino acid transporter, transmembrane)	0.0623333	4.63967	74.4332	1.445	2.029	1.40415
Achn157511	Unknown protein	0.105333	7.72067	73.2975	0.0536667	0.108333	2.01863
Achn354581	Pectinesterase/pectinesterase inhibitor; contains IPR006501 (Pectinesterase inhibitor)	0.19	13.457	70.8263	0.287667	0.622	2.16222
Achn336511	Subtilisin-like protease; contains IPR015500 (Peptidase S8, subtilisin-related)	0.145	10.2197	70.4805	0.662	1.38333	2.08963
Achn275701	Late embryogenesis abundant protein; contains IPR004864 (Late embryogenesis abundant protein, LEA-14), IPR013783 (Immunoglobulin-like fold)	0.0696667	4.77967	68.6077	0.0396667	0.0533333	1.34454
Achn164451	Auxin-repressed protein-like protein; contains IPR008406 (Dormancyauxin associated)	1.12267	73.8227	65.7565	4.59967	10.4963	2.28198
Achn171511	Inositol-3-phosphate synthase; contains IPR002587 (Myo-inositol-1-phosphate synthase)	0.178	11.5257	64.7509	0.0316667	0.0516667	1.63158
Achn239641	Leucine-rich repeat receptor-like protein kinase; contains IPR001611 (Leucine-rich repeat), IPR003591 (Leucine-rich repeat, typical subtype), IPR013210 (Leucine-rich repeat-containing N-terminal, type 2)	0.404	25.8943	64.0949	0.468667	0.545667	1.1643
Achn309561	Jp18; contains IPR013761 (Sterile alpha motif/pointed domain)	0.578667	36.5767	63.2085	1.61333	1.67933	1.04091
Achn389811	Unknown protein	0.266333	16.247	61.0025	0.537	0.255333	0.475481
Achn339481	Putative glutamine amidotransferase-like protein; contains IPR011697 (Peptidase C26), IPR017926 (Glutamine amidotransferase)	0.103333	5.90767	57.171	0.158333	0.160333	1.01263
Achn277931	1-ascorbate oxidase; contains IPR008972 (Cupredoxin)	0.143	8.15767	57.0466	5.39067	6.58133	1.22088
Achn224741	Putative calcium-transporting ATPase; contains IPR001757 (Cation-transporting P-type ATPase), IPR023214 (HAD-like domain), IPR023298 (P-type ATPase, transmembrane domain)	0.092	5.076	55.1739	0.113667	0.107	0.941349
Achn317631	NAD(P)H-quinone oxidoreductase subunit 6; contains IPR009902 (Protein of unknown function DUF1442)	0.153667	8.37367	54.4924	0.078	0.154667	1.98291
Achn196651	Glyceraldehyde-3-phosphate dehydrogenase; contains IPR020831 (Glyceraldehyde/Erythrose phosphate dehydrogenase family)	0.777667	42.1547	54.2066	1.135	0.666333	0.587078
Achn382731	Monooxygenase; contains IPR003042 (Aromatic-ring hydroxylase-like)	0.072	3.798	52.75	0.162	0.16	0.987654
Achn030601	Serine acetyltransferase; contains IPR005881 (Serine O-acetyltransferase)	1.063	51.7823	48.7134	0.959667	1.64933	1.71865
Achn113731	Boron transporter; contains IPR003020 (Bicarbonate transporter, eukaryotic)	0.191	9.218	48.2618	0.358667	0.161667	0.450743
Achn273481	Wound-induced protein WIN1; contains IPR001002 (Chitin-binding, type 1), IPR014733 (Barwin-like endoglucanase)	3.386	159.761	47.1827	19.3537	33.2763	1.71938
Achn276861	Unknown protein	0.186	8.36667	44.9821	0.475	0.287	0.604211
Achn089441	Multidrug and toxin extrusion protein; contains IPR002528 (Multi antimicrobial extrusion protein)	0.291	12.8423	44.1317	4.086	3.397	0.831375
Achn054861	Superoxide dismutase; contains IPR001189 (Manganese/iron superoxide dismutase), IPR003855 (K+ potassium transporter)	5.67367	246.226	43.398	4.63133	3.87967	0.8377
Achn011201	Glutamate synthase, putative; contains IPR006005 (Glutamate synthase, NADH/NADPH, small subunit 1), IPR009051 (Alpha-helical ferredoxin), IPR016040 (NAD(P)-binding domain), IPR017932 (Glutamine amidotransferase type 2 domain), IPR023753 (Pyridine nucleotide-disulphide oxidoreductase, FAD/NAD(P)-binding domain)	4.04933	173.038	42.7325	2.922	4.94067	1.69085
Achn120301	1-aminocyclopropane-1-carboxylate oxidase; contains IPR005123 (Oxoglutarate/iron-dependent dioxygenase), IPR027443 (Isopenicillin N synthase-like)	0.142	5.88667	41.4554	0.181667	0.329333	1.81284
Achn112451	Unknown protein; contains IPR008511 (Protein BYPASS-related)	0.232	9.51933	41.0316	0.279667	0.492	1.75924
Achn159771	3-ketoacyl-CoA synthase; contains IPR012392 (Very-long-chain 3-ketoacyl-CoA synthase), IPR016039 (Thiolase-like)	0.194667	7.68067	39.4555	0.038	0.051	1.34211
Achn279541	Late embryogenesis abundant protein 1	0.222333	8.68567	39.066	5.01067	13.6653	2.72725
Achn182341	Protein trichome birefringence-like 38; contains IPR025846 (PMR5 N-terminal domain), IPR026057 (PC-Esterase)	3.949	153.582	38.8913	0.0656667	0.103667	1.57868
Achn241011	Tubulin alpha chain, putative; contains IPR000217 (Tubulin), IPR023123 (Tubulin, C-terminal)	0.104	3.97933	38.2628	0.376667	0.838333	2.22566
Achn104831	Zinc-finger protein; contains IPR015880 (Zinc finger, C2H2-like)	0.48	18.2917	38.1076	5.556	10.103	1.81839
Achn270921	Auxin efflux carrier; contains IPR004776 (Auxin efflux carrier)	0.100333	3.813	38.0033	0.944	0.506667	0.536723
Achn304521	Cysteine/histidine-rich C1 domain-containing protein; contains IPR011424 (C1-like)	0.253333	9.46533	37.3632	0.197667	0.427333	2.16189
Achn042541	Polyubiquitin-like; contains IPR019955 (Ubiquitin supergroup), IPR019956 (Ubiquitin subgroup)	1.072	39.9587	37.2749	1.74667	3.55267	2.03397
Achn132651	Thaumatin-like protein; contains IPR001938 (Thaumatin)	15.7707	578.858	36.7047	28.5143	19.1887	0.672948
Achn338411	Cytochrome P450, putative; contains IPR001128 (Cytochrome P450)	0.312333	11.3987	36.4952	0.846333	0.832	0.983064
Achn031521	Unknown protein	0.125333	4.54567	36.2686	0.779667	1.99267	2.55579
Achn105381	Unknown protein; contains IPR025322 (Protein of unknown function DUF4228)	0.997333	36.0977	36.1942	0.367667	0.723667	1.96827
Achn189421	1-aminocyclopropane-1-carboxylate synthase; contains IPR015424 (Pyridoxal phosphate-dependent transferase)	0.0866667	3.11033	35.8885	0.128333	0.104667	0.815584
Achn367351	Ras-related protein Rab-25; contains IPR001806 (Small GTPase superfamily), IPR005225 (Small GTP-binding protein domain), IPR027417 (P-loop containing nucleoside triphosphate hydrolase)	0.255333	9.12233	35.7272	0.454667	0.332333	0.730938
Achn159051	L-asparaginase; contains IPR000246 (Peptidase T2, asparaginase 2)	1.51433	50.849	33.5785	6.83567	2.982	0.436241
Achn163771	NAC domain protein,; contains IPR003441 (No apical meristem (NAM) protein)	2.73267	88.234	32.2886	13.8117	31.127	2.25367
Achn116551	Lipid A export ATP-binding/permease protein MsbA; contains IPR002553 (Clathrin/coatomer adaptor, adaptin-like, N-terminal), IPR002569 (Peptide methionine sulphoxide reductase MsrA), IPR011527 (ABC transporter, transmembrane domain, type 1), IPR016024 (Armadillo-type fold), IPR023298 (P-type ATPase, transmembrane domain), IPR027417 (P-loop containing nucleoside triphosphate hydrolase)	0.287667	9.28233	32.2677	0.331667	0.516667	1.55779
Achn317371	Zinc finger A20 and AN1 domain-containing stress-associated protein; contains IPR000058 (Zinc finger, AN1-type), IPR002653 (Zinc finger, A20-type)	0.915667	29.5293	32.249	1.497	1.74733	1.16722
Achn050641	Gb|AAF26110.1	0.102	3.19233	31.2974	0.724667	0.415	0.572677
Achn148161	Laccase, putative; contains IPR017761 (Laccase)	0.136333	4.246	31.1443	0.343667	0.462667	1.34627
Achn349471	Glyceraldehyde 3-phosphate dehydrogenase, putative; contains IPR020831 (Glyceraldehyde/Erythrose phosphate dehydrogenase family)	5.966	184.274	30.8874	6.906	4.047	0.586012
Achn387421	Peroxidase 4; contains IPR010255 (Haem peroxidase)	0.174333	5.37267	30.8184	0.075	0.171333	2.28444
Achn273491	Chitinase protein; contains IPR001002 (Chitin-binding, type 1), IPR014733 (Barwin-like endoglucanase)	1.07367	32.734	30.488	6.93667	6.583	0.949015
Achn252561	Dehydrin; contains IPR000167 (Dehydrin)	1.79367	53.2483	29.6869	3.03467	1.977	0.651472
Achn194401	Putative ethylene receptor; contains IPR003594 (Histidine kinase-like ATPase, ATP-binding domain), IPR011006 (CheY-like superfamily)	0.745	20.938	28.1047	0.545	1.05133	1.92905
Achn342261	CBL-interacting protein kinase 13; contains IPR020636 (Calcium/calmodulin-dependent/calcium-dependent protein kinase)	2.33967	65.3167	27.9171	3.12	6.98833	2.23985
Achn328801	Cytochrome P450, putative; contains IPR001128 (Cytochrome P450), IPR013083 (Zinc finger, RING/FYVE/PHD-type)	0.147	4.02167	27.3583	0.189667	0.566667	2.9877
Achn305541	Multidrug resistance protein ABC transporter family; contains IPR011527 (ABC transporter, transmembrane domain, type 1), IPR027417 (P-loop containing nucleoside triphosphate hydrolase)	0.272	7.132	26.2206	0.395667	1.11233	2.81129
Achn313961	Purple acid phosphatase	1.697	43.8957	25.8666	4.01867	2.543	0.632797
Achn309811	Unknown protein	1.138	29.1947	25.6544	5.72067	8.197	1.43287
Achn202291	Cyclin-dependent protein kinase inhibitor SMR3	3.20667	81.782	25.5037	4.90633	5.62833	1.14716
Achn083201	F-box protein PP2-B3; contains IPR001810 (F-box domain, cyclin-like), IPR025886 (Phloem protein 2-like)	17.356	437.026	25.1801	18.4867	14.8783	0.804814
Achn272651	Unknown protein	0.189333	4.706	24.8556	0.368667	0.361667	0.981013
Achn377131	Pentatricopeptide repeat-containing protein, putative; contains IPR002885 (Pentatricopeptide repeat)	0.207	5.057	24.43	0.908667	2.248	2.47395
Achn018511	Cytochrome P450; contains IPR001128 (Cytochrome P450)	0.254333	6.14267	24.152	0.513	0.339333	0.661468
Achn050071	Beta-galactosidase; contains IPR000922 (D-galactoside/L-rhamnose binding SUEL lectin domain), IPR001944 (Glycoside hydrolase, family 35), IPR017853 (Glycoside hydrolase, superfamily)	0.453667	10.9537	24.1447	0.605667	0.801333	1.32306
Achn283211	Abscisic acid receptor PYL9; contains IPR019587 (Polyketide cyclase/dehydrase), IPR023393 (START-like domain)	0.315333	7.49933	23.7822	0.147667	0.133	0.900677
Achn177191	Thioredoxin; contains IPR005746 (Thioredoxin), IPR012336 (Thioredoxin-like fold)	0.356667	8.44433	23.6757	1.03967	0.379667	0.365181
Achn237511	Xyloglucan endotransglucosylase/hydrolase 13; contains IPR008985 (Concanavalin A-like lectin/glucanases superfamily), IPR016455 (Xyloglucan endotransglucosylase/hydrolase)	0.149	3.52067	23.6286	10.1497	6.10167	0.601169
Achn138701	Boron transporter; contains IPR003020 (Bicarbonate transporter, eukaryotic)	0.914333	21.5727	23.5939	1.97933	1.18233	0.597339
Achn356081	Pentatricopeptide repeat protein; contains IPR002885 (Pentatricopeptide repeat), IPR011990 (Tetratricopeptide-like helical)	0.418	9.794	23.4306	2.98167	7.55533	2.53393
Achn125611	Branched-chain amino acid aminotransferase, putative	0.211333	4.89833	23.1782	0.747	0.299	0.400268
Achn349591	Unknown protein	0.225	5.17267	22.9896	0.253333	0.678667	2.67895
Achn103771	Nuclear protein; contains IPR007608 (Senescence regulator)	1.79133	40.5813	22.6543	2.323	2.464	1.0607
Achn061901	Glutathione s-transferase, putative; contains IPR010987 (Glutathione S-transferase, C-terminal-like), IPR012336 (Thioredoxin-like fold)	0.249667	5.61033	22.4713	0.0846667	0.201667	2.38189
Achn301501	Alpha-1,4-glucan-protein synthase [UDP-forming], putative; contains IPR004901 (Reversibly glycosylated polypeptide family)	2.109	46.8767	22.227	2.74867	5.77167	2.09981
Achn164601	Blue copper protein; contains IPR008972 (Cupredoxin)	0.61	13.5337	22.1863	1.616	2.459	1.52166
Achn036211	N-hydroxycinnamoyl/benzoyltransferase; contains IPR003480 (Transferase), IPR023213 (Chloramphenicol acetyltransferase-like domain)	9.24467	203.029	21.9617	2.74467	6.62533	2.41389
Achn124951	Protein trichome birefringence-like 38; contains IPR025846 (PMR5 N-terminal domain), IPR026057 (PC-Esterase)	0.309333	6.667	21.5528	0.379667	0.65	1.71203
Achn222201	Amino acid permease 6; contains IPR013057 (Amino acid transporter, transmembrane)	0.800667	16.973	21.1986	1.64667	2.09667	1.27328
Achn036381	Chaperone protein dnaJ; contains IPR001623 (DnaJ domain), IPR012336 (Thioredoxin-like fold)	1.38533	29.3277	21.1701	2.711	4.081	1.50535
Achn085581	Strictosidine synthase 1; contains IPR011042 (Six-bladed beta-propeller, TolB-like)	2.73267	57.267	20.9565	3.26033	2.175	0.66711
Achn308311	Flavonol synthase/flavanone 3-hydroxylase, putative; contains IPR005123 (Oxoglutarate/iron-dependent dioxygenase), IPR027443 (Isopenicillin N synthase-like)	0.507	10.5677	20.8435	2.49333	0.991	0.39746
Achn378031	Putative calcium-transporting ATPase; contains IPR001757 (Cation-transporting P-type ATPase), IPR023214 (HAD-like domain), IPR023298 (P-type ATPase, transmembrane domain)	0.146333	3.03033	20.7084	0.188667	0.477	2.52827
Achn077531	NAC domain-containing protein 21/22, putative; contains IPR003441 (No apical meristem (NAM) protein)	0.895	18.4757	20.6432	3.175	5.38	1.69449
Achn164551	F-box family protein; contains IPR001611 (Leucine-rich repeat), IPR001810 (F-box domain, cyclin-like), IPR006553 (Leucine-rich repeat, cysteine-containing subtype)	13.3803	275.954	20.6238	21.0507	39.955	1.89804
Achn279191	Polyubiquitin; contains IPR019955 (Ubiquitin supergroup), IPR019956 (Ubiquitin subgroup)	26.6483	549.289	20.6125	41.8457	93.6833	2.23878
Achn284751	DELLA protein GAI; contains IPR005202 (Transcription factor GRAS), IPR021914 (Transcriptional factor DELLA, N-terminal)	1.476	29.9667	20.3026	2.826	3.05933	1.08257
Achn132661	Thaumatin-like protein; contains IPR001938 (Thaumatin)	5.275	106.862	20.2582	7.328	7.441	1.01542
Achn122771	At1g70420/F17O7_4; contains IPR012442 (Protein of unknown function DUF1645)	0.403333	8.17033	20.257	1.09367	2.13433	1.95154
Achn087781	AT5g65480/K19O4_1	0.786667	15.714	19.9754	0.875667	2.57533	2.941
Achn093941	Inositol-1-phosphate synthase; contains IPR002587 (Myo-inositol-1-phosphate synthase)	0.235667	4.70067	19.9463	0.211	0.141667	0.671406
Achn305551	Multidrug resistance protein ABC transporter family; contains IPR011527 (ABC transporter, transmembrane domain, type 1), IPR027417 (P-loop containing nucleoside triphosphate hydrolase)	0.934333	18.4313	19.7267	0.254	0.198667	0.782152
Achn006591	Cytochrome P450; contains IPR001128 (Cytochrome P450)	1.29133	25.4683	19.7225	1.53	1.812	1.18431
Achn099011	Transcription regulator, putative	0.184333	3.62533	19.6673	0.287333	0.565667	1.96868
Achn172971	Putative wound-induced protein; contains IPR022251 (Protein of unknown function wound-induced)	0.268	5.157	19.2425	0.410333	0.377333	0.919578
Achn193451	Glycerophosphocholine phosphodiesterase Gde1, putative; contains IPR004129 (Glycerophosphoryl diester phosphodiesterase)	1.14267	21.918	19.1814	0.201333	0.298	1.48013
Achn387241	Transcription factor, putative	0.447	8.483	18.9776	1.01267	1.68567	1.66458
Achn318091	Putative GTP pyrophosphokinase; contains IPR007685 (RelA/SpoT), IPR012675 (Beta-grasp domain), IPR026020 ((p)ppGpp synthetase)	0.377	7.076	18.7692	0.564667	1.01367	1.79516
Achn336291	Receptor-like protein kinase	0.176333	3.27233	18.5577	0.715	1.23467	1.72681
Achn087031	Unknown protein	1.881	34.904	18.5561	2.89433	5.36633	1.85408
Achn306271	Glyceraldehyde 3-phosphate dehydrogenase, putative; contains IPR005202 (Transcription factor GRAS), IPR020831 (Glyceraldehyde/Erythrose phosphate dehydrogenase family)	0.491	9.04267	18.4168	0.85	1.49667	1.76078
Achn334301	GRAM-containing/ABA-responsive protein; contains IPR004182 (GRAM)	0.268333	4.92733	18.3627	0.154667	0.076	0.491379
Achn357061	Cytochrome P450; contains IPR001128 (Cytochrome P450)	2.191	40.226	18.3597	13.1403	4.70533	0.358083
Achn180001	Putative wound-induced protein; contains IPR022251 (Protein of unknown function wound-induced)	2.59633	47.0127	18.1073	4.29267	6.016	1.40146
Achn350771	Unknown protein	5.52333	99.0313	17.9296	6.204	10.4047	1.67709
Achn177881	Heat shock 70 kDa protein C; contains IPR013126 (Heat shock protein 70 family)	16.336	291.415	17.8388	30.321	47.438	1.56453
Achn208751	Unknown protein	0.232667	4.08333	17.5501	0.158333	0.382667	2.41684
Achn145231	Phosphoserine aminotransferase; contains IPR015424 (Pyridoxal phosphate-dependent transferase), IPR022278 (Phosphoserine aminotransferase)	15.486	266.014	17.1777	48.567	25.923	0.533757
Achn130201	Vacuole membrane protein, putative; contains IPR015414 (SNARE associated Golgi protein)	0.264667	4.51433	17.0567	0.319333	0.914	2.86221
Achn130191	Catalytic/ hydrolase; contains IPR006402 (HAD-superfamily hydrolase, subfamily IA, variant 3), IPR023214 (HAD-like domain)	0.202333	3.409	16.8484	0.23	0.541667	2.35507
Achn183981	Hypoxia induced protein conserved region containing protein; contains IPR007667 (Hypoxia induced protein, domain)	1.24067	20.794	16.7603	1.65967	3.639	2.19261
Achn213921	1-aminocyclopropane-1-carboxylate oxidase-like protein; contains IPR002283 (Isopenicillin N synthase), IPR026992 (Non-haem dioxygenase N-terminal domain), IPR027443 (Isopenicillin N synthase-like)	0.409667	6.826	16.6623	2.68967	2.73733	1.01772
Achn011721	Chaperone protein HtpG; contains IPR001404 (Heat shock protein Hsp90)	15.7937	262.148	16.5983	6.04067	10.5917	1.75339
Achn188131	Chaperone protein HtpG; contains IPR001404 (Heat shock protein Hsp90)	23.7747	389.587	16.3866	8.65133	22.2383	2.57051
Achn219321	Pyruvate decarboxylase; contains IPR011766 (Thiamine pyrophosphate enzyme, C-terminal TPP-binding), IPR012110 (Thiamine pyrophosphate (TPP)-dependent enzyme)	5.87867	95.8777	16.3094	8.39933	16.825	2.00314
Achn296821	Protein phosphatase 2c, putative; contains IPR001932 (Protein phosphatase 2C (PP2C)-like), IPR015655 (Protein phosphatase 2C)	0.611333	9.92667	16.2377	0.279667	0.254333	0.909416
Achn186791	Thaumatin; contains IPR001938 (Thaumatin)	6.56833	106.538	16.22	13.2503	5.537	0.417876
Achn385381	Golden 2-like 1 transcription factor	0.259667	4.18267	16.1078	1.71733	2.04167	1.18886
Achn001931	Unknown protein; contains IPR009057 (Homeodomain-like)	0.188667	3.03633	16.0936	0.231333	0.205333	0.887608
Achn129171	LSG	0.909333	14.5447	15.9949	3.78033	4.67833	1.23755
Achn176491	RING-H2 finger protein; contains IPR013083 (Zinc finger, RING/FYVE/PHD-type)	0.869667	13.7657	15.8287	2.41	4.64733	1.92835
Achn064581	Triacylglycerol lipase, putative	2.83633	44.804	15.7965	1.984	2.168	1.09274
Achn370611	Cysteine synthase; contains IPR005856 (Cysteine synthase K/M), IPR019398 (Pre-rRNA-processing protein TSR2)	0.755	11.8047	15.6353	1.38733	2.99367	2.15786
Achn185401	Peptide methionine sulfoxide reductase msrB; contains IPR011057 (Mss4-like)	27.6033	431.533	15.6334	38.394	97.695	2.54454
Achn083191	Protein phosphatase 2c, putative; contains IPR001932 (Protein phosphatase 2C (PP2C)-like), IPR015655 (Protein phosphatase 2C)	0.324333	5.03933	15.5375	0.249333	0.747333	2.99733
Achn024491	Src2-like protein; contains IPR006121 (Heavy metal-associated domain, HMA), IPR008973 (C2 calcium/lipid-binding domain, CaLB)	4.853	74.703	15.3932	3.02533	1.13933	0.376598
Achn287741	Nucleotidyltransferase family protein, putative, expressed	0.252667	3.85033	15.2388	0.492667	0.830333	1.68539
Achn082791	Peptide methionine sulfoxide reductase B3	6.987	106.412	15.23	8.31967	18.5323	2.22753
Achn362481	Calcium-binding EF hand family protein	0.306	4.63167	15.1362	0.509333	1.501	2.94699
Achn095791	Chaperone protein HtpG; contains IPR001404 (Heat shock protein Hsp90)	4.44167	67.111	15.1094	10.9813	6.95733	0.63356
Achn115271	Mitochondrial import inner membrane translocase subunit tim23; contains IPR003397 (Mitochondrial inner membrane translocase subunit Tim17/Tim22/Tim23/peroxisomal protein PMP24)	0.370333	5.561	15.0162	1.58033	2.62533	1.66125
Achn160651	SPX domain-containing protein 2; contains IPR004331 (SPX, N-terminal)	0.778667	11.6037	14.902	1.60867	3.15667	1.96229
Achn092431	Putative non-specific ribonucleoside hydrolase; contains IPR001910 (Inosine/uridine-preferring nucleoside hydrolase domain), IPR023186 (Inosine/uridine-preferring nucleoside hydrolase)	0.643667	9.527	14.8011	0.449	0.254667	0.567186
Achn108001	Receptor protein kinase, putative; contains IPR011009 (Protein kinase-like domain), IPR013083 (Zinc finger, RING/FYVE/PHD-type), IPR014729 (Rossmann-like alpha/beta/alpha sandwich fold)	1.06833	15.7797	14.7704	3.26567	1.805	0.55272
Achn011991	Receptor-like protein kinase; contains IPR011009 (Protein kinase-like domain), IPR013320 (Concanavalin A-like lectin/glucanase, subgroup), IPR025287 (Wall-associated receptor kinase galacturonan-binding domain)	0.666667	9.74833	14.6225	1.02833	2.406	2.33971
Achn050981	Glyceraldehyde 3-phosphate dehydrogenase, putative; contains IPR020831 (Glyceraldehyde/Erythrose phosphate dehydrogenase family)	0.256333	3.73733	14.58	0.435333	0.604	1.38744
Achn071381	Chaperone protein htpG family protein; contains IPR001404 (Heat shock protein Hsp90)	2.234	32.5117	14.5531	5.90633	6.59867	1.11722
Achn172981	Putative wound-induced protein; contains IPR022251 (Protein of unknown function wound-induced)	3.26533	46.5783	14.2645	4.52067	5.42867	1.20086
Achn183401	Paired amphipathic helix protein Sin3	1.73533	24.727	14.2491	2.657	7.00933	2.63806
Achn299091	Transcription factor, putative; contains IPR011598 (Myc-type, basic helix-loop-helix (bHLH) domain)	0.28	3.968	14.1714	0.808333	1.977	2.44577
Achn283421	Putative uncharacterized protein (Precursor); contains IPR005181 (Domain of unknown function DUF303, acetylesterase putative)	1.20333	17.038	14.159	1.14667	1.157	1.00901
Achn177981	Alcohol dehydrogenase, putative; contains IPR002085 (Alcohol dehydrogenase superfamily, zinc-type), IPR011032 (GroES-like), IPR013083 (Zinc finger, RING/FYVE/PHD-type), IPR013149 (Alcohol dehydrogenase, C-terminal), IPR016040 (NAD(P)-binding domain)	0.482	6.80567	14.1196	3.10533	3.40167	1.09543
Achn160521	Octicosapeptide/Phox/Bem1p domain-containing protein	0.866333	12.1913	14.0723	0.765	2.15467	2.81656
Achn274871	DUF895 domain membrane protein; contains IPR010291 (Ion channel regulatory protein, UNC-93), IPR016196 (Major facilitator superfamily domain, general substrate transporter)	0.820667	11.5323	14.0524	1.95633	1.78433	0.91208
Achn386461	Calmodulin-binding transcription activator; contains IPR000048 (IQ motif, EF-hand binding site), IPR005559 (CG-1 DNA-binding domain), IPR014756 (Immunoglobulin E-set), IPR020683 (Ankyrin repeat-containing domain)	0.324667	4.54667	14.0041	0.342667	0.530333	1.54767
Achn258531	Probable receptor-like protein kinase; contains IPR011009 (Protein kinase-like domain)	1.64033	22.9043	13.9632	2.79433	4.266	1.52666
Achn177681	Beta-amylase 3; contains IPR001554 (Glycoside hydrolase, family 14), IPR017853 (Glycoside hydrolase, superfamily)	0.468333	6.50367	13.8868	1.00733	1.59	1.57842
Achn295731	F-box/LRR-repeat protein, putative; contains IPR001611 (Leucine-rich repeat), IPR001810 (F-box domain, cyclin-like), IPR006553 (Leucine-rich repeat, cysteine-containing subtype)	2.59433	35.7423	13.7771	7.935	5.49667	0.692712
Achn356401	Microtubule-associated protein TORTIFOLIA1, putative; contains IPR016024 (Armadillo-type fold)	0.486333	6.69633	13.769	0.680667	1.47067	2.16063
Achn053211	GDP-mannose 4,6-dehydratase; contains IPR001509 (NAD-dependent epimerase/dehydratase), IPR006368 (GDP-mannose 4,6-dehydratase)	0.944667	12.922	13.6789	0.440333	1.01567	2.30659
Achn296121	Glutathione S-transferase 5; contains IPR010987 (Glutathione S-transferase, C-terminal-like), IPR012336 (Thioredoxin-like fold)	7.653	104.399	13.6416	10.883	6.81133	0.625869
Achn216021	Nuclear pore complex protein putative	0.615	8.356	13.587	1.44233	3.07267	2.13034
Achn093041	SPX domain-containing membrane protein	0.297667	4.012	13.4782	0.45	0.708667	1.57481
Achn018501	Cytochrome P450, putative; contains IPR001128 (Cytochrome P450)	1.19167	16.0017	13.428	1.202	1.129	0.939268
Achn240451	Jasmonate ZIM domain 1; contains IPR010399 (Tify)	2.83467	38.0513	13.4236	3.09733	2.21433	0.714916
Achn387711	Phospho-2-dehydro-3-deoxyheptonate aldolase 1; contains IPR002480 (DAHP synthetase, class II)	0.334	4.483	13.4222	0.680333	0.457333	0.67222
Achn246991	Globulin-like protein; contains IPR011051 (RmlC-like cupin domain)	0.348	4.635	13.319	0.511	0.403	0.78865
Achn329051	Putative uncharacterized protein F23N20.10	1.00267	13.3027	13.2673	0.526667	1.293	2.45506
Achn174701	Nuclear transcription factor Y subunit C-1; contains IPR009072 (Histone-fold), IPR027170 (Transcriptional activator NFYC/HAP5 subunit)	0.282	3.716	13.1773	0.487333	0.216	0.443228
Achn368761	Serine carboxypeptidase, putative; contains IPR001563 (Peptidase S10, serine carboxypeptidase)	0.275667	3.63067	13.1705	0.671667	0.227667	0.338958
Achn137801	Ribulose-phosphate 3-epimerase; contains IPR000056 (Ribulose-phosphate 3-epimerase-like), IPR013785 (Aldolase-type TIM barrel)	3.445	45.2287	13.1288	2.74533	2.104	0.766391
Achn193931	Chaperone protein dnaJ, putative; contains IPR001623 (DnaJ domain), IPR011990 (Tetratricopeptide-like helical), IPR013087 (Zinc finger C2H2-type/integrase DNA-binding domain)	0.700667	9.193	13.1204	0.993333	1.02467	1.03154
Achn211561	Nuclear pore complex protein Nup98-Nup96; contains IPR007230 (Peptidase S59, nucleoporin)	0.397333	5.12833	12.9069	0.671333	0.929	1.38381
Achn215541	4,5 dioxygenase extradiol; contains IPR004183 (Extradiol ring-cleavage dioxygenase, class III enzyme, subunit B), IPR014436 (Extradiol aromatic ring-opening dioxygenase, DODA type)	1.64067	21.1757	12.9067	2.494	1.97433	0.791633
Achn119401	N-acetyltransferase, putative; contains IPR016181 (Acyl-CoA N-acyltransferase)	0.854333	11.002	12.8779	0.952	0.487	0.511555
Achn362711	Amino acid transporter, putative; contains IPR013057 (Amino acid transporter, transmembrane)	11.2333	144.436	12.8578	17.004	48.4913	2.85176
Achn145371	Ganglioside-induced differentiation-associated protein; contains IPR001251 (CRAL-TRIO domain)	0.341333	4.33733	12.707	0.836667	0.629	0.751793
Achn091221	MAP3K-like protein kinase; contains IPR017946 (PLC-like phosphodiesterase, TIM beta/alpha-barrel domain)	0.32	4.05667	12.6771	0.152	0.439	2.88816
Achn146361	Putative uncharacterized protein (Precursor)	0.841	10.6607	12.6762	1.106	1.06933	0.966847
Achn191281	Integral membrane protein like protein; contains IPR004853 (Domain of unknown function DUF250)	0.543333	6.85233	12.6117	1.35433	1.32933	0.981541
Achn268471	Unknown protein	0.240333	3.021	12.57	0.334333	0.250333	0.748754
Achn173231	Unknown protein	1.32	16.582	12.5621	1.41767	1.13167	0.79826
Achn045991	Glutamate synthase, putative; contains IPR006005 (Glutamate synthase, NADH/NADPH, small subunit 1), IPR009051 (Alpha-helical ferredoxin), IPR012875 (Protein of unknown function DUF1674), IPR016040 (NAD(P)-binding domain), IPR017932 (Glutamine amidotransferase type 2 domain), IPR023753 (Pyridine nucleotide-disulphide oxidoreductase, FAD/NAD(P)-binding domain)	0.74	9.24333	12.491	0.655333	1.198	1.82808
Achn067101	Putative neutral invertase; contains IPR008928 (Six-hairpin glycosidase-like), IPR024746 (Glycosyl hydrolase family 100)	1.656	20.6723	12.4833	2.35033	1.01433	0.43157
Achn083821	TPR repeat; contains IPR011990 (Tetratricopeptide-like helical)	1.927	24.0323	12.4714	1.90667	1.07833	0.565559
Achn266181	F-box family protein; contains IPR001810 (F-box domain, cyclin-like)	0.270667	3.37267	12.4606	0.284667	0.43	1.51054
Achn000771	Methyltransferase family protein, expressed; contains IPR004159 (Putative S-adenosyl-L-methionine-dependent methyltransferase)	1.691	20.918	12.3702	2.24767	2.51133	1.11731
Achn124411	Guanylate kinase, putative; contains IPR008145 (Guanylate kinase/L-type calcium channel), IPR011043 (Galactose oxidase/kelch, beta-propeller), IPR027417 (P-loop containing nucleoside triphosphate hydrolase)	0.476	5.821	12.229	0.839	0.570667	0.680175
Achn170571	IST1-like protein; contains IPR005061 (Domain of unknown function DUF292, eukaryotic)	0.383333	4.68567	12.2235	0.630667	0.695333	1.10254
Achn377121	Pentatricopeptide repeat-containing protein, putative	0.278	3.388	12.1871	0.862	1.19667	1.38824
Achn336091	Unknown protein	1.447	17.6327	12.1857	5.403	3.862	0.714788
Achn340661	Amidophosphoribosyltransferase; contains IPR005854 (Amidophosphoribosyl transferase), IPR017932 (Glutamine amidotransferase type 2 domain)	0.333	4.04233	12.1391	0.248333	0.543333	2.18792
Achn310051	Putative UPF0481 protein; contains IPR004158 (Protein of unknown function DUF247, plant)	4.211	50.8777	12.0821	2.372	4.025	1.69688
Achn130561	Unknown protein	1.05667	12.6967	12.0158	0.904333	1.186	1.31146
Achn084071	PLATZ transcription factor; contains IPR006734 (Protein of unknown function DUF597)	1.49167	17.8833	11.9888	8.41667	17.3303	2.05905
Achn175101	Ferritin; contains IPR001519 (Ferritin), IPR008331 (Ferritin/DPS protein domain), IPR009078 (Ferritin-like superfamily)	1.434	17.188	11.9861	2.86667	1.493	0.520814
Achn316361	Gb|AAD20160.1	1.29933	15.5567	11.9728	0.128667	0.144333	1.12176
Achn194971	S-adenosylmethionine synthase; contains IPR002133 (S-adenosylmethionine synthetase)	20.15	240.93	11.9568	20.8663	27.8767	1.33596
Achn036821	Reticulon family protein; contains IPR003388 (Reticulon)	0.324	3.86733	11.9362	0.775667	2.277	2.93554
Achn004101	SYNC1 protein; contains IPR019448 (EEIG1/EHBP1 N-terminal domain)	0.345667	4.122	11.9248	0.806	0.699	0.867246
Achn323241	Glutamine-tRNA ligase; contains IPR000924 (Glutamyl/glutaminyl-tRNA synthetase, class Ib)	3.62533	43.1503	11.9024	5.45567	13.5773	2.48867
Achn342301	Probable receptor-like protein kinase; contains IPR011009 (Protein kinase-like domain)	0.613667	7.234	11.7882	1.10533	1.23233	1.1149
Achn279261	Unknown protein	0.402667	4.73	11.7467	0.321	0.744667	2.31983
Achn390331	70-kDa heat shock protein; contains IPR013126 (Heat shock protein 70 family)	1.67233	19.618	11.7309	1.626	4.18433	2.57339
Achn043701	6-phosphogluconolactonase, putative; contains IPR006148 (Glucosamine/galactosamine-6-phosphate isomerase), IPR017946 (PLC-like phosphodiesterase, TIM beta/alpha-barrel domain)	0.890667	10.4167	11.6954	0.829	1.44033	1.73743
Achn266831	Bifunctional arginine demethylase and lysyl-hydroxylase JMJD6; contains IPR001810 (F-box domain, cyclin-like), IPR003347 (JmjC domain), IPR011009 (Protein kinase-like domain)	0.929	10.826	11.6534	0.898667	2.33633	2.59978
Achn131841	BRASSINAZOLE-RESISTANT 1 protein, putative; contains IPR008540 (BZR1, transcriptional repressor)	0.635667	7.39233	11.6293	0.143667	0.282	1.96288
Achn387071	Beta-amylase 4; contains IPR001554 (Glycoside hydrolase, family 14), IPR017853 (Glycoside hydrolase, superfamily)	35.864	416.128	11.603	41.559	104.645	2.51799
Achn020521	Calmodulin, putative; contains IPR011992 (EF-hand-like domain)	0.601333	6.94933	11.5565	0.719667	0.359667	0.499768
Achn257411	Cysteine-rich receptor-like protein kinase; contains IPR002902 (Gnk2-homologous domain), IPR010255 (Haem peroxidase), IPR011009 (Protein kinase-like domain), IPR013320 (Concanavalin A-like lectin/glucanase, subgroup)	0.323	3.72167	11.5222	0.328333	0.143	0.435533
Achn306281	>F3O9.30	0.502333	5.766	11.4784	0.627333	0.930333	1.483
Achn229291	Chaperone protein dnaJ, putative; contains IPR001623 (DnaJ domain), IPR002939 (Chaperone DnaJ, C-terminal)	0.416	4.77233	11.472	0.51	0.193667	0.379739
Achn093831	Receptor-like protein kinase; contains IPR001480 (Bulb-type lectin domain), IPR011009 (Protein kinase-like domain), IPR013320 (Concanavalin A-like lectin/glucanase, subgroup)	4.13033	47.2233	11.4333	2.46667	4.67133	1.89378
Achn043471	Long cell-linked locus protein, putative, expressed; contains IPR008480 (Protein of unknown function DUF761, plant)	6.577	74.8437	11.3796	3.41933	1.25033	0.365666
Achn057421	Trihelix transcription factor; contains IPR001005 (SANT/Myb domain)	1.175	13.3177	11.3342	2.955	1.92733	0.652228
Achn377661	DNA-directed RNA polymerases I and III subunit RPAC2	0.61	6.83833	11.2104	2.16933	1.61433	0.744161
Achn249531	Unknown protein; contains IPR016972 (Uncharacterised conserved protein UCP031279)	0.294333	3.274	11.1234	0.562333	0.189667	0.337285
Achn303591	Protein phosphatase 2c, putative; contains IPR001932 (Protein phosphatase 2C (PP2C)-like), IPR015655 (Protein phosphatase 2C)	0.28	3.11333	11.119	0.418667	0.157	0.375
Achn172991	Putative wound-induced protein; contains IPR022251 (Protein of unknown function wound-induced)	2.60567	28.9623	11.1151	1.73633	3.02867	1.74429
Achn385661	Chaperone protein dnaJ; contains IPR001623 (DnaJ domain), IPR002939 (Chaperone DnaJ, C-terminal)	4.515	49.9117	11.0546	3.82033	4.18233	1.09476
Achn128981	Acyl ACP-thioesterase; contains IPR002864 (Acyl-ACP thioesterase), IPR021113 (Acyl-ACP-thioesterase, N-terminal)	1.44067	15.7727	10.9482	0.814667	0.328333	0.403028
Achn259261	Universal stress protein; contains IPR014729 (Rossmann-like alpha/beta/alpha sandwich fold)	23.85	260.721	10.9317	29.8727	34.9197	1.16895
Achn040921	ABC transporter family protein; contains IPR027417 (P-loop containing nucleoside triphosphate hydrolase)	5.655	61.141	10.8118	10.777	27.654	2.56602
Achn067311	Auxin-regulated protein; contains IPR010369 (Protein of unknown function DUF966)	0.318	3.43333	10.7966	0.748667	1.74167	2.32636
Achn189071	UDP-glucose 4-epimerase; contains IPR001509 (NAD-dependent epimerase/dehydratase), IPR005886 (UDP-glucose 4-epimerase GalE), IPR025308 (UDP-glucose 4-epimerase C-terminal domain)	2.15067	23.095	10.7385	3.44767	6.089	1.76612
Achn175191	CASP-like protein; contains IPR006702 (Uncharacterised protein family UPF0497, trans-membrane plant)	0.526333	5.64533	10.7258	0.765667	0.356	0.464954
Achn166241	Integral membrane protein like; contains IPR004853 (Domain of unknown function DUF250)	0.743667	7.93233	10.6665	0.465	0.951	2.04516
Achn347031	Serine/threonine-protein phosphatase; contains IPR004843 (Metallophosphoesterase domain), IPR011043 (Galactose oxidase/kelch, beta-propeller), IPR012391 (Serine/threonine protein phosphatase, BSU1), IPR015916 (Galactose oxidase, beta-propeller)	0.613333	6.49867	10.5957	1.37367	1.79567	1.30721
Achn304721	Calreticulin, putative; contains IPR001580 (Calreticulin/calnexin), IPR008985 (Concanavalin A-like lectin/glucanases superfamily)	8.92	94.104	10.5498	13.7083	16.3507	1.19275
Achn258381	Unknown protein	0.683333	7.20667	10.5463	0.314333	0.122333	0.389183
Achn250481	Multidrug resistance protein ABC transporter family; contains IPR011527 (ABC transporter, transmembrane domain, type 1), IPR027417 (P-loop containing nucleoside triphosphate hydrolase)	1.99967	21.0683	10.5359	5.60233	15.6427	2.79217
Achn193651	At5g51670-like protein; contains IPR007700 (Protein of unknown function DUF668), IPR021864 (Protein of unknown function DUF3475)	0.504	5.27333	10.463	0.411	0.602	1.46472
Achn073611	Digalactosyldiacylglycerol synthase 1	1.71933	17.888	10.404	2.95667	6.73567	2.27813
Achn314141	CENP-E like kinetochore protein; contains IPR011684 (KIP1-like)	12.285	127.11	10.3468	17.8073	32.1257	1.80407
Achn339391	Oxalyl-CoA decarboxylase; contains IPR012000 (Thiamine pyrophosphate enzyme, central domain), IPR012001 (Thiamine pyrophosphate enzyme, N-terminal TPP-binding domain)	6.42267	66.1593	10.3009	8.94933	23.6387	2.64139
Achn272751	Repressor of silencing 3	0.350667	3.58733	10.23	0.324	0.888667	2.7428
Achn155091	GrpE protein-like protein; contains IPR000740 (GrpE nucleotide exchange factor), IPR018247 (EF-Hand 1, calcium-binding site)	0.307	3.12233	10.1705	1.122	0.825667	0.735888
Achn132911	Heat shock 70 kDa protein, putative; contains IPR013126 (Heat shock protein 70 family)	2.88533	29.2703	10.1445	5.487	6.96833	1.26997
Achn359131	FACT complex subunit SPT16, putative; contains IPR000994 (Peptidase M24, structural domain), IPR013719 (Domain of unknown function DUF1747), IPR013953 (FACT complex subunit Spt16p/Cdc68p)	0.590333	5.98467	10.1378	1.63733	3.902	2.38314
Achn178131	Acyl-CoA binding protein 6; contains IPR014352 (FERM/acyl-CoA-binding protein, 3-helical bundle)	0.307	3.102	10.1042	0.183	0.125667	0.686703
Achn314941	UDP-D-glucuronate 4-epimerase 4; contains IPR016040 (NAD(P)-binding domain)	1.155	11.634	10.0727	1.89367	5.50533	2.90723
Achn311561	NADPH--cytochrome P450 reductase; contains IPR001094 (Flavodoxin), IPR023173 (NADPH-cytochrome p450 reductase, FAD-binding, alpha-helical domain-3)	1.862	18.722	10.0548	1.29533	3.53233	2.72697
Achn146261	Transcription factor, putative; contains IPR011598 (Myc-type, basic helix-loop-helix (bHLH) domain)	0.843	8.45567	10.0304	2.071	2.338	1.12892
Achn129271	Monoglyceride lipase; contains IPR010920 (Like-Sm (LSM) domain)	0.849	8.50967	10.0232	0.987667	2.28933	2.31792
Achn070951	60 kDa chaperonin; contains IPR002423 (Chaperonin Cpn60/TCP-1), IPR027409 (GroEL-like apical domain), IPR027413 (GroEL-like equatorial domain)	1.47467	14.6977	9.96677	3.61067	4.51533	1.25055
Achn227851	Putative tyrosine-protein phosphatase; contains IPR004861 (Protein-tyrosine phosphatase, SIW14-like)	0.362333	3.6	9.9356	0.498	0.569	1.14257
Achn149051	Transcription factor, putative	1.07267	10.5923	9.87477	1.256	2.54667	2.0276
Achn278151	L-type lectin-domain containing receptor kinase IX.1; contains IPR008979 (Galactose-binding domain-like), IPR008985 (Concanavalin A-like lectin/glucanases superfamily), IPR010325 (Rhamnogalacturonate lyase), IPR011013 (Galactose mutarotase-like domain), IPR013784 (Carbohydrate-binding-like fold), IPR014766 (Carboxypeptidase, regulatory domain)	0.923333	8.986	9.73213	2.73367	1.02467	0.374832
Achn278971	Core-2/I-branching beta-1,6-N-acetylglucosaminyltransferase family protein; contains IPR003406 (Glycosyl transferase, family 14)	0.796333	7.74633	9.7275	0.546667	1.17833	2.15549
Achn204621	Transcription factor bHLH25; contains IPR011598 (Myc-type, basic helix-loop-helix (bHLH) domain)	2.18467	21.221	9.71361	1.43133	3.702	2.5864
Achn004981	Ferredoxin; contains IPR010241 (Ferredoxin [2Fe-2S], plant), IPR012675 (Beta-grasp domain)	7.37667	71.5153	9.6948	6.03133	2.676	0.443683
Achn238341	Phosphoglycerate mutase-like protein; contains IPR012398 (PRIB5)	0.484	4.69067	9.69146	0.164	0.117333	0.715447
Achn020411	Alliinase family protein; contains IPR015424 (Pyridoxal phosphate-dependent transferase)	5.44533	52.5823	9.6564	7.29167	21.1723	2.90363
Achn260371	Calreticulin, putative; contains IPR001580 (Calreticulin/calnexin), IPR008985 (Concanavalin A-like lectin/glucanases superfamily)	5.35533	51.6627	9.64696	7.26667	11.2487	1.54798
Achn051721	Inosine-5'-monophosphate dehydrogenase 2; contains IPR005990 (Inosine-5'-monophosphate dehydrogenase), IPR013785 (Aldolase-type TIM barrel)	2.69467	25.935	9.62457	4.85433	11.1757	2.3022
Achn018651	Cysteine proteinase inhibitor; contains IPR000010 (Proteinase inhibitor I25, cystatin), IPR027214 (Cystatin)	9.414	90.5	9.61334	24.643	35.964	1.4594
Achn210011	Transmembrane 9 superfamily protein member; contains IPR004240 (Nonaspanin (TM9SF))	6.67333	63.875	9.57168	9.21633	18.9437	2.05545
Achn253021	Membrane protein; contains IPR010580 (Endoplasmic reticulum, stress-associated Ramp4)	0.44	4.202	9.55	0.232333	0.267333	1.15065
Achn354151	GrpE protein homolog; contains IPR000740 (GrpE nucleotide exchange factor)	0.818667	7.77933	9.50244	1.45367	1.078	0.741573
Achn325301	CBL-interacting protein kinase 1; contains IPR004041 (NAF domain), IPR011009 (Protein kinase-like domain)	0.933	8.846	9.48124	1.658	2.33167	1.40631
Achn122111	Biotin carboxyl carrier protein of acetyl-CoA carboxylase; contains IPR000089 (Biotin/lipoyl attachment), IPR001249 (Acetyl-CoA biotin carboxyl carrier)	1.45	13.718	9.46069	2.05867	1.00733	0.489313
Achn363891	F-box protein; contains IPR001810 (F-box domain, cyclin-like)	2.42733	22.962	9.45976	2.17067	4.05067	1.86609
Achn348731	Mitochondrial phosphate carrier protein, putative; contains IPR018108 (Mitochondrial substrate/solute carrier), IPR023395 (Mitochondrial carrier domain)	0.941	8.89033	9.44775	1.46267	2.75567	1.884
Achn195841	TPR domain protein; contains IPR011990 (Tetratricopeptide-like helical)	3.09733	29.2603	9.44694	3.17467	3.33	1.04893
Achn198081	AAA-ATPase 1-like protein; contains IPR025753 (AAA-type ATPase, N-terminal domain), IPR027417 (P-loop containing nucleoside triphosphate hydrolase)	0.584667	5.49533	9.39909	10.449	10.7247	1.02638
Achn275901	Mitochondrial carrier protein, putative; contains IPR018108 (Mitochondrial substrate/solute carrier), IPR023395 (Mitochondrial carrier domain)	1.27867	11.9597	9.35323	2.549	6.25733	2.45482
Achn230311	Beta-galactosidase; contains IPR001944 (Glycoside hydrolase, family 35), IPR017853 (Glycoside hydrolase, superfamily)	1.09333	10.2003	9.32957	0.522	1.33467	2.55683
Achn067321	Putative nuclease HARBI1; contains IPR010921 (Trp repressor/replication initiator), IPR026103 (Harbinger transposase-derived nuclease)	0.96	8.94333	9.31597	1.85233	3.129	1.68922
Achn283431	Unknown protein	1.01167	9.398	9.28962	2.31933	3.55767	1.53392
Achn296631	Aspartyl protease family protein; contains IPR001461 (Peptidase A1), IPR021109 (Aspartic peptidase)	0.559	5.16933	9.24747	0.616333	0.896	1.45376
Achn083871	PHD and RING finger domain-containing protein; contains IPR013083 (Zinc finger, RING/FYVE/PHD-type)	0.495	4.56567	9.22357	0.72	1.89233	2.62824
Achn341261	Unknown protein	0.516333	4.753	9.20529	0.751333	1.06767	1.42103
Achn161961	Unknown protein	0.705333	6.472	9.1758	1.54867	1.05	0.678003
Achn058871	Ankyrin repeat and regulator of chromosome condensation (RCC1) domain-containing protein; contains IPR009091 (Regulator of chromosome condensation 1/beta-lactamase-inhibitor protein II), IPR020683 (Ankyrin repeat-containing domain)	0.365	3.33833	9.14612	0.833333	1.34567	1.6148
Achn184401	Heat shock 70 kDa protein C; contains IPR013126 (Heat shock protein 70 family)	12.0893	110.255	9.12002	18.5793	11.8853	0.639707
Achn186001	G1121 protein; contains IPR000477 (Reverse transcriptase), IPR005062 (SAC3/GANP/Nin1/mts3/eIF-3 p25)	0.529	4.818	9.10775	0.511667	1.204	2.35309
Achn159311	MFP1 attachment factor 1; contains IPR025265 (WPP domain)	0.957333	8.71267	9.10097	0.954	2.51667	2.63802
Achn172031	Glycosyl transferase family 1 protein; contains IPR001296 (Glycosyl transferase, family 1)	0.554667	5.04267	9.09135	2.436	0.912333	0.374521
Achn170351	Nudix hydrolase; contains IPR015797 (NUDIX hydrolase domain-like)	1.281	11.6277	9.07702	1.9	1.39633	0.734912
Achn170031	Chaperone protein htpG family protein; contains IPR001404 (Heat shock protein Hsp90)	0.545333	4.926	9.03301	1.19733	0.917667	0.766425
Achn182111	Protein transport protein Sec61 subunit alpha; contains IPR000133 (ER lumen protein retaining receptor), IPR002208 (SecY/SEC61-alpha family), IPR023201 (SecY subunit domain)	1.28033	11.5573	9.02682	2.23633	1.767	0.790133
Achn345411	DNA-binding WRKY; VQ; contains IPR008889 (VQ)	0.464333	4.191	9.02584	3.227	5.02133	1.55604
Achn200781	Transporter-like protein; contains IPR011701 (Major facilitator superfamily), IPR016196 (Major facilitator superfamily domain, general substrate transporter)	1.258	11.3187	8.99735	3.46233	5.238	1.51285
Achn080691	SMP-30/Gluconolaconase/LRE-like region family protein; contains IPR011042 (Six-bladed beta-propeller, TolB-like)	0.906	8.13933	8.98381	2.115	3.58767	1.6963
Achn179541	NAC domain protein,; contains IPR003441 (No apical meristem (NAM) protein)	28.6157	256.883	8.97702	44.115	82.335	1.86637
Achn076901	Tetratricopeptide repeat protein 7B; contains IPR011990 (Tetratricopeptide-like helical)	0.341667	3.06367	8.96683	0.564	1.041	1.84574
Achn143001	Putative glutathione S-transferase T3; contains IPR010987 (Glutathione S-transferase, C-terminal-like), IPR012336 (Thioredoxin-like fold)	0.840667	7.538	8.96669	1.15233	1.671	1.4501
Achn079461	cDNA clone:J013034M05, full insert sequence	0.839	7.49967	8.93882	1.327	2.97433	2.2414
Achn054031	NAC domain protein,; contains IPR003441 (No apical meristem (NAM) protein)	1.70667	15.232	8.925	3.04633	3.483	1.14334
Achn230541	Acyl-coenzyme A oxidase; contains IPR009075 (Acyl-CoA dehydrogenase/oxidase C-terminal), IPR012258 (Acyl-CoA oxidase)	1.62033	14.4317	8.9066	2.39667	4.59067	1.91544
Achn149631	Unknown protein	1.51867	13.4793	8.87577	1.91867	3.104	1.61779
Achn079071	Putative CRAL/TRIO domain containing, Sec14p-like phosphatidylinositol transfer family protein; contains IPR001251 (CRAL-TRIO domain), IPR011074 (CRAL/TRIO, N-terminal domain)	0.476333	4.22067	8.86074	1.24067	3.013	2.42853
Achn272761	DNA glycosylase; contains IPR011257 (DNA glycosylase), IPR023170 (Helix-turn-helix, base-excision DNA repair, C-terminal)	0.397333	3.51533	8.84732	0.416	0.687333	1.65224
Achn071681	Synaptotagmin, putative; contains IPR008973 (C2 calcium/lipid-binding domain, CaLB), IPR013583 (Phosphoribosyltransferase C-terminal)	1.81767	16.0353	8.82193	1.47167	1.19333	0.810872
Achn388921	F-box/kelch-repeat protein; contains IPR001810 (F-box domain, cyclin-like), IPR015915 (Kelch-type beta propeller)	0.498333	4.393	8.81538	0.877667	1.59967	1.82264
Achn107941	Unknown protein	0.507	4.45033	8.77778	1.87667	2.02067	1.07673
Achn310531	Plastid movement impaired1; contains IPR019448 (EEIG1/EHBP1 N-terminal domain)	4.226	37.0583	8.76913	10.4267	7.50167	0.719469
Achn260891	Unknown protein	0.830667	7.254	8.73274	2.91967	5.30633	1.81744
Achn341581	Inositol monophosphatase; contains IPR000760 (Inositol monophosphatase)	1.34233	11.669	8.69307	2.284	5.435	2.3796
Achn147731	Pg1, putative, expressed; contains IPR009836 (Protein of unknown function DUF1399)	3.438	29.861	8.68557	8.03833	6.98133	0.868505
Achn197471	At1g47750-like protein; contains IPR008733 (Peroxisomal biogenesis factor 11)	2.14867	18.626	8.66863	3.48033	5.93333	1.70482
Achn290431	WAT1-related protein; contains IPR000620 (Drug/metabolite transporter)	0.373333	3.232	8.65714	0.852	0.683333	0.802034
Achn373931	Zinc finger protein, putative; contains IPR007087 (Zinc finger, C2H2)	1.70267	14.6703	8.61609	5.753	5.238	0.910481
Achn249081	UDP-glycosyltransferase 1; contains IPR002213 (UDP-glucuronosyl/UDP-glucosyltransferase)	8.63833	74.1057	8.5787	14.0803	18.8843	1.34119
Achn039511	Pentatricopeptide repeat-containing protein, putative; contains IPR002885 (Pentatricopeptide repeat)	0.424	3.63567	8.57469	0.986333	1.20967	1.22643
Achn043221	Calnexin-like protein; contains IPR001580 (Calreticulin/calnexin), IPR008985 (Concanavalin A-like lectin/glucanases superfamily)	2.02067	17.3157	8.56928	3.21967	4.91933	1.5279
Achn339421	TRANSPARENT TESTA 12 protein, putative	1.25233	10.7013	8.54512	1.66833	3.768	2.25854
Achn368641	Eukaryotic translation initiation factor 3 subunit L; contains IPR000796 (Aspartate/other aminotransferase), IPR015424 (Pyridoxal phosphate-dependent transferase), IPR019382 (Translation initiation factor 3 complex subunit L)	5.56167	47.5217	8.5445	6.07533	5.53467	0.911006
Achn222561	Glutamyl-tRNA reductase; contains IPR000343 (Tetrapyrrole biosynthesis, glutamyl-tRNA reductase), IPR016040 (NAD(P)-binding domain)	0.501	4.27933	8.54158	0.526	1.183	2.24905
Achn227661	Lipin family protein; contains IPR007651 (Lipin, N-terminal), IPR013209 (LNS2, Lipin/Ned1/Smp2), IPR023214 (HAD-like domain), IPR026058 (LIPIN family)	0.402	3.433	8.5398	0.734667	0.836333	1.13838
Achn046971	At2g46550-like protein	0.394	3.356	8.51777	0.750667	1.27	1.69183
Achn146191	CRS2-associated factor 1, chloroplastic; contains IPR001890 (RNA-binding, CRM domain)	1.18833	10.0697	8.47377	2.09567	1.263	0.602672
Achn137731	F-box/kelch-repeat protein; contains IPR015916 (Galactose oxidase, beta-propeller)	0.424	3.59133	8.47013	0.812333	1.50967	1.85843
Achn211291	Geranylgeranyl pyrophosphate synthase; contains IPR017446 (Polyprenyl synthetase-related)	1.44767	12.1743	8.40962	2.52267	2.75367	1.09157
Achn372731	GDSL esterase/lipase; contains IPR001087 (Lipase, GDSL)	0.445	3.741	8.40674	0.224333	0.307	1.3685
Achn289951	Protein phosphatase 2c, putative; contains IPR001932 (Protein phosphatase 2C (PP2C)-like), IPR015655 (Protein phosphatase 2C)	0.684667	5.74	8.38364	1.051	1.78933	1.70251
Achn064571	Chaperone protein dnaJ, putative; contains IPR001623 (DnaJ domain), IPR002939 (Chaperone DnaJ, C-terminal)	0.657667	5.488	8.34465	1.32333	0.930333	0.703023
Achn307911	K(+)-insensitive pyrophosphate-energized proton pump; contains IPR004131 (Pyrophosphate-energised proton pump)	17.023	142.016	8.34261	39.6403	42.0937	1.06189
Achn234431	Putative uncharacterized protein F8M21_80	6.51067	54.2497	8.33243	20.0363	27.6493	1.37996
Achn269861	Unknown protein	0.610333	5.077	8.31841	0.842	2.096	2.48931
Achn055631	Amino acid transporter, putative; contains IPR013057 (Amino acid transporter, transmembrane)	4.054	33.716	8.31672	6.066	7.43867	1.22629
Achn054901	Unknown protein	3.12	25.9417	8.31464	5.33467	6.41667	1.20282
Achn277101	F15H11.13 protein	0.459667	3.82167	8.314	0.554667	0.572	1.03125
Achn047841	Transcription factor HBP-1b(C1); contains IPR025422 (DOG1 domain)	0.946	7.83633	8.28365	3.23833	3.05167	0.942357
Achn334911	Arabidopsis halleri subsp. halleri ORF1, ORF2, PDF1.2a, ORF3, ORF4, PDF1.2c and ORF5 genes, clone BAC clone 1N20; contains IPR012881 (Protein of unknown function DUF1685)	9.561	79.1813	8.2817	31.2373	63.5017	2.03288
Achn251881	Dihydrolipoyllysine-residue acetyltransferase component of pyruvate dehydrogenase complex; contains IPR001078 (2-oxoacid dehydrogenase acyltransferase, catalytic domain), IPR004167 (E3 binding), IPR011053 (Single hybrid motif), IPR023213 (Chloramphenicol acetyltransferase-like domain)	0.704333	5.829	8.27591	1.52233	0.951333	0.624918
Achn169641	AT5g13100/T19L5_60; contains IPR025520 (Domain of unknown function DUF4408)	0.420333	3.45367	8.21649	0.384333	0.653667	1.70078
Achn248981	Myosin-4	0.781333	6.41533	8.21075	0.545333	0.411667	0.75489
Achn037091	Prenylated Rab acceptor protein, putative; contains IPR004895 (Prenylated rab acceptor PRA1)	9.41433	77.1593	8.19594	9.33767	25.4027	2.72045
Achn264531	Thioredoxin reductase; contains IPR013027 (FAD-dependent pyridine nucleotide-disulphide oxidoreductase), IPR023753 (Pyridine nucleotide-disulphide oxidoreductase, FAD/NAD(P)-binding domain)	5.048	41.308	8.18304	7.93933	19.2053	2.41901
Achn389411	Putative serine-rich adhesin for platelets; contains IPR015943 (WD40/YVTN repeat-like-containing domain)	3.71367	30.3523	8.17314	13.1733	4.70067	0.356832
Achn125401	Putative villin 2 protein; contains IPR003128 (Villin headpiece), IPR007122 (Villin/Gelsolin)	0.466333	3.80067	8.15011	0.494	0.903667	1.82928
Achn249891	Glycerol-3-phosphate transporter, putative; contains IPR011701 (Major facilitator superfamily), IPR016196 (Major facilitator superfamily domain, general substrate transporter)	5.45867	44.4283	8.13904	5.26567	5.84167	1.10939
Achn173001	Putative wound-induced protein; contains IPR022251 (Protein of unknown function wound-induced)	2.34067	19.0227	8.12703	3.655	3.347	0.915732
Achn032971	Reticuline oxidase, putative; contains IPR012951 (Berberine/berberine-like), IPR016166 (FAD-binding, type 2)	5.335	43.2707	8.11072	0.721333	1.783	2.47181
Achn155551	Cytidine deaminase; contains IPR006263 (Cytidine deaminase, homodimeric)	3.808	30.796	8.08718	2.328	6.71533	2.88459
Achn334081	Chaperone DnaK; contains IPR013126 (Heat shock protein 70 family)	16.667	134.237	8.05406	30.3807	37.668	1.23987
Achn135551	Mitogen-activated protein kinase 8; contains IPR011009 (Protein kinase-like domain)	0.72	5.794	8.04722	1.046	2.962	2.83174
Achn015551	Receptor-like kinase; contains IPR001611 (Leucine-rich repeat), IPR003591 (Leucine-rich repeat, typical subtype), IPR011009 (Protein kinase-like domain), IPR013210 (Leucine-rich repeat-containing N-terminal, type 2), IPR013320 (Concanavalin A-like lectin/glucanase, subgroup), IPR025875 (Leucine rich repeat 4)	0.828333	6.65533	8.03461	1.215	3.64167	2.99726
Achn301201	Protein kinase-like protein; contains IPR000270 (Phox/Bem1p), IPR011009 (Protein kinase-like domain)	0.531667	4.263	8.01818	0.781	2.054	2.62996
Achn081481	Heavy-metal-associated domain-containing protein, putative, expressed; contains IPR006121 (Heavy metal-associated domain, HMA)	30.4433	243.733	8.00611	91.5673	65.4933	0.715248
Achn098021	Receptor serine/threonine kinase, putative	0.376333	3.01033	7.99911	0.678667	1.69767	2.50147
Achn307921	K(+)-insensitive pyrophosphate-energized proton pump; contains IPR004131 (Pyrophosphate-energised proton pump)	59.5317	474.937	7.97789	124.999	125.675	1.0054
Achn175491	Serine/threonine-protein phosphatase; contains IPR004843 (Metallophosphoesterase domain)	1.37467	10.9623	7.97454	2.109	3.00533	1.425
Achn107211	U-box domain-containing protein; contains IPR013083 (Zinc finger, RING/FYVE/PHD-type), IPR016024 (Armadillo-type fold)	6.21733	49.5787	7.97427	7.82067	10.6623	1.36335
Achn285621	IFA-binding protein; contains IPR007656 (Zein-binding domain)	1.57767	12.548	7.95352	1.57967	2.69867	1.70838
Achn043791	Chaperone protein htpG family protein; contains IPR001404 (Heat shock protein Hsp90)	3.67533	29.229	7.95275	6.115	5.00767	0.818915
Achn114241	Glutamate-1-semialdehyde 2,1-aminomutase, putative; contains IPR005814 (Aminotransferase class-III), IPR015424 (Pyridoxal phosphate-dependent transferase)	5.93167	47.112	7.94246	9.01833	5.593	0.620181
Achn319941	Putative tyrosine-protein phosphatase; contains IPR004861 (Protein-tyrosine phosphatase, SIW14-like)	0.555667	4.40967	7.93581	0.425	0.638333	1.50196
Achn366231	Putative uncharacterized protein T10K17.260	0.693	5.48867	7.92015	1.086	2.11433	1.9469
Achn375341	Brefeldin A-inhibited guanine nucleotide-exchange protein; contains IPR000904 (SEC7-like), IPR016024 (Armadillo-type fold), IPR023394 (SEC7-like, alpha orthogonal bundle)	0.478333	3.77	7.88153	0.873	1.61567	1.85071
Achn074211	TPR repeat-containing protein; contains IPR011990 (Tetratricopeptide-like helical)	0.455333	3.58633	7.87628	1.23133	2.30933	1.87547
Achn160551	Myosin-9	0.536667	4.221	7.86522	0.165667	0.391333	2.36217
Achn117341	Unknown protein	1.81933	14.2287	7.82081	2.95667	4.42067	1.49515
Achn220681	Stress responsive protein; contains IPR000772 (Ricin B lectin domain)	1.44667	11.3117	7.81912	5.51433	1.93433	0.350783
Achn154131	Putative RNA-binding protein; contains IPR012677 (Nucleotide-binding, alpha-beta plait)	4.47367	34.88	7.79674	10.1927	15.9053	1.56047
Achn054941	Prenylated Rab acceptor protein, putative; contains IPR004895 (Prenylated rab acceptor PRA1)	5.715	44.4467	7.77719	7.85067	18.7507	2.38842
Achn038641	Putative endonuclease or glycosyl hydrolase; contains IPR021139 (NYN domain, limkain-b1-type), IPR024768 (Limkain-b1), IPR025677 (OST-HTH associated domain)	0.412667	3.19767	7.74879	1.34733	1.15133	0.854527
Achn025531	Polyadenylate-binding protein 2; contains IPR012677 (Nucleotide-binding, alpha-beta plait)	1.55833	12.0733	7.74759	2.41667	3.26067	1.34924
Achn312901	DDB1- and CUL4-associated factor homolog 1	0.539667	4.177	7.73996	1.15233	2.888	2.50622
Achn204401	3,4-dihydroxy-2-butanone 4-phosphate synthase/GTP cyclohydrolase II RibBA; contains IPR000422 (3,4-dihydroxy-2-butanone 4-phosphate synthase, RibB), IPR000926 (GTP cyclohydrolase II, RibA), IPR016299 (Riboflavin biosynthesis protein RibBA)	1.97467	15.2823	7.7392	0.712	1.627	2.28511
Achn388521	Alcohol dehydrogenase; contains IPR002085 (Alcohol dehydrogenase superfamily, zinc-type), IPR011032 (GroES-like), IPR013149 (Alcohol dehydrogenase, C-terminal), IPR016040 (NAD(P)-binding domain)	4.24633	32.6707	7.69385	7.839	6.846	0.873326
Achn013041	Putative F-box/LRR-repeat protein 8; contains IPR001810 (F-box domain, cyclin-like), IPR006553 (Leucine-rich repeat, cysteine-containing subtype)	2.35133	18.0867	7.69209	4.264	6.91833	1.6225
Achn283391	D-3-phosphoglycerate dehydrogenase, putative; contains IPR006236 (D-3-phosphoglycerate dehydrogenase), IPR016040 (NAD(P)-binding domain)	1.32133	10.1107	7.65187	4.856	3.202	0.65939
Achn316521	Laccase-like protein; contains IPR008972 (Cupredoxin)	1.43733	10.9897	7.64587	3.709	1.229	0.331356
Achn066761	RING finger protein; contains IPR013083 (Zinc finger, RING/FYVE/PHD-type)	0.642	4.89533	7.62513	1.46133	2.23833	1.53171
Achn195831	F-box family protein; contains IPR001810 (F-box domain, cyclin-like), IPR006553 (Leucine-rich repeat, cysteine-containing subtype)	0.495667	3.77667	7.61937	0.949667	1.75533	1.84837
Achn121101	Pleckstrin homology domain-containing family A member; contains IPR014830 (Glycolipid transfer protein domain)	0.489333	3.72733	7.61717	0.766667	0.466667	0.608696
Achn107801	Putative uncharacterized protein F18L15.20	1.40367	10.6707	7.60199	0.558667	0.249333	0.446301
Achn063551	CG32112, isoform C; contains IPR019149 (Protein of unknown function DUF2048)	0.416	3.14667	7.5641	0.218333	0.286333	1.31145
Achn178031	Phosphoribulokinase/uridine kinase; contains IPR006082 (Phosphoribulokinase), IPR027417 (P-loop containing nucleoside triphosphate hydrolase)	0.757	5.72333	7.56055	1.91133	5.60267	2.93129
Achn221151	Unknown protein	2.52767	19.1033	7.55769	6.33633	10.4667	1.65185
Achn250601	C2 domain-containing protein	3.59533	26.9823	7.50482	5.15633	13.7207	2.66093
Achn012261	Beta-1,3-galactosyl-O-glycosyl-glycoprotein beta-1,6-N-acetylglucosaminyltransferase; contains IPR003406 (Glycosyl transferase, family 14)	2.44733	18.3567	7.50068	3.33	3.733	1.12102
Achn316291	K(+)-insensitive pyrophosphate-energized proton pump; contains IPR004131 (Pyrophosphate-energised proton pump)	3.83633	28.6693	7.47311	9.37067	7.13833	0.761774
Achn108301	CRAL/TRIO domain containing protein, expressed; contains IPR001251 (CRAL-TRIO domain)	1.46767	10.967	7.47241	2.329	3.763	1.61571
Achn078521	60 kDa chaperonin; contains IPR002423 (Chaperonin Cpn60/TCP-1), IPR027409 (GroEL-like apical domain), IPR027413 (GroEL-like equatorial domain)	0.907	6.775	7.46968	2.15233	2.775	1.2893
Achn144611	Solute carrier family 35 member B1; contains IPR013657 (UAA transporter)	1.158	8.64733	7.46747	0.848667	0.462333	0.544776
Achn076441	Rhomboid family protein; contains IPR002610 (Peptidase S54, rhomboid)	1.407	10.4863	7.45297	0.316	0.454667	1.43882
Achn096651	Transmembrane protein 41b, putative	1.81367	13.5057	7.44661	2.16533	1.94467	0.898091
Achn065551	Unknown protein	1.93867	14.367	7.41076	5.225	13.7623	2.63394
Achn279891	Guanine nucleotide-binding protein subunit beta-like protein; contains IPR015943 (WD40/YVTN repeat-like-containing domain), IPR020472 (G-protein beta WD-40 repeat)	0.534333	3.95867	7.40861	0.999333	1.62633	1.62742
Achn202381	Ras-related protein Rab-18-B; contains IPR001806 (Small GTPase superfamily), IPR008972 (Cupredoxin), IPR027417 (P-loop containing nucleoside triphosphate hydrolase)	0.438333	3.24267	7.39772	0.479667	0.346333	0.722029
Achn073401	Unknown protein	1.27733	9.44733	7.39614	1.28467	3.83433	2.98469
Achn325531	Protein phosphatase 2c, putative; contains IPR001932 (Protein phosphatase 2C (PP2C)-like), IPR015655 (Protein phosphatase 2C)	5.333	39.3137	7.37177	5.90333	11.7837	1.9961
Achn040091	ADP-ribosylation factor GTPase-activating protein; contains IPR001164 (Arf GTPase activating protein)	0.854	6.29467	7.3708	1.03733	2.96933	2.86247
Achn347081	Nitrilase; contains IPR003010 (Carbon-nitrogen hydrolase)	6.33733	46.6817	7.36614	7.035	14.1373	2.00957
Achn138831	Unknown protein	0.575	4.22733	7.35188	1.011	2.186	2.16222
Achn114331	Calnexin, putative; contains IPR001580 (Calreticulin/calnexin), IPR008985 (Concanavalin A-like lectin/glucanases superfamily)	5.98333	43.934	7.34273	10.6893	13.332	1.24722
Achn332881	Fimbrin, putative; contains IPR001715 (Calponin homology domain)	1.16167	8.515	7.32999	1.773	2.20933	1.2461
Achn315311	Copine, putative; contains IPR002035 (von Willebrand factor, type A), IPR010734 (Copine), IPR011043 (Galactose oxidase/kelch, beta-propeller), IPR015916 (Galactose oxidase, beta-propeller)	2.68	19.6333	7.32587	4.95067	9.82733	1.98505
Achn130811	Glycine dehydrogenase [decarboxylating] 2; contains IPR020581 (Glycine cleavage system P protein)	1.10633	8.08333	7.30642	1.461	0.876	0.599589
Achn157371	Ring finger protein, putative	7.51633	54.8837	7.30192	6.53633	18.5603	2.83956
Achn149271	5-methyltetrahydropteroyltriglutamate--homocysteine methyltransferase, putative; contains IPR006276 (Cobalamin-independent methionine synthase)	6.791	49.587	7.30187	7.32867	6.851	0.934822
Achn289881	BZIP transcription factor family protein 2; contains IPR004827 (Basic-leucine zipper domain)	2.388	17.398	7.28559	4.72067	8.287	1.75547
Achn003771	NAC domain protein,; contains IPR003441 (No apical meristem (NAM) protein)	4.93333	35.883	7.27358	10.883	11.1337	1.02303
Achn104811	Vacuolar-sorting receptor; contains IPR001881 (EGF-like calcium-binding), IPR003137 (Protease-associated domain, PA)	4.55467	33.1213	7.27196	5.983	10.0607	1.68154
Achn245921	Pyrophosphate-energized proton pump 1; contains IPR004131 (Pyrophosphate-energised proton pump)	2.84667	20.64	7.25059	2.916	5.261	1.80418
Achn284241	Superfamily I helicase; contains IPR026852 (Probable helicase MAGATAMA 3), IPR027417 (P-loop containing nucleoside triphosphate hydrolase)	0.743667	5.37	7.22098	1.15067	1.23833	1.07619
Achn254651	Receptor-like protein kinase; contains IPR011009 (Protein kinase-like domain), IPR013320 (Concanavalin A-like lectin/glucanase, subgroup), IPR015425 (Actin-binding FH2), IPR018392 (Peptidoglycan-binding lysin domain)	3.07167	22.1427	7.20868	0.707667	0.323	0.45643
Achn372261	Retrotransposon protein	1.13433	8.16267	7.196	2.00833	3.32633	1.65627
Achn288201	F-box protein family-like; contains IPR001810 (F-box domain, cyclin-like), IPR005174 (Protein of unknown function DUF295)	0.427333	3.07333	7.19189	0.929	0.505	0.543595
Achn003061	F-box family protein	0.567333	4.074	7.18096	1.004	1.22333	1.21846
Achn048241	Glucan 1,3-beta-glucosidase; contains IPR008999 (Actin cross-linking), IPR010431 (Fascin), IPR013083 (Zinc finger, RING/FYVE/PHD-type), IPR017853 (Glycoside hydrolase, superfamily)	0.484667	3.474	7.16781	0.463333	1.006	2.17122
Achn003211	Copper-transporting ATPase 1, putative; contains IPR001757 (Cation-transporting P-type ATPase), IPR023214 (HAD-like domain)	0.506333	3.62367	7.15668	0.845	0.369333	0.437081
Achn130271	ATP-dependent zinc metalloprotease FtsH; contains IPR025753 (AAA-type ATPase, N-terminal domain), IPR027417 (P-loop containing nucleoside triphosphate hydrolase)	0.424	3.02	7.12264	0.951667	2.388	2.50928
Achn192321	Response regulator 6; contains IPR011006 (CheY-like superfamily)	4.07833	28.9813	7.10617	7.04267	3.30033	0.46862
Achn161501	2,3-bisphosphoglycerate-dependent phosphoglycerate mutase; contains IPR005952 (Phosphoglycerate mutase 1)	0.789667	5.60433	7.09709	1.609	3.09567	1.92397
Achn275211	L-lactate dehydrogenase [cytochrome]; contains IPR012133 (Alpha-hydroxy acid dehydrogenase, FMN-dependent), IPR013785 (Aldolase-type TIM barrel)	3.162	22.4027	7.08497	2.63367	5.50567	2.09049
Achn226501	Caleosin, putative, expressed; contains IPR007736 (Caleosin)	0.829333	5.873	7.08159	0.948667	0.651	0.686226
Achn164061	1-phosphatidylinositol-3-phosphate 5-kinase; contains IPR002423 (Chaperonin Cpn60/TCP-1), IPR002498 (Phosphatidylinositol-4-phosphate 5-kinase, core), IPR013083 (Zinc finger, RING/FYVE/PHD-type), IPR027409 (GroEL-like apical domain), IPR027483 (Phosphatidylinositol-4-phosphate 5-kinase, C-terminal), IPR027484 (Phosphatidylinositol-4-phosphate 5-kinase, N-terminal domain)	2.26467	16.0153	7.07183	2.76167	5.411	1.95932
Achn214671	GATA transcription factor, putative; contains IPR013088 (Zinc finger, NHR/GATA-type)	0.823	5.81367	7.06399	1.481	1.83867	1.2415
Achn225211	Armadillo repeat protein; contains IPR001810 (F-box domain, cyclin-like), IPR006553 (Leucine-rich repeat, cysteine-containing subtype), IPR016024 (Armadillo-type fold)	0.492333	3.46933	7.04672	0.381	0.526667	1.38233
Achn164111	Ubiquitin conjugating enzyme 2; contains IPR016135 (Ubiquitin-conjugating enzyme/RWD-like)	0.693667	4.88433	7.04133	0.918	2.54233	2.76943
Achn120721	Transmembrane protein; contains IPR008496 (Protein of unknown function DUF778)	0.915333	6.44367	7.03969	0.888333	1.643	1.84953
Achn137711	ABC transporter A family member; contains IPR026082 (ABC transporter A, ABCA), IPR027417 (P-loop containing nucleoside triphosphate hydrolase)	0.588333	4.14133	7.03909	0.281667	0.654333	2.32308
Achn146901	Chaperone DnaK; contains IPR002523 (Mg2+ transporter protein, CorA-like/Zinc transport protein ZntB), IPR013126 (Heat shock protein 70 family)	5.02967	35.389	7.03605	7.60233	14.5217	1.91016
Achn334401	Cyclin-dependent protein kinase-like; contains IPR011009 (Protein kinase-like domain)	0.572333	4.02333	7.0297	1.323	2.62733	1.98589
Achn200841	BTB/POZ domain-containing protein; contains IPR023413 (Green fluorescent protein-like), IPR027356 (NPH3 domain)	0.687667	4.827	7.01939	1.197	0.847667	0.708159
Achn319101	Peroxisomal membrane protein 11-4; contains IPR006461 (Uncharacterised protein family Cys-rich), IPR008733 (Peroxisomal biogenesis factor 11)	1.25833	8.82667	7.01457	1.58833	2.43533	1.53326
Achn141051	Unknown protein	0.951	6.655	6.9979	1.55167	3.074	1.9811
Achn082181	tRNA-splicing endonuclease subunit Sen2-2, putative; contains IPR006678 (tRNA intron endonuclease, N-terminal), IPR011856 (tRNA endonuclease-like domain)	1.99067	13.8983	6.98175	1.74067	1.25	0.718116
Achn261671	Membrane protein; contains IPR010580 (Endoplasmic reticulum, stress-associated Ramp4)	1.41267	9.84867	6.97168	1.36333	0.797333	0.584841
Achn149381	Harpin inducing protein; contains IPR004864 (Late embryogenesis abundant protein, LEA-14)	5.22033	36.2583	6.9456	0.747	0.723333	0.968318
Achn048891	Putative beta-1,3-galactosyltransferase 8; contains IPR002659 (Glycosyl transferase, family 31), IPR025298 (Domain of unknown function DUF4094)	2.895	20.101	6.94335	2.96733	7.656	2.58009
Achn048861	Putative phosphatidylinositol 4-phosphate 5-kinase; contains IPR002498 (Phosphatidylinositol-4-phosphate 5-kinase, core), IPR023610 (Phosphatidylinositol-4-phosphate 5-kinase), IPR027483 (Phosphatidylinositol-4-phosphate 5-kinase, C-terminal), IPR027484 (Phosphatidylinositol-4-phosphate 5-kinase, N-terminal domain)	0.908333	6.30333	6.93945	1.034	1.87267	1.81109
Achn081941	Inter-alpha-trypsin inhibitor heavy chain H3; contains IPR002035 (von Willebrand factor, type A), IPR013083 (Zinc finger, RING/FYVE/PHD-type)	1.33133	9.23233	6.93465	1.74067	3.855	2.21467
Achn175051	AT3g08780/F17O14_25; contains IPR023238 (FAM175 family)	2.308	16.0017	6.93313	3.02267	8.445	2.79389
Achn087081	Mitochondrial carrier family; contains IPR018108 (Mitochondrial substrate/solute carrier), IPR023395 (Mitochondrial carrier domain)	1.14667	7.947	6.93052	1.451	0.739333	0.509534
Achn138421	ATP-binding cassette transporter 1; contains IPR026082 (ABC transporter A, ABCA), IPR027417 (P-loop containing nucleoside triphosphate hydrolase)	2.26333	15.655	6.91679	0.304667	0.431	1.41466
Achn030111	Ring finger protein, putative	1.63867	11.3327	6.91579	2.81333	1.31633	0.467891
Achn050421	Threonine synthase, putative; contains IPR001926 (Tryptophan synthase beta subunit-like PLP-dependent enzymes superfamily)	0.808333	5.57333	6.89485	1.95067	5.16367	2.64713
Achn220821	Conserved oligomeric Golgi complex subunit 1; contains IPR014812 (Vacuolar protein sorting-associated protein 51)	1.336	9.20267	6.88822	2.463	4.99933	2.02977
Achn308401	Epsin N-terminal homology (ENTH) domain-containing protein	1.141	7.824	6.85714	1.512	1.12233	0.742284
Achn098201	Unknown protein	1.05033	7.19033	6.84576	2.15767	1.838	0.851846
Achn059171	Unknown protein	0.450333	3.068	6.81273	0.521333	1.48633	2.85102
Achn311311	At1g68440/T2E12_1	3.744	25.5007	6.81108	0.689333	1.053	1.52756
Achn190091	LMBR1-like membrane protein	1.50067	10.217	6.80831	2.90967	3.45	1.1857
Achn206681	NUDIX domain, putative; contains IPR015797 (NUDIX hydrolase domain-like)	4.359	29.648	6.80156	5.87333	6.074	1.03417
Achn268001	Peptidyl-prolyl cis-trans isomerase; contains IPR001179 (Peptidyl-prolyl cis-trans isomerase, FKBP-type, domain), IPR011990 (Tetratricopeptide-like helical), IPR023566 (Peptidyl-prolyl cis-trans isomerase, FKBP-type)	23.025	156.477	6.79598	19.721	47.881	2.42792
Achn290391	Putative transcription elongation factor SPT5 homolog 1; contains IPR008991 (Translation protein SH3-like domain), IPR017071 (Transcription elongation factor Spt5)	2.224	15.1083	6.79332	4.61433	8.481	1.83797
Achn162831	Protein YIPF5; contains IPR006977 (Yip1 domain)	1.13033	7.66533	6.78148	2.18833	1.599	0.730693
Achn213971	Pentatricopeptide repeat-containing protein At2g30100, chloroplastic; contains IPR002885 (Pentatricopeptide repeat)	0.444667	3.012	6.77361	2.289	1.09733	0.479394
Achn256191	Ankyrin repeat and regulator of chromosome condensation (RCC1) domain-containing protein; contains IPR009091 (Regulator of chromosome condensation 1/beta-lactamase-inhibitor protein II), IPR020683 (Ankyrin repeat-containing domain)	0.721333	4.88567	6.77311	0.89	0.731667	0.822097
Achn295561	Activator of 90 kDa heat shock protein ATPase-like protein; contains IPR013538 (Activator of Hsp90 ATPase homologue 1-like), IPR015310 (Activator of Hsp90 ATPase, N-terminal), IPR023393 (START-like domain)	2.68667	18.196	6.7727	2.776	3.736	1.34582
Achn006491	Nodulation protein H	0.889333	6.00967	6.7575	0.548333	1.06633	1.94468
Achn115841	GTP-binding nuclear protein Ran-A1; contains IPR001806 (Small GTPase superfamily), IPR002041 (Ran GTPase), IPR005225 (Small GTP-binding protein domain), IPR027417 (P-loop containing nucleoside triphosphate hydrolase)	9.43867	63.6353	6.74198	17.2273	42.2433	2.45211
Achn166121	Amino acid transporter, putative; contains IPR013057 (Amino acid transporter, transmembrane)	2.72833	18.378	6.73598	4.15933	3.762	0.904472
Achn130411	Kinase family protein; contains IPR011009 (Protein kinase-like domain), IPR026839 (Serine/threonine-protein kinase CTR1)	1.87667	12.6383	6.73446	2.645	3.47167	1.31254
Achn217031	Kelch-like protein 20; contains IPR015915 (Kelch-type beta propeller)	0.693333	4.66867	6.73365	1.092	1.573	1.44048
Achn067651	Eukaryotic translation initiation factor 4B; contains IPR010433 (Plant specific eukaryotic initiation factor 4B)	2.29567	15.4557	6.73254	4.091	7.907	1.93278
Achn199121	BY-2 kinesin-like protein 10; contains IPR001752 (Kinesin, motor domain), IPR027417 (P-loop containing nucleoside triphosphate hydrolase)	1.12267	7.558	6.73219	2.32233	5.81433	2.50366
Achn308841	Kelch repeat-containing F-box family protein; contains IPR001810 (F-box domain, cyclin-like), IPR015916 (Galactose oxidase, beta-propeller)	0.772333	5.18367	6.7117	1.935	4.13767	2.13833
Achn149191	Acetyl-CoA carboxylase, biotin carboxylase; contains IPR004549 (Acetyl-CoA carboxylase, biotin carboxylase), IPR011761 (ATP-grasp fold), IPR016185 (Pre-ATP-grasp domain)	0.587667	3.94167	6.70732	0.704667	0.527667	0.748817
Achn258391	Glycosyltransferase-like protein; contains IPR004263 (Exostosin-like)	0.568667	3.81167	6.70281	1.55667	1.17767	0.756531
Achn293871	Translation initiation factor eIF-2B delta subunit; contains IPR000649 (Initiation factor 2B-related)	0.713333	4.772	6.68972	1.33833	1.96767	1.47024
Achn132431	Hydroxyproline-rich glycoprotein-like	0.498	3.31967	6.666	1.11967	1.58167	1.41262
Achn162631	Ethylene-regulated transcript 2 (ERT2)	0.897	5.97933	6.66592	1.503	1.193	0.793746
Achn013111	Transcription factor APETALA2; contains IPR016177 (DNA-binding, integrase-type)	1.082	7.203	6.65712	4.73	7.96167	1.68323
Achn218351	Putative two-component response regulator family protein; contains IPR009057 (Homeodomain-like)	0.883333	5.874	6.64981	2.87033	5.48867	1.91221
Achn339131	Transcription factor, putative	20.656	137.326	6.64825	27.0833	41.686	1.53918
Achn189561	BTB/POZ domain-containing protein; contains IPR011333 (BTB/POZ fold), IPR015943 (WD40/YVTN repeat-like-containing domain)	1.45167	9.63967	6.64041	0.789333	1.42633	1.80701
Achn158751	Serine-rich adhesin for platelets; contains IPR017923 (Transcription factor IIS, N-terminal), IPR025846 (PMR5 N-terminal domain), IPR026057 (PC-Esterase)	0.459333	3.05	6.64006	0.729333	1.279	1.75366
Achn304311	SET domain protein; contains IPR003169 (GYF)	0.481667	3.19667	6.63668	1.76	3.28167	1.86458
Achn058981	RING-H2 finger protein RHF2a, putative, expressed	3.22933	21.3613	6.61478	4.498	11.0017	2.4459
Achn212141	Mannose-1-phosphate guanyltransferase; contains IPR001451 (Bacterial transferase hexapeptide repeat), IPR005835 (Nucleotidyl transferase)	2.22733	14.726	6.61149	1.136	2.22533	1.95892
Achn312701	DnaJ-like protein subfamily C member 13; contains IPR001623 (DnaJ domain), IPR003480 (Transferase), IPR016024 (Armadillo-type fold), IPR023213 (Chloramphenicol acetyltransferase-like domain), IPR025640 (Domain of unknown function DUF4339)	0.878	5.79167	6.59643	1.2	2.25	1.875
Achn211451	Thioredoxin reductase; contains IPR013027 (FAD-dependent pyridine nucleotide-disulphide oxidoreductase), IPR023753 (Pyridine nucleotide-disulphide oxidoreductase, FAD/NAD(P)-binding domain)	1.984	13.057	6.58115	2.44833	3.244	1.32498
Achn169231	Armadillo repeat protein 1; contains IPR016024 (Armadillo-type fold)	0.722333	4.75367	6.58099	0.848	1.55333	1.83176
Achn318331	Elongation factor EF-G; contains IPR000795 (Elongation factor, GTP-binding domain), IPR027417 (P-loop containing nucleoside triphosphate hydrolase)	0.892	5.86867	6.57922	1.62633	2.298	1.41299
Achn265131	Copper ion binding protein	1.33633	8.784	6.57321	2.042	3.046	1.49167
Achn045061	Rhodanese-like domain-containing protein; contains IPR001763 (Rhodanese-like domain)	0.612333	4.023	6.56995	0.698333	1.92867	2.76181
Achn281371	D-3-phosphoglycerate dehydrogenase, putative; contains IPR006236 (D-3-phosphoglycerate dehydrogenase), IPR016040 (NAD(P)-binding domain)	1.73133	11.331	6.54467	3.147	2.18467	0.694206
Achn181701	Kinase family protein; contains IPR011009 (Protein kinase-like domain), IPR026839 (Serine/threonine-protein kinase CTR1), IPR026840 (Armadillo repeat-containing protein 3 and Serine/threonine-protein kinase CTR1)	1.41933	9.27867	6.53734	1.605	4.10633	2.55846
Achn328551	Calmodulin-like protein; contains IPR011992 (EF-hand-like domain)	1.42267	9.29767	6.53538	0.48	0.470667	0.980556
Achn281851	Pyruvate dehydrogenase E1 component subunit alpha; contains IPR017597 (Pyruvate dehydrogenase (acetyl-transferring) E1 component, alpha subunit, subgroup y)	0.840333	5.47267	6.5125	1.70733	2.95167	1.72882
Achn326341	Leucine-rich repeat-containing protein 40; contains IPR003591 (Leucine-rich repeat, typical subtype), IPR016024 (Armadillo-type fold), IPR016035 (Acyl transferase/acyl hydrolase/lysophospholipase)	0.743	4.833	6.50471	2.131	2.405	1.12858
Achn052721	Zinc finger family protein; contains IPR013087 (Zinc finger C2H2-type/integrase DNA-binding domain)	15.2663	98.9497	6.48156	30.139	38.4737	1.27654
Achn185671	GTPase obg; contains IPR014100 (GTP-binding protein Obg/CgtA), IPR015349 (GTP-binding protein GTP1/OBG, C-terminal), IPR027417 (P-loop containing nucleoside triphosphate hydrolase)	0.908667	5.88067	6.47175	2.52433	2.224	0.881025
Achn085201	RNA-binding protein; contains IPR012677 (Nucleotide-binding, alpha-beta plait)	7.698	49.806	6.46999	17.1127	43.0133	2.51354
Achn083241	Serine/threonine-protein phosphatase; contains IPR004843 (Metallophosphoesterase domain)	0.581	3.74733	6.4498	0.988667	2.47733	2.50573
Achn347841	Senescence-related protein; contains IPR009686 (Senescence/spartin-associated)	10.618	68.478	6.44924	8.77567	16.4677	1.87651
Achn034421	Peptidyl-prolyl cis-trans isomerase; contains IPR001179 (Peptidyl-prolyl cis-trans isomerase, FKBP-type, domain), IPR011990 (Tetratricopeptide-like helical), IPR023566 (Peptidyl-prolyl cis-trans isomerase, FKBP-type)	11.9937	77.3463	6.44893	14.1007	9.79	0.694293
Achn391091	Unknown protein	1.95367	12.5837	6.44105	4.21	5.55233	1.31884
Achn141441	Clathrin heavy chain, putative; contains IPR016341 (Clathrin, heavy chain)	2.36933	15.2593	6.44035	3.20567	5.15633	1.60851
Achn168821	Putative histone-lysine N-methyltransferase family protein; contains IPR001214 (SET domain), IPR003105 (SRA-YDG), IPR007728 (Pre-SET domain), IPR015947 (PUA-like domain), IPR025794 (Histone H3-K9 methyltransferase, plant)	0.823	5.29967	6.43945	1.64667	3.70867	2.25223
Achn374001	At1g68440/T2E12_1	0.586333	3.74333	6.38431	0.877	0.847333	0.966173
Achn186111	Vacuole membrane protein, putative	0.57	3.63167	6.37135	0.68	1.091	1.60441
Achn381561	Polyubiquitin-B; contains IPR000403 (Phosphatidylinositol 3-/4-kinase, catalytic domain), IPR019955 (Ubiquitin supergroup)	3.93433	25.0553	6.36838	3.22433	5.27833	1.63703
Achn130401	Kinase family protein; contains IPR026840 (Armadillo repeat-containing protein 3 and Serine/threonine-protein kinase CTR1)	1.41733	9.00233	6.3516	2.232	2.987	1.33826
Achn003331	Protein YIPF5; contains IPR006977 (Yip1 domain)	5.47467	34.71	6.34011	6.56167	15.3987	2.34676
Achn342631	FeS assembly protein SufB; contains IPR000825 (SUF system FeS cluster assembly, SufBD)	0.739	4.67433	6.32521	1.35	2.10767	1.56123
Achn273311	Transmembrane emp24 domain-containing protein; contains IPR009038 (GOLD)	1.70233	10.767	6.32485	3.38333	6.097	1.80207
Achn219151	MACPF domain-containing protein; contains IPR020864 (Membrane attack complex component/perforin (MACPF) domain)	0.511667	3.221	6.29511	1.034	0.786667	0.760799
Achn013321	Ferritin; contains IPR001519 (Ferritin), IPR008331 (Ferritin/DPS protein domain), IPR009078 (Ferritin-like superfamily)	17.8997	112.65	6.29339	25.683	59.3257	2.30992
Achn333831	Unknown protein	6.32767	39.821	6.29316	20.6457	17.6727	0.855999
Achn121011	Unknown protein	0.507667	3.19333	6.29022	0.649667	1.78267	2.74397
Achn340591	Transcription factor	0.672667	4.22567	6.28196	1.585	1.19733	0.755415
Achn370101	UDP-glucose:glycoprotein glucosyltransferase; contains IPR002495 (Glycosyl transferase, family 8), IPR009448 (UDP-glucose:Glycoprotein Glucosyltransferase)	0.550333	3.45433	6.2768	1.119	1.59767	1.42776
Achn336451	Unknown protein	2.594	16.2577	6.26741	2.689	1.92733	0.716747
Achn065141	Ethylene receptor; contains IPR003018 (GAF domain), IPR005467 (Signal transduction histidine kinase, core), IPR009082 (Signal transduction histidine kinase, homodimeric domain)	6.28933	39.3723	6.26018	6.26333	8.16333	1.30335
Achn130801	Putative Myo28B1	0.880667	5.509	6.25549	1.109	1.974	1.77998
Achn052011	6-phosphogluconate dehydrogenase, decarboxylating; contains IPR006113 (6-phosphogluconate dehydrogenase, decarboxylating), IPR008927 (6-phosphogluconate dehydrogenase, C-terminal-like), IPR016040 (NAD(P)-binding domain)	3.75467	23.4743	6.25204	19.943	15.035	0.753899
Achn159941	Pentatricopeptide repeat-containing protein, putative; contains IPR001810 (F-box domain, cyclin-like), IPR002885 (Pentatricopeptide repeat), IPR006553 (Leucine-rich repeat, cysteine-containing subtype), IPR025124 (Domain of unknown function DUF4050)	0.987333	6.16733	6.24646	2.196	5.911	2.69171
Achn298001	Acetolactate synthase; contains IPR012846 (Acetolactate synthase, large subunit, biosynthetic)	3.95467	24.691	6.24351	6.93967	19.5347	2.81493
Achn299581	Putative F-box/LRR-repeat protein 8; contains IPR001810 (F-box domain, cyclin-like), IPR006553 (Leucine-rich repeat, cysteine-containing subtype)	0.496667	3.10033	6.24228	1.315	1.754	1.33384
Achn366721	Phospholipid-transporting atpase, putative; contains IPR001757 (Cation-transporting P-type ATPase), IPR023214 (HAD-like domain)	0.565333	3.524	6.23349	0.719333	1.71833	2.38879
Achn134311	Cytochrome b-c1 complex subunit 7; contains IPR003197 (Cytochrome b-c1 complex subunit 7)	9.15133	56.9993	6.22853	9.018	9.95267	1.10364
Achn115691	Heat shock 70 kDa protein, putative; contains IPR002885 (Pentatricopeptide repeat), IPR011990 (Tetratricopeptide-like helical), IPR013126 (Heat shock protein 70 family)	4.00267	24.9243	6.22693	5.63233	13.6217	2.41848
Achn108241	Protein phosphatase 2c, putative; contains IPR001932 (Protein phosphatase 2C (PP2C)-like), IPR015655 (Protein phosphatase 2C)	0.580667	3.61167	6.21986	0.936	0.712	0.760684
Achn332261	Putative progesterone 5 beta-reductase; contains IPR016040 (NAD(P)-binding domain)	9.52267	59.165	6.21307	10.841	28.6563	2.64333
Achn144121	Paired amphipathic helix protein Sin3; contains IPR003822 (Paired amphipathic helix), IPR013194 (Histone deacetylase interacting)	1.02	6.333	6.20882	1.758	4.634	2.63595
Achn236851	Unknown protein	4.68467	29.0413	6.19923	7.23133	6.34567	0.877524
Achn329181	Cinnamoyl-CoA reductase; contains IPR001509 (NAD-dependent epimerase/dehydratase), IPR016024 (Armadillo-type fold), IPR016040 (NAD(P)-binding domain)	6.43767	39.8523	6.19049	7.29267	4.297	0.589222
Achn044801	Transcription factor, putative	5.62467	34.7853	6.18443	3.96267	8.222	2.07487
Achn283351	UDP-glucosyltransferase, putative	2.27867	14.0867	6.18198	6.491	10.0767	1.55241
Achn349521	Gb|AAF03435.1; contains IPR019448 (EEIG1/EHBP1 N-terminal domain)	3.61367	22.311	6.17406	6.497	2.54133	0.391155
Achn093511	17.5 kDa class I heat shock protein	5.38033	33.2113	6.17273	3.53133	5.29933	1.50066
Achn172021	Unknown protein	7.469	46.099	6.17204	3.30567	9.207	2.78522
Achn112161	Fiber protein Fb34; contains IPR009606 (Protein of unknown function DUF1218)	3.41967	21.0977	6.16951	5.27833	8.72867	1.65368
Achn236711	Protein COBRA, putative; contains IPR006918 (Glycosyl-phosphatidyl inositol-anchored, plant)	5.90033	36.3937	6.16807	3.825	10.5583	2.76035
Achn053031	Chaperone protein htpG family protein; contains IPR001404 (Heat shock protein Hsp90)	0.597667	3.68033	6.15784	1.55433	0.685333	0.440918
Achn319721	Laccase-22; contains IPR008972 (Cupredoxin)	0.730667	4.48133	6.13321	0.252	0.568	2.25397
Achn179991	Glucan endo-1,3-beta-glucosidase, putative; contains IPR000490 (Glycoside hydrolase, family 17), IPR012946 (X8), IPR017853 (Glycoside hydrolase, superfamily)	0.499333	3.05633	6.12083	0.801667	1.38333	1.72557
Achn387981	Splicing endonuclease positive effector sen1, putative	0.64	3.91467	6.11667	2.86867	2.39467	0.834766
Achn243361	Prenylated rab acceptor PRA1 family protein; contains IPR004895 (Prenylated rab acceptor PRA1)	22.8403	139.489	6.10715	22.746	51.102	2.24664
Achn373261	Calcium-transporting ATPase 1; contains IPR001757 (Cation-transporting P-type ATPase), IPR023298 (P-type ATPase, transmembrane domain), IPR024750 (Calcium-transporting P-type ATPase, N-terminal autoinhibitory domain)	0.522	3.18733	6.106	0.106333	0.088	0.827586
Achn020191	Geranylgeranyl-diphosphate synthase; contains IPR017446 (Polyprenyl synthetase-related)	0.578	3.52833	6.10438	0.953667	1.572	1.64837
Achn017181	Pentatricopeptide repeat-containing protein; contains IPR001580 (Calreticulin/calnexin), IPR002885 (Pentatricopeptide repeat), IPR008985 (Concanavalin A-like lectin/glucanases superfamily), IPR011992 (EF-hand-like domain), IPR018108 (Mitochondrial substrate/solute carrier), IPR023395 (Mitochondrial carrier domain)	6.97567	42.5747	6.10331	10.7133	18.9733	1.771
Achn359201	Golgi apparatus membrane protein TVP23; contains IPR008564 (Protein of unknown function DUF846, eukaryotic)	2.28733	13.9417	6.09516	2.18	5.85067	2.68379
Achn303281	Nucleotidyltransferase family protein, putative, expressed; contains IPR002934 (Nucleotidyl transferase domain)	0.533333	3.24833	6.09062	1.44067	2.11833	1.47038
Achn347161	Unknown protein	0.773	4.708	6.09056	0.099	0.259333	2.61953
Achn381301	Unknown protein	1.105	6.72133	6.08265	2.921	4.02133	1.3767
Achn019021	Prenylated Rab acceptor protein, putative; contains IPR004895 (Prenylated rab acceptor PRA1)	1.431	8.69667	6.07734	1.63567	4.67933	2.86081
Achn231381	3-ketoacyl-CoA synthase; contains IPR014710 (RmlC-like jelly roll fold), IPR016039 (Thiolase-like)	115.456	701.425	6.07524	136.171	201.552	1.48013
Achn298181	Strictosidine synthase 1; contains IPR011042 (Six-bladed beta-propeller, TolB-like)	4.18367	25.3897	6.06876	4.98533	2.951	0.591936
Achn227041	Membrane protein, putative	1.145	6.93833	6.05968	1.248	3.24967	2.6039
Achn019371	Chaperone protein clpB; contains IPR023150 (Double Clp-N motif), IPR027417 (P-loop containing nucleoside triphosphate hydrolase)	1.53	9.26633	6.05643	0.959	1.609	1.67779
Achn097241	Dopamine beta-monooxygenase N-terminal domain-containing protein-like; contains IPR004877 (Cytochrome b561, eukaryote), IPR005018 (DOMON domain), IPR019545 (DM13 domain)	1.99633	12.0487	6.0354	3.27133	7.53433	2.30314
Achn282251	Protein phosphatase 2c, putative; contains IPR001932 (Protein phosphatase 2C (PP2C)-like), IPR015655 (Protein phosphatase 2C)	1.70167	10.2633	6.03134	1.81433	2.963	1.63311
Achn210181	Putative RNA-binding protein; contains IPR009818 (Ataxin-2, C-terminal), IPR012677 (Nucleotide-binding, alpha-beta plait)	0.813	4.89567	6.02173	0.824333	1.132	1.37323
Achn370541	Guanine deaminase, putative; contains IPR016193 (Cytidine deaminase-like)	0.980333	5.901	6.01938	1.13	1.67467	1.48201
Achn044641	Pyruvate kinase; contains IPR001697 (Pyruvate kinase)	0.924	5.56033	6.01768	1.74667	4.317	2.47156
Achn112061	Pre-mRNA-splicing factor SYF1; contains IPR011990 (Tetratricopeptide-like helical)	1.735	10.4407	6.01768	3.16067	8.334	2.63679
Achn353701	Metal transporter protein; contains IPR004813 (Oligopeptide transporter, OPT superfamily)	2.572	15.474	6.01633	5.14667	5.07967	0.986982
Achn212411	Kelch-like protein diablo; contains IPR015915 (Kelch-type beta propeller)	0.602	3.60233	5.98394	0.674333	1.41467	2.09787
Achn049111	Thioredoxin; contains IPR005746 (Thioredoxin), IPR012336 (Thioredoxin-like fold)	121.543	727.297	5.98388	291.015	286.747	0.985332
Achn222881	DNA replication licensing factor; contains IPR001208 (Mini-chromosome maintenance, DNA-dependent ATPase), IPR008469 (DREPP plasma membrane polypeptide), IPR027417 (P-loop containing nucleoside triphosphate hydrolase)	3.147	18.7703	5.96452	4.21067	5.64367	1.34033
Achn273091	OTU domain-containing protein 6B, putative; contains IPR003323 (Ovarian tumour, otubain)	0.666333	3.96067	5.94397	0.762333	1.747	2.29165
Achn384101	Arabinose 5-phosphate isomerase; contains IPR004800 (Phosphosugar isomerase, KdsD/KpsF-type)	0.665	3.943	5.92932	0.160333	0.350333	2.18503
Achn100841	Blue copper protein, putative; contains IPR008972 (Cupredoxin)	0.82	4.85467	5.92033	0.864	0.483333	0.559414
Achn348211	Putative uncharacterized protein OSJNBa0033D24.31-3; contains IPR025261 (Domain of unknown function DUF4210)	2.72167	16.1027	5.91647	5.013	11.5717	2.30833
Achn207031	Lupus la ribonucleoprotein, putative; contains IPR011991 (Winged helix-turn-helix DNA-binding domain)	0.763667	4.51067	5.90659	1.32933	2.36267	1.77733
Achn388461	Dof zinc finger protein DOF1.2	0.625333	3.69267	5.90512	0.996	2.245	2.25402
Achn028671	Probable purple acid phosphatase 20; contains IPR004843 (Metallophosphoesterase domain), IPR008963 (Purple acid phosphatase-like, N-terminal), IPR025733 (Iron/zinc purple acid phosphatase-like C-terminal domain)	7.987	46.995	5.88394	14.61	21.589	1.47769
Achn269871	Dentin sialophosphoprotein; contains IPR003121 (SWIB/MDM2 domain), IPR003169 (GYF), IPR004343 (Plus-3)	1.66433	9.77567	5.87362	2.09333	4.918	2.34936
Achn155931	RING finger family protein; contains IPR013083 (Zinc finger, RING/FYVE/PHD-type)	2.03867	11.9667	5.86985	4.34567	5.89167	1.35576
Achn367541	F-box/LRR-repeat MAX2 homolog A; contains IPR006553 (Leucine-rich repeat, cysteine-containing subtype)	3.905	22.9143	5.86795	5.92033	6.361	1.07443
Achn100331	WD repeat-containing protein, putative; contains IPR006595 (CTLH, C-terminal LisH motif), IPR011047 (Quinonprotein alcohol dehydrogenase-like superfamily), IPR015943 (WD40/YVTN repeat-like-containing domain)	0.678333	3.97233	5.85602	1.40167	1.993	1.42188
Achn251101	Probable potassium transport system protein kup 1; contains IPR003855 (K+ potassium transporter)	3.87	22.6437	5.85108	2.72267	5.771	2.11961
Achn301901	Phosphate translocator, putative, expressed; contains IPR004853 (Domain of unknown function DUF250)	6.33933	37.0233	5.84026	6.864	18.0487	2.62947
Achn299031	Protein PHLOEM PROTEIN 2-LIKE A10	6.55167	38.2153	5.83292	11.1633	15.3913	1.37874
Achn143491	Octicosapeptide/Phox/Bem1p domain-containing protein kinase; contains IPR000270 (Phox/Bem1p)	1.95267	11.358	5.81666	2.01833	0.945667	0.468538
Achn161151	Kelch-like protein 20; contains IPR015916 (Galactose oxidase, beta-propeller)	7.057	40.9493	5.80265	10.3193	6.575	0.637154
Achn056801	Breast carcinoma amplified sequence, putative; contains IPR015943 (WD40/YVTN repeat-like-containing domain), IPR022175 (Breast carcinoma amplified sequence 3)	1.20333	6.97567	5.79695	2.06133	4.93033	2.39182
Achn383701	Putative tetratricopeptide repeat domain 1; contains IPR000270 (Phox/Bem1p), IPR011990 (Tetratricopeptide-like helical)	2.59833	15.0543	5.79384	3.84133	7.06	1.8379
Achn165551	Histone H3; contains IPR000164 (Histone H3), IPR009072 (Histone-fold)	0.987667	5.721	5.79244	1.84233	3.59933	1.95368
Achn122021	Exonuclease, putative	5.38933	31.132	5.7766	7.11667	13.847	1.94571
Achn166791	RING finger protein; contains IPR013083 (Zinc finger, RING/FYVE/PHD-type)	1.05233	6.065	5.76338	1.35867	1.99567	1.46884
Achn133431	Peroxisomal membrane protein, putative; contains IPR007248 (Mpv17/PMP22)	7.06	40.6467	5.75732	9.656	5.37667	0.556821
Achn326901	O-fucosyltransferase family protein; contains IPR019378 (GDP-fucose protein O-fucosyltransferase)	0.602	3.461	5.74917	0.355	0.731667	2.06103
Achn122871	Threonine-tRNA ligase; contains IPR002320 (Threonine-tRNA ligase, class IIa), IPR012675 (Beta-grasp domain)	0.802667	4.60933	5.74252	1.212	1.06233	0.876513
Achn199341	RNA binding protein, putative; contains IPR008927 (6-phosphogluconate dehydrogenase, C-terminal-like), IPR012677 (Nucleotide-binding, alpha-beta plait), IPR015815 (Hydroxy monocarboxylic acid anion dehydrogenase, HIBADH-type), IPR016040 (NAD(P)-binding domain)	0.763	4.38	5.7405	1.37633	2.05967	1.49649
Achn321961	WD-repeat protein, putative; contains IPR015943 (WD40/YVTN repeat-like-containing domain), IPR020472 (G-protein beta WD-40 repeat)	1.57367	9.03267	5.73989	2.15533	5.23667	2.42963
Achn029421	UDP-sugar pyrophosphorylase 1; contains IPR002618 (UTP--glucose-1-phosphate uridylyltransferase), IPR011992 (EF-hand-like domain)	0.712	4.07867	5.72846	1.12833	1.27	1.12555
Achn082281	Translation initiation factor-related	5.25933	30.0587	5.7153	7.263	16.377	2.25485
Achn351191	Lung seven transmembrane receptor, putative; contains IPR009637 (Transmembrane receptor, eukaryota)	11.782	67.2867	5.71097	14.0633	23.394	1.66347
Achn297251	At1g70420/F17O7_4; contains IPR012442 (Protein of unknown function DUF1645)	1.23333	7.041	5.70892	1.39067	2.485	1.78691
Achn220831	Vps51/Vps67 family (Components of vesicular transport) protein	0.550333	3.13933	5.70442	0.877333	1.64	1.8693
Achn122011	Exonuclease, DNA polymerase III, epsilon subunit family; contains IPR012337 (Ribonuclease H-like domain)	1.56567	8.92333	5.69938	1.761	4.22033	2.39655
Achn298361	Ubiquitin carboxyl-terminal hydrolase; contains IPR001394 (Peptidase C19, ubiquitin carboxyl-terminal hydrolase 2), IPR002893 (Zinc finger, MYND-type)	0.69	3.92833	5.69324	1.033	1.28167	1.24072
Achn012661	AT4g37300/C7A10_60	3.53033	20.098	5.69295	2.95867	2.51633	0.850496
Achn231671	Coiled-coil domain-containing protein 47; contains IPR012879 (Protein of unknown function DUF1682)	0.595	3.381	5.68235	1.12467	1.80267	1.60285
Achn220441	Unknown protein	0.23	1.306	5.67826	3.005	2.222	0.739434
Achn171831	DELLA protein GAI, putative; contains IPR005202 (Transcription factor GRAS), IPR021914 (Transcriptional factor DELLA, N-terminal)	3.85833	21.8847	5.67205	4.67967	10.33	2.20742
Achn330811	Serine acetyltransferase, putative; contains IPR005881 (Serine O-acetyltransferase)	17.2543	97.857	5.67144	21.4907	30.3957	1.41437
Achn231821	Dynamin-2B; contains IPR000375 (Dynamin central domain), IPR001401 (Dynamin, GTPase domain), IPR011993 (Pleckstrin homology-like domain), IPR020850 (GTPase effector domain, GED), IPR022812 (Dynamin), IPR027417 (P-loop containing nucleoside triphosphate hydrolase)	1.03767	5.88267	5.66913	1.57633	3.08867	1.9594
Achn156281	Yip1 domain containing protein, expressed	8.65333	49.0027	5.66287	13.843	32.8677	2.37432
Achn085001	Kinase family protein; contains IPR011009 (Protein kinase-like domain), IPR013083 (Zinc finger, RING/FYVE/PHD-type), IPR020683 (Ankyrin repeat-containing domain)	0.783667	4.43767	5.6627	1.13233	1.59167	1.40565
Achn216971	K(+)-insensitive pyrophosphate-energized proton pump; contains IPR001096 (Peptidase C13, legumain), IPR004131 (Pyrophosphate-energised proton pump)	1.373	7.77033	5.65938	1.85333	3.81867	2.06043
Achn020851	Gamma-glutamylaminecyclotransferase; contains IPR013024 (Butirosin biosynthesis, BtrG-like)	1.071	6.04333	5.6427	1.21067	1.38667	1.14537
Achn241511	Peroxidase; contains IPR010255 (Haem peroxidase)	0.582667	3.287	5.6413	1.433	2.25133	1.57106
Achn133591	Ring finger protein, putative; contains IPR013083 (Zinc finger, RING/FYVE/PHD-type)	2.636	14.8663	5.63973	5.05767	13.3817	2.64582
Achn134981	Abscisic acid insensitive 8 homologue	0.615333	3.468	5.63597	0.668333	1.80067	2.69426
Achn267941	ER lumen protein-retaining receptor-like protein; contains IPR000133 (ER lumen protein retaining receptor), IPR002075 (Nuclear transport factor 2)	1.627	9.16633	5.63389	2.337	4.971	2.12709
Achn188021	Putative MYB transcription factor; contains IPR009057 (Homeodomain-like)	0.716667	4.02267	5.61302	1.297	2.35067	1.81239
Achn100341	Phosphatidic acid phosphatase-related protein	3.306	18.5487	5.61061	2.63867	2.82567	1.07087
Achn013431	Ectonucleoside triphosphate diphosphohydrolase; contains IPR000407 (Nucleoside phosphatase GDA1/CD39)	0.788	4.41433	5.60195	1.124	2.40867	2.14294
Achn246611	Ras-GTPase-activating protein-binding protein, putative; contains IPR012677 (Nucleotide-binding, alpha-beta plait), IPR018222 (Nuclear transport factor 2, Eukaryote)	0.807	4.51133	5.59025	1.20433	0.867667	0.720454
Achn079111	Chloride channel-f protein; contains IPR001807 (Chloride channel, voltage gated)	2.03233	11.3513	5.58537	2.76	7.818	2.83261
Achn203081	RNA-binding protein 38; contains IPR012677 (Nucleotide-binding, alpha-beta plait)	0.544667	3.03633	5.57466	1.59133	1.83733	1.15459
Achn183241	Gb|AAB61487.1	1.18267	6.59233	5.57413	1.80267	2.46567	1.36779
Achn157841	AT4g25670/L73G19_50	18.2933	101.667	5.55758	27.8757	76.919	2.75936
Achn272201	Unknown protein	2.442	13.5597	5.55269	3.913	5.87733	1.502
Achn326801	Zinc finger protein, putative; contains IPR001841 (Zinc finger, RING-type), IPR012337 (Ribonuclease H-like domain)	1.395	7.742	5.54982	2.58233	5.19233	2.01071
Achn066241	Ubiquitin-protein ligase 4; contains IPR000569 (HECT), IPR016024 (Armadillo-type fold)	2.46067	13.655	5.54931	4.53067	9.41533	2.07813
Achn340561	Unknown protein	1.716	9.521	5.54837	3.69367	6.30967	1.70824
Achn332251	Pentatricopeptide repeat-containing protein, putative; contains IPR002885 (Pentatricopeptide repeat), IPR011990 (Tetratricopeptide-like helical)	1.15067	6.37867	5.54345	1.51267	2.463	1.62825
Achn371411	Cleavage stimulation factor subunit 2; contains IPR012677 (Nucleotide-binding, alpha-beta plait), IPR025742 (Cleavage stimulation factor subunit 2, hinge domain)	1.123	6.21767	5.53666	1.28933	1.84267	1.42916
Achn045751	Unknown protein; contains IPR015797 (NUDIX hydrolase domain-like)	3.89867	21.582	5.53574	5.23767	8.63567	1.64876
Achn141371	ELF4 protein; contains IPR009741 (Protein of unknown function DUF1313)	4.05467	22.4427	5.53502	4.335	2.134	0.492272
Achn261051	Dynamin-2B; contains IPR000375 (Dynamin central domain), IPR001401 (Dynamin, GTPase domain), IPR011993 (Pleckstrin homology-like domain), IPR020850 (GTPase effector domain, GED), IPR022812 (Dynamin), IPR027417 (P-loop containing nucleoside triphosphate hydrolase)	1.053	5.82267	5.5296	1.08967	1.91667	1.75895
Achn281561	Unknown protein	2.91	16.0757	5.52428	3.47233	3.19967	0.921475
Achn089541	Stress-induced-phosphoprotein; contains IPR006636 (Heat shock chaperonin-binding), IPR011990 (Tetratricopeptide-like helical)	8.95833	49.4663	5.52182	11.8277	28.6257	2.42023
Achn297491	Pentatricopeptide repeat protein-like protein; contains IPR008528 (Protein of unknown function DUF810)	1.48033	8.151	5.50619	2.697	4.27433	1.58485
Achn024951	Putative calmodulin-related protein; contains IPR011992 (EF-hand-like domain)	1.131	6.22533	5.50427	3.07133	5.72667	1.86455
Achn333271	Transcription factor; contains IPR011598 (Myc-type, basic helix-loop-helix (bHLH) domain)	2.701	14.854	5.49944	3.477	4.86	1.39776
Achn332121	Vacuolar sorting receptor homolog; contains IPR001881 (EGF-like calcium-binding), IPR003137 (Protease-associated domain, PA), IPR026823 (Complement Clr-like EGF domain)	5.72067	31.4363	5.49522	6.13067	10.7517	1.75375
Achn305101	Cysteine protease ATG4; contains IPR005078 (Peptidase C54)	0.590333	3.239	5.48673	0.702333	1.00133	1.42572
Achn136211	Calcium-binding EF hand family protein; contains IPR011992 (EF-hand-like domain)	4.94833	27.1457	5.48582	1.355	0.565667	0.417466
Achn004131	Uricase; contains IPR002042 (Uricase)	2.50667	13.744	5.48298	3.111	4.76633	1.53209
Achn370231	Chaperone protein DnaK; contains IPR013126 (Heat shock protein 70 family)	17.7487	97.2983	5.48201	29.659	38.5667	1.30034
Achn213791	Elongation factor 1 alpha-like factor; contains IPR009000 (Translation elongation/initiation factor/Ribosomal, beta-barrel), IPR009001 (Translation elongation factor EF1A/initiation factor IF2gamma, C-terminal)	2.077	11.383	5.4805	4.38	4.709	1.07511
Achn086981	Ubiquitin-protein ligase 1; contains IPR000569 (HECT), IPR003903 (Ubiquitin interacting motif), IPR009060 (UBA-like), IPR010309 (E3 ubiquitin ligase, domain of unknown function DUF908), IPR016024 (Armadillo-type fold), IPR025527 (Domain of unknown function DUF4414)	2.584	14.1537	5.47743	3.423	7.37533	2.15464
Achn320361	Protein transport protein Sec24-like; contains IPR006895 (Zinc finger, Sec23/Sec24-type), IPR006896 (Sec23/Sec24, trunk domain)	0.958	5.23433	5.46381	1.51867	2.80167	1.84482
Achn296431	Glyceraldehyde 3-phosphate dehydrogenase, putative; contains IPR020831 (Glyceraldehyde/Erythrose phosphate dehydrogenase family)	1.23867	6.75167	5.45075	1.602	1.54933	0.967124
Achn028511	Putative RNA-binding protein; contains IPR012677 (Nucleotide-binding, alpha-beta plait)	2.18167	11.8887	5.44935	3.26	3.40067	1.04315
Achn068381	AP-2 complex subunit alpha, putative; contains IPR009028 (Coatomer/calthrin adaptor appendage, C-terminal subdomain), IPR013041 (Coatomer/clathrin adaptor appendage, Ig-like subdomain), IPR016024 (Armadillo-type fold), IPR017104 (Adaptor protein complex AP-2, alpha subunit)	0.860667	4.69	5.44926	1.402	2.077	1.48146
Achn287911	AT3g08780/F17O14_25; contains IPR023238 (FAM175 family)	0.606667	3.303	5.44451	0.682333	1.294	1.89643
Achn139351	E3 ubiquitin ligase, putative; contains IPR002867 (Zinc finger, C6HC-type), IPR013083 (Zinc finger, RING/FYVE/PHD-type)	1.28067	6.971	5.44326	2.023	3.61667	1.78777
Achn119901	Unknown protein	0.715667	3.89467	5.44201	1.45567	1.98633	1.36455
Achn140901	Nuclear pore complex protein-like protein; contains IPR017986 (WD40-repeat-containing domain), IPR019321 (Nucleoporin Nup88)	0.568667	3.09333	5.43962	1.048	1.357	1.29485
Achn198761	Transmembrane 9 superfamily protein member; contains IPR004240 (Nonaspanin (TM9SF)), IPR015943 (WD40/YVTN repeat-like-containing domain), IPR016196 (Major facilitator superfamily domain, general substrate transporter)	2.607	14.1713	5.43588	3.527	6.431	1.82336
Achn055111	Alpha/beta hydrolase related protein; contains IPR019498 (MENTAL domain)	1.03233	5.604	5.42848	0.781667	1.47467	1.88657
Achn045651	PHD finger and CXXC domain-containing protein CG17446	1.218	6.606	5.42365	1.69433	3.765	2.22211
Achn124811	CBL-interacting protein kinase 01; contains IPR004041 (NAF domain), IPR011009 (Protein kinase-like domain)	1.119	6.05633	5.41227	2.01033	3.348	1.6654
Achn007911	Protein transport protein sec23, putative; contains IPR002035 (von Willebrand factor, type A), IPR006896 (Sec23/Sec24, trunk domain), IPR006900 (Sec23/Sec24, helical domain), IPR007123 (Gelsolin domain), IPR016024 (Armadillo-type fold)	1.35933	7.357	5.41221	1.94133	2.306	1.18784
Achn320351	Actin cytoskeleton-regulatory complex protein PAN1	7.29767	39.4277	5.40278	9.962	21.3163	2.13976
Achn377011	Glycine-rich protein	1.241	6.69067	5.39135	1.41733	1.669	1.17756
Achn224061	Coiled-coil domain-containing protein 47, putative; contains IPR012879 (Protein of unknown function DUF1682)	3.18333	17.119	5.3777	5.80233	10.2243	1.76211
Achn354351	Xyloglucan galactosyltransferase KATAMARI1, putative; contains IPR004263 (Exostosin-like)	7.84233	42.1393	5.37332	7.333	21.622	2.94859
Achn122331	Sulfite reductase [NADPH] flavoprotein alpha-component; contains IPR001094 (Flavodoxin), IPR007197 (Radical SAM), IPR013785 (Aldolase-type TIM barrel), IPR013917 (tRNA wybutosine-synthesis)	0.592333	3.18067	5.36972	0.976	2.38233	2.44092
Achn003101	UDP-glucose 4-epimerase, putative; contains IPR005886 (UDP-glucose 4-epimerase GalE), IPR025308 (UDP-glucose 4-epimerase C-terminal domain)	0.764333	4.104	5.36939	0.782667	1.94233	2.48169
Achn288451	Amino acid transporter, putative; contains IPR013057 (Amino acid transporter, transmembrane)	7.18367	38.5657	5.36852	10.0007	7.93067	0.793014
Achn354711	p21-activated protein kinase-interacting protein 1-like protein; contains IPR015943 (WD40/YVTN repeat-like-containing domain), IPR020472 (G-protein beta WD-40 repeat)	0.939667	5.043	5.3668	1.95467	1.877	0.960266
Achn087371	WD-repeat protein, putative; contains IPR015943 (WD40/YVTN repeat-like-containing domain)	0.570333	3.05733	5.36061	0.318	0.185333	0.582809
Achn036991	Biotin carboxyl carrier protein of acetyl-CoA carboxylase	1.64533	8.81567	5.35798	3.34167	1.49467	0.447282
Achn183751	Kelch repeat-containing F-box family protein, putative; contains IPR015916 (Galactose oxidase, beta-propeller)	7.47667	40.0263	5.3535	9.10133	15.246	1.67514
Achn013671	Coatomer subunit beta; contains IPR016460 (Coatomer beta subunit (COPB1))	7.95033	42.5223	5.3485	10.3173	20.4367	1.98081
Achn077671	PPPDE peptidase domain-containing protein; contains IPR008580 (Domain of unknown function DUF862, eukaryotic)	4.93433	26.3797	5.34615	2.49167	2.33	0.935117
Achn239081	Utp-glucose-1-phosphate uridylyltransferase, putative; contains IPR002618 (UTP--glucose-1-phosphate uridylyltransferase)	8.045	42.957	5.33959	10.6003	13.5763	1.28075
Achn038931	Mitochondrial phosphate carrier protein, putative; contains IPR013078 (Histidine phosphatase superfamily, clade-1), IPR018108 (Mitochondrial substrate/solute carrier), IPR023395 (Mitochondrial carrier domain)	1.01567	5.42	5.3364	1.16633	1.399	1.19949
Achn320861	RING finger protein; contains IPR013083 (Zinc finger, RING/FYVE/PHD-type)	0.753667	4.02	5.33392	2.388	4.522	1.89363
Achn275471	Probable membrane-associated kinase regulator 6	2.71367	14.441	5.32158	4.84867	6.59167	1.35948
Achn366621	ATP-dependent RNA helicase, putative; contains IPR014720 (Double-stranded RNA-binding-like domain)	0.839333	4.45933	5.31295	1.83967	1.68867	0.91792
Achn385291	Ras-related protein Rab-25; contains IPR001806 (Small GTPase superfamily), IPR002041 (Ran GTPase), IPR005225 (Small GTP-binding protein domain), IPR027417 (P-loop containing nucleoside triphosphate hydrolase)	0.960333	5.102	5.31274	0.816333	2.34967	2.87832
Achn237961	Lipid binding protein, putative; contains IPR009769 (Domain of unknown function DUF1336)	0.736	3.906	5.30707	1.314	3.19867	2.4343
Achn387431	Integral membrane protein like; contains IPR004853 (Domain of unknown function DUF250)	1.464	7.765	5.30396	1.60533	4.53467	2.82475
Achn173581	Jasmonate ZIM-domain protein 2; contains IPR018467 (CO/COL/TOC1, conserved site)	3.922	20.7813	5.29866	3.34267	4.41	1.31931
Achn351281	Glutathione S-transferase; contains IPR010987 (Glutathione S-transferase, C-terminal-like), IPR012336 (Thioredoxin-like fold)	27.167	143.913	5.29736	45.665	84.4923	1.85026
Achn164371	Alanine aminotransferase; contains IPR015424 (Pyridoxal phosphate-dependent transferase)	3.425	18.1427	5.29713	3.93867	10.355	2.62906
Achn024521	Katanin p60 ATPase-containing subunit; contains IPR027417 (P-loop containing nucleoside triphosphate hydrolase)	0.600333	3.17433	5.28762	1.077	1.966	1.82544
Achn371941	Protein disulfide isomerase, putative; contains IPR012336 (Thioredoxin-like fold)	1.078	5.69633	5.28417	1.64533	2.25633	1.37135
Achn254461	Pentatricopeptide repeat-containing protein; contains IPR002885 (Pentatricopeptide repeat), IPR011990 (Tetratricopeptide-like helical)	1.21933	6.43833	5.28021	2.748	2.10733	0.766861
Achn374511	Transcription factor, putative; contains IPR011598 (Myc-type, basic helix-loop-helix (bHLH) domain)	1.82033	9.60767	5.27797	2.95533	6.11867	2.07038
Achn116281	Armadillo/beta-catenin repeat family protein; contains IPR016024 (Armadillo-type fold)	0.985667	5.202	5.27765	0.707333	0.733667	1.03723
Achn215351	Chloroplast lumen common protein family; contains IPR021825 (Protein of unknown function DUF3411)	0.967	5.10267	5.2768	0.982333	0.819	0.833729
Achn230491	Integrase core domain containing protein	1.48333	7.81333	5.26742	3.119	1.07933	0.346051
Achn058281	Unknown protein	1.23967	6.52833	5.2662	1.379	1.78133	1.29176
Achn063621	Fatty acid desaturase; contains IPR005804 (Fatty acid desaturase, type 1), IPR021863 (Protein of unknown function DUF3474)	2.65033	13.954	5.265	4.86733	8.46433	1.73901
Achn203051	RNA binding protein; contains IPR001878 (Zinc finger, CCHC-type), IPR012677 (Nucleotide-binding, alpha-beta plait)	0.871	4.58133	5.25985	3.59133	3.808	1.06033
Achn283321	E3 ubiquitin-protein ligase MARCH6; contains IPR011016 (Zinc finger, RING-CH-type), IPR013083 (Zinc finger, RING/FYVE/PHD-type)	1.59733	8.40133	5.2596	2.017	1.75433	0.869774
Achn058241	Mal d 1-associated protein	1.05167	5.52767	5.2561	1.575	2.078	1.31937
Achn012671	AT4g37300/C7A10_60	3.96667	20.845	5.25504	2.123	2.55367	1.20286
Achn292251	Clathrin heavy chain, putative; contains IPR016341 (Clathrin, heavy chain)	2.80533	14.7417	5.25487	4.81467	6.03833	1.25415
Achn214581	Transducin family protein; contains IPR015943 (WD40/YVTN repeat-like-containing domain)	0.954	5.01	5.25157	1.75533	4.57067	2.60387
Achn314851	Pentatricopeptide repeat-containing protein, putative; contains IPR002885 (Pentatricopeptide repeat)	0.94	4.923	5.23723	0.938	2.526	2.69296
Achn242081	Sulfite reductase [NADPH] hemoprotein beta-component; contains IPR011787 (Sulphite reductase, ferredoxin dependent)	6.04433	31.5923	5.22677	9.19367	13.5723	1.47627
Achn360601	RNA-binding protein; contains IPR012677 (Nucleotide-binding, alpha-beta plait)	3.85367	20.1073	5.21771	4.20833	7.12133	1.6922
Achn161781	Methylesterase	2.002	10.4397	5.21462	2.664	2.592	0.972973
Achn011221	Pentatricopeptide repeat-containing protein; contains IPR002885 (Pentatricopeptide repeat), IPR011990 (Tetratricopeptide-like helical)	0.908667	4.73767	5.21387	1.813	2.69	1.48373
Achn019521	F-box family protein; contains IPR001810 (F-box domain, cyclin-like), IPR005174 (Protein of unknown function DUF295)	0.701667	3.656	5.21045	0.932	1.969	2.11266
Achn371951	Protein disulfide isomerase, putative	2.21333	11.528	5.20843	3.43433	4.59867	1.33903
Achn172341	Calcium-transporting ATPase; contains IPR001757 (Cation-transporting P-type ATPase), IPR023214 (HAD-like domain), IPR023298 (P-type ATPase, transmembrane domain)	2.934	15.2723	5.20529	4.46367	9.06133	2.03002
Achn168911	MRNA, complete cds, clone: RAFL21-92-C23	1.47067	7.652	5.20308	1.51	2.037	1.34901
Achn301561	IAA-amino acid hydrolase (ILR1); contains IPR002933 (Peptidase M20)	1.05333	5.47767	5.20032	3.16533	6.97367	2.20314
Achn083771	26S protease regulatory subunit 6A-like protein; contains IPR005937 (26S proteasome subunit P45), IPR027417 (P-loop containing nucleoside triphosphate hydrolase)	1.64333	8.54067	5.19716	2.57667	6.96033	2.70129
Achn267291	Ras-related protein Rab-7a; contains IPR001806 (Small GTPase superfamily), IPR027417 (P-loop containing nucleoside triphosphate hydrolase)	0.761333	3.956	5.19615	0.906667	1.52933	1.68676
Achn341631	WD-repeat protein, putative; contains IPR006594 (LisH dimerisation motif), IPR015943 (WD40/YVTN repeat-like-containing domain)	0.995333	5.16133	5.18553	1.88033	3.08467	1.64049
Achn234301	Receptor protein kinase, putative; contains IPR011009 (Protein kinase-like domain)	2.70367	14.014	5.18333	5.951	9.82833	1.65154
Achn375491	U-box domain-containing protein; contains IPR013083 (Zinc finger, RING/FYVE/PHD-type), IPR016024 (Armadillo-type fold)	2.53667	13.145	5.182	4.46733	8.61467	1.92837
Achn031811	Kelch repeat-containing F-box family protein; contains IPR001810 (F-box domain, cyclin-like), IPR015916 (Galactose oxidase, beta-propeller)	3.07667	15.902	5.16858	4.60067	5.436	1.18157
Achn323231	Arogenate dehydrogenase 1	12.0133	62.0093	5.16171	9.87567	11.8147	1.19634
Achn198691	Mitochondrial import inner membrane translocase subunit tim23; contains IPR003397 (Mitochondrial inner membrane translocase subunit Tim17/Tim22/Tim23/peroxisomal protein PMP24)	1.871	9.64267	5.15375	1.51533	2.30467	1.5209
Achn064441	Pectinesterase; contains IPR006501 (Pectinesterase inhibitor), IPR011050 (Pectin lyase fold/virulence factor)	37.8113	194.758	5.15079	40.031	36.654	0.91564
Achn148721	Importin beta-3, putative; contains IPR007598 (Protein of unknown function DUF577), IPR016024 (Armadillo-type fold)	1.561	8.01567	5.13496	2.29233	3.53933	1.54399
Achn126971	Paired amphipathic helix protein Sin3	1.53667	7.87567	5.12516	2.37667	4.01367	1.68878
Achn003041	Poly(RC)-binding protein, putative; contains IPR004087 (K Homology domain)	1.74967	8.96133	5.12174	2.725	6.31967	2.31914
Achn058111	Digalactosyldiacylglycerol synthase 1; contains IPR001296 (Glycosyl transferase, family 1)	2.20233	11.272	5.11821	2.68367	4.652	1.73345
Achn252251	Putative non-specific ribonucleoside hydrolase; contains IPR001910 (Inosine/uridine-preferring nucleoside hydrolase domain), IPR023186 (Inosine/uridine-preferring nucleoside hydrolase)	1.073	5.49067	5.11712	1.84	3.26233	1.77301
Achn229481	Protein transport protein SEC23; contains IPR002035 (von Willebrand factor, type A), IPR006895 (Zinc finger, Sec23/Sec24-type), IPR006896 (Sec23/Sec24, trunk domain), IPR006900 (Sec23/Sec24, helical domain), IPR012990 (Sec23/Sec24 beta-sandwich)	1.64433	8.407	5.11271	1.56167	3.19767	2.0476
Achn019941	Niemann-Pick C1 protein; contains IPR003392 (Patched)	1.212	6.19567	5.11194	2.05	1.24667	0.60813
Achn071161	Pyruvate kinase; contains IPR001697 (Pyruvate kinase)	10.9003	55.6957	5.10954	14.4097	23.666	1.64237
Achn282401	UDP-sugar transporter, putative; contains IPR013657 (UAA transporter)	1.32267	6.75167	5.10459	1.455	3.55333	2.44215
Achn296071	Transmembrane emp24 domain-containing protein; contains IPR009038 (GOLD)	3.73033	19.033	5.10223	5.689	4.272	0.750923
Achn076721	Lipid A export ATP-binding/permease protein MsbA; contains IPR011527 (ABC transporter, transmembrane domain, type 1), IPR027417 (P-loop containing nucleoside triphosphate hydrolase)	1.65067	8.422	5.10218	1.727	3.328	1.92704
Achn139071	Unknown protein	1.02533	5.22833	5.09915	1.22533	2.87967	2.35011
Achn258751	CUE domain containing protein, expressed; contains IPR003892 (Ubiquitin system component Cue)	5.49733	27.9943	5.09235	8.67467	22.9117	2.64122
Achn078621	Pantothenate synthetase; contains IPR003721 (Pantoate-beta-alanine ligase)	1.049	5.33667	5.08738	1.64533	1.26167	0.766815
Achn168371	Ectonucleotide pyrophosphatase/phosphodiesterase family member; contains IPR002591 (Type I phosphodiesterase/nucleotide pyrophosphatase/phosphate transferase)	7.879	40.0623	5.0847	9.86767	8.997	0.911766
Achn001471	COPII coat assembly protein sec16; contains IPR024340 (Sec16, central conserved domain), IPR024880 (COPII coat assembly protein, Sec16)	1.31233	6.66767	5.08077	2.08533	3.07833	1.47618
Achn046011	Kinase-like protein; contains IPR011009 (Protein kinase-like domain)	0.859	4.36367	5.07994	1.46767	1.444	0.983875
Achn274471	Ribose-5-phosphate isomerase, putative; contains IPR004788 (Ribose 5-phosphate isomerase, type A)	13.3563	67.7197	5.07023	15.3437	20.2133	1.31737
Achn174971	Regulatory-associated protein of mTOR, putative; contains IPR004083 (Regulatory associated protein of TOR)	0.699	3.544	5.0701	1.14667	1.81867	1.58605
Achn018701	Multidrug resistance protein ABC transporter family; contains IPR011527 (ABC transporter, transmembrane domain, type 1), IPR027417 (P-loop containing nucleoside triphosphate hydrolase)	2.516	12.746	5.06598	4.112	8.23	2.00146
Achn088041	Bromodomain-containing protein, putative; contains IPR001487 (Bromodomain), IPR027353 (NET domain)	1.30133	6.59133	5.06506	3.76233	7.597	2.01923
Achn034521	Transcription factor, putative; contains IPR011598 (Myc-type, basic helix-loop-helix (bHLH) domain)	2.18467	11.06	5.06256	1.98367	2.11767	1.06755
Achn221891	Putative uncharacterized protein At3g25870/MPE11_2	0.658333	3.33	5.05823	0.553	0.525667	0.950573
Achn367611	Anamorsin-like protein; contains IPR001594 (Zinc finger, DHHC-type, palmitoyltransferase), IPR007785 (Anamorsin)	0.906	4.57933	5.05445	1.27267	1.71033	1.3439
Achn156291	YIPF6-like protein; contains IPR006977 (Yip1 domain)	7.605	38.3987	5.04913	10.517	22.8673	2.17432
Achn365171	AAA-type ATPase family protein	1.61433	8.14933	5.04811	2.05033	5.322	2.59568
Achn058781	Presenilin family protein; contains IPR006639 (Peptidase A22, presenilin signal peptide)	1.084	5.45933	5.03629	3.13333	6.711	2.14181
Achn168711	3-ketoacyl-CoA thiolase 1; contains IPR000270 (Phox/Bem1p), IPR002155 (Thiolase), IPR011009 (Protein kinase-like domain), IPR016039 (Thiolase-like)	4.44433	22.375	5.0345	7.27867	13.5873	1.86673
Achn031981	26S protease regulatory subunit 6B homolog; contains IPR025753 (AAA-type ATPase, N-terminal domain), IPR027417 (P-loop containing nucleoside triphosphate hydrolase)	13.5707	68.2177	5.02685	13.8377	5.57033	0.402549
Achn123421	Xanthine dehydrogenase; contains IPR000674 (Aldehyde oxidase/xanthine dehydrogenase, a/b hammerhead), IPR002888 ([2Fe-2S]-binding), IPR005107 (CO dehydrogenase flavoprotein, C-terminal), IPR008274 (Aldehyde oxidase/xanthine dehydrogenase, molybdopterin binding), IPR012675 (Beta-grasp domain), IPR016166 (FAD-binding, type 2)	1.44667	7.27167	5.0265	2.14033	4	1.86887
Achn104901	Protein phosphatase 2c, putative; contains IPR001932 (Protein phosphatase 2C (PP2C)-like), IPR015655 (Protein phosphatase 2C)	0.802	4.03	5.02494	0.677667	1.53733	2.26857
Achn381851	Unknown protein	0.926	4.652	5.02376	1.27833	2.25367	1.76297
Achn261621	MADS-box transcription factor	0.692333	3.47767	5.02311	0.833333	0.939	1.1268
Achn236131	Protein phosphatase-2c, putative; contains IPR001932 (Protein phosphatase 2C (PP2C)-like), IPR015655 (Protein phosphatase 2C)	0.72	3.61633	5.02269	1.10867	1.30867	1.1804
Achn338571	2,3-bisphosphoglycerate-independent phosphoglycerate mutase, putative; contains IPR004456 (Bisphosphoglycerate-independent phosphoglycerate mutase), IPR010683 (Protein of unknown function DUF1262)	1.352	6.786	5.01923	3.00467	4.82967	1.60739
Achn036001	SEL-1; contains IPR011990 (Tetratricopeptide-like helical)	2.28633	11.4663	5.01516	3.11533	5.55233	1.78226
Achn041361	Ubiquitin-protein ligase 1; contains IPR000569 (HECT), IPR003903 (Ubiquitin interacting motif), IPR009060 (UBA-like), IPR010309 (E3 ubiquitin ligase, domain of unknown function DUF908), IPR016024 (Armadillo-type fold), IPR025527 (Domain of unknown function DUF4414)	2.32633	11.6563	5.0106	3.03333	5.563	1.83396
Achn261941	Lysine-specific histone demethylase-like protein; contains IPR002937 (Amine oxidase), IPR009057 (Homeodomain-like), IPR011991 (Winged helix-turn-helix DNA-binding domain), IPR016040 (NAD(P)-binding domain)	1.183	5.92667	5.00986	2.60333	4.57333	1.75672
Achn186031	Esterase/lipase domain-containing protein	1.23267	6.17533	5.00973	1.957	3.287	1.67961
Achn313431	RNA recognition motif-containing protein; contains IPR012677 (Nucleotide-binding, alpha-beta plait)	3.24633	16.2607	5.00893	3.305	7.52833	2.27786
Achn294951	Eukaryotic translation initiation factor 4B; contains IPR010433 (Plant specific eukaryotic initiation factor 4B)	3.195	15.999	5.00751	5.83867	14.5723	2.49583
Achn182791	Guanine nucleotide exchange factor; contains IPR000904 (SEC7-like), IPR016024 (Armadillo-type fold), IPR023394 (SEC7-like, alpha orthogonal bundle)	1.22967	6.15467	5.00515	2.48433	4.38633	1.7656
Achn124461	Ribosomal RNA small subunit methyltransferase H; contains IPR002903 (Ribosomal RNA small subunit methyltransferase H), IPR023397 (S-adenosyl-L-methionine-dependent methyltransferase, MraW, recognition domain)	1.18233	5.91	4.99859	1.82633	1.94533	1.06516
Achn114771	TATA element modulatory factor; contains IPR022091 (TATA element modulatory factor 1 TATA binding), IPR022092 (TATA element modulatory factor 1 DNA binding)	0.817667	4.08533	4.99633	1.23333	1.66067	1.34649
Achn020491	RING finger protein; contains IPR013083 (Zinc finger, RING/FYVE/PHD-type)	12.9727	64.7727	4.99301	9.37767	10.936	1.16617
Achn355471	Monoglyceride lipase	2.50533	12.509	4.99295	2.11267	5.23533	2.47807
Achn242541	Chaperone protein clpB; contains IPR004176 (Clp, N-terminal), IPR023150 (Double Clp-N motif), IPR027417 (P-loop containing nucleoside triphosphate hydrolase)	1.551	7.742	4.99162	3.824	5.419	1.4171
Achn189391	Transcription factor	1.021	5.09367	4.9889	1.25	2.36467	1.89173
Achn383491	Glutamine-tRNA ligase; contains IPR000924 (Glutamyl/glutaminyl-tRNA synthetase, class Ib)	1.00967	5.03167	4.98349	2.41733	1.34833	0.557777
Achn064451	Pectinesterase; contains IPR011050 (Pectin lyase fold/virulence factor)	65.3907	325.742	4.98148	68.6987	69.7437	1.01521
Achn173081	Lipoyl synthase, mitochondrial; contains IPR003698 (Lipoyl synthase), IPR007197 (Radical SAM)	0.738667	3.67933	4.98105	0.95	1.692	1.78105
Achn373831	Octicosapeptide/Phox/Bem1p domain-containing protein; contains IPR000270 (Phox/Bem1p)	12.034	59.9217	4.97936	15.9943	19.786	1.23706
Achn362471	Actin cytoskeleton-regulatory complex protein pan1; contains IPR000261 (EPS15 homology (EH)), IPR011992 (EF-hand-like domain)	0.788667	3.91967	4.96999	1.346	2.61233	1.94081
Achn003811	RING/U-box domain-containing protein	1.20767	6.00167	4.96964	1.88633	3.71867	1.97137
Achn214771	Dynamin, putative; contains IPR000375 (Dynamin central domain), IPR001401 (Dynamin, GTPase domain), IPR020850 (GTPase effector domain, GED), IPR022812 (Dynamin), IPR027417 (P-loop containing nucleoside triphosphate hydrolase)	0.876	4.34967	4.96537	1.13033	2.092	1.85078
Achn123241	Proteasome subunit beta type; contains IPR001353 (Proteasome, subunit alpha/beta)	1.53567	7.62467	4.96505	2.43167	5.348	2.19931
Achn113671	BAH domain-containing protein, putative; contains IPR001025 (Bromo adjacent homology (BAH) domain), IPR017923 (Transcription factor IIS, N-terminal)	0.924667	4.59	4.96395	1.764	3.07367	1.74244
Achn026871	Eukaryotic translation initiation factor 4 gamma 3; contains IPR003891 (Initiation factor eIF-4 gamma, MA3), IPR016024 (Armadillo-type fold)	0.789	3.91567	4.96282	1.31167	1.336	1.01855
Achn309201	Putative DUF1296 domain containing family protein	0.797333	3.95633	4.96196	1.56133	1.55167	0.993809
Achn370091	UDP-glucose glycoprotein:glucosyltransferase, putative; contains IPR009448 (UDP-glucose:Glycoprotein Glucosyltransferase)	0.656667	3.258	4.96142	1.11967	1.51733	1.35517
Achn310631	Calcium-binding EF hand-containing protein; contains IPR011992 (EF-hand-like domain)	2.928	14.526	4.96107	3.87567	9.388	2.42229
Achn385101	Transmembrane 9 superfamily protein member; contains IPR004240 (Nonaspanin (TM9SF))	20.647	102.178	4.94881	26.4673	57.4967	2.17236
Achn305091	Putative cysteine protease; contains IPR005078 (Peptidase C54)	0.789333	3.906	4.94848	1.05733	1.48967	1.40889
Achn187151	Myosin	0.808667	4.00133	4.94806	1.54633	4.562	2.9502
Achn085361	Telomerase-binding protein EST1A; contains IPR018834 (DNA/RNA-binding domain, Est1-type), IPR019458 (Telomerase activating protein Est1)	2.92833	14.484	4.94616	4.253	7.62367	1.79254
Achn344441	F-box/LRR-repeat protein 7; contains IPR006553 (Leucine-rich repeat, cysteine-containing subtype)	0.937	4.62867	4.93988	0.673333	1.14	1.69307
Achn299631	Zinc finger, C2H2 type family protein; contains IPR015880 (Zinc finger, C2H2-like)	2.63833	13.032	4.93948	2.82467	4.67667	1.65565
Achn269741	Calcineurin B-like protein 01; contains IPR002885 (Pentatricopeptide repeat), IPR011992 (EF-hand-like domain)	1.03067	5.088	4.93661	1.31	2.52633	1.9285
Achn303261	Insulin-degrading enzyme; contains IPR011249 (Metalloenzyme, LuxS/M16 peptidase-like)	0.922	4.54767	4.93239	1.48133	2.10433	1.42057
Achn215191	WD40-like; contains IPR015943 (WD40/YVTN repeat-like-containing domain)	1.76167	8.665	4.91864	2.50433	4.06467	1.62305
Achn135151	Thioredoxin; contains IPR005746 (Thioredoxin), IPR012336 (Thioredoxin-like fold)	0.889	4.372	4.91789	0.398333	0.928667	2.33138
Achn314881	Nitroreductase-like protein; contains IPR000415 (Nitroreductase-like)	1.93133	9.498	4.91785	2.035	4.288	2.10713
Achn203381	UDP-glucuronic acid decarboxylase; contains IPR001509 (NAD-dependent epimerase/dehydratase), IPR016040 (NAD(P)-binding domain)	8.41967	41.3767	4.91429	8.87167	11.577	1.30494
Achn287931	Ferritin; contains IPR001519 (Ferritin), IPR008331 (Ferritin/DPS protein domain), IPR009078 (Ferritin-like superfamily)	2.34567	11.5237	4.91275	3.302	1.497	0.453362
Achn247021	WGS project CAID00000000 data, contig chromosome 07; contains IPR021825 (Protein of unknown function DUF3411)	0.825333	4.04933	4.9063	1.396	1.801	1.29011
Achn128391	Coatomer subunit delta-3; contains IPR008968 (Clathrin adaptor, mu subunit, C-terminal), IPR011012 (Longin-like domain), IPR027059 (Coatomer delta subunit)	1.15467	5.66367	4.90502	1.552	2.764	1.78093
Achn257821	Ankyrin-like protein; contains IPR004159 (Putative S-adenosyl-L-methionine-dependent methyltransferase)	1.86067	9.11767	4.90021	2.58233	4.93667	1.91171
Achn279921	Putative WRKY transcription factor 19	4.614	22.5993	4.89799	5.907	10.6457	1.80221
Achn016871	Ribonucleoside-diphosphate reductase small chain, putative; contains IPR000358 (Ribonucleotide reductase small subunit), IPR009078 (Ferritin-like superfamily)	0.865667	4.239	4.8968	4.283	7.083	1.65375
Achn316321	Osteosarcoma amplified 9, endoplasmic reticulum lectin; contains IPR009011 (Mannose-6-phosphate receptor binding domain)	5.15333	25.227	4.89528	4.942	3.973	0.803926
Achn195481	Clathrin assembly protein, putative; contains IPR008942 (ENTH/VHS), IPR011417 (AP180 N-terminal homology (ANTH) domain)	5.973	29.2347	4.89447	8.81	7.85933	0.892092
Achn141451	GDP-Man:Man(3)GlcNAc(2)-PP-Dol alpha-1,2-mannosyltransferase; contains IPR001296 (Glycosyl transferase, family 1), IPR011990 (Tetratricopeptide-like helical), IPR016024 (Armadillo-type fold)	1.935	9.464	4.89096	2.28233	3.34367	1.46502
Achn303181	CENP-E like kinetochore protein; contains IPR011684 (KIP1-like)	2.669	13.0427	4.88672	2.592	7.39633	2.85352
Achn350121	Activator of 90 kDa heat shock protein ATPase-like protein; contains IPR013538 (Activator of Hsp90 ATPase homologue 1-like), IPR015310 (Activator of Hsp90 ATPase, N-terminal), IPR023393 (START-like domain)	4.865	23.773	4.88654	4.25033	9.15467	2.15387
Achn019681	Calcium-dependent protein kinase, putative; contains IPR011009 (Protein kinase-like domain), IPR011992 (EF-hand-like domain)	2.14167	10.46	4.88405	2.52233	4.32633	1.71521
Achn133821	Peptide-N4-(N-acetyl-beta-glucosaminyl)asparagine amidase A, putative; contains IPR021102 (Peptide-N4-(N-acetyl-beta-glucosaminyl)asparagine amidase A)	5.599	27.3343	4.882	6.90733	8.27	1.19728
Achn118141	Cytochrome P450, putative; contains IPR001128 (Cytochrome P450)	17.2627	84.1593	4.87522	7.043	7.74	1.09896
Achn036731	BTB/POZ domain-containing protein; contains IPR011044 (Quinoprotein amine dehydrogenase, beta chain-like), IPR011333 (BTB/POZ fold)	1.78833	8.70767	4.86915	2.79433	4.35967	1.56018
Achn008171	5-methyltetrahydropteroyltriglutamate--homocysteine methyltransferase, putative; contains IPR006276 (Cobalamin-independent methionine synthase)	15.1113	73.519	4.86516	16.212	27.9813	1.72596
Achn126961	Paired amphipathic helix protein Sin3; contains IPR003822 (Paired amphipathic helix), IPR013194 (Histone deacetylase interacting)	0.804333	3.912	4.86366	1.325	2.27867	1.71975
Achn175011	Methyltransferase; contains IPR006342 (Methyltransferase FkbM), IPR013216 (Methyltransferase type 11)	0.689	3.35067	4.86309	0.524333	0.325667	0.621106
Achn261531	Histidine kinase 3; contains IPR005467 (Signal transduction histidine kinase, core), IPR006189 (CHASE), IPR009082 (Signal transduction histidine kinase, homodimeric domain), IPR011006 (CheY-like superfamily)	0.667667	3.24533	4.86071	0.874667	1.947	2.22599
Achn331141	1-phosphatidylinositol-3-phosphate 5-kinase; contains IPR002423 (Chaperonin Cpn60/TCP-1), IPR002498 (Phosphatidylinositol-4-phosphate 5-kinase, core), IPR013083 (Zinc finger, RING/FYVE/PHD-type), IPR027409 (GroEL-like apical domain), IPR027483 (Phosphatidylinositol-4-phosphate 5-kinase, C-terminal), IPR027484 (Phosphatidylinositol-4-phosphate 5-kinase, N-terminal domain)	1.33	6.463	4.8594	1.41233	4.11133	2.91102
Achn084201	Cellulose synthase-like protein; contains IPR005150 (Cellulose synthase), IPR013083 (Zinc finger, RING/FYVE/PHD-type)	5.99967	29.1033	4.85083	5.78667	3.60467	0.622926
Achn102181	DNA-binding WRKY; VQ; contains IPR008889 (VQ)	2.4	11.6307	4.84611	3.85467	6.41	1.66292
Achn094331	RNA-binding protein; contains IPR012677 (Nucleotide-binding, alpha-beta plait)	2.61667	12.6797	4.84573	4.23733	7.72467	1.823
Achn098431	30S ribosomal protein S11; contains IPR001971 (Ribosomal protein S11)	7.64267	37.0153	4.84325	11.7847	8.34767	0.70835
Achn079061	Ubiquitin conjugating enzyme 3; contains IPR016135 (Ubiquitin-conjugating enzyme/RWD-like), IPR023313 (Ubiquitin-conjugating enzyme, active site)	1.86833	9.04667	4.84211	2.746	2.214	0.806264
Achn004731	Ubiquitin-protein ligase 1; contains IPR000569 (HECT), IPR009060 (UBA-like), IPR010309 (E3 ubiquitin ligase, domain of unknown function DUF908), IPR016024 (Armadillo-type fold), IPR025527 (Domain of unknown function DUF4414)	1.41533	6.847	4.83773	2.534	4.93233	1.94646
Achn184781	Putative uncharacterized protein T10K17.260	2.519	12.1823	4.83618	4.10567	6.734	1.64017
Achn310131	WD repeat-containing protein, putative; contains IPR006594 (LisH dimerisation motif), IPR006595 (CTLH, C-terminal LisH motif), IPR011047 (Quinonprotein alcohol dehydrogenase-like superfamily), IPR015943 (WD40/YVTN repeat-like-containing domain)	0.692	3.34533	4.8343	1.207	2.70833	2.24386
Achn045431	Cyclic nucleotide-gated ion channel, putative; contains IPR014710 (RmlC-like jelly roll fold)	1.43167	6.914	4.82934	1.15333	3.179	2.75636
Achn219951	Nucleolar GTPase	1.25333	6.05267	4.82926	1.345	3.27233	2.43296
Achn120671	Putative harpin-induced 1; contains IPR004864 (Late embryogenesis abundant protein, LEA-14)	5.865	28.303	4.82575	2.64233	5.612	2.12388
Achn338071	V-type ATP synthase subunit D; contains IPR002699 (ATPase, V1 complex, subunit D)	1.55833	7.51833	4.8246	1.69533	2.09167	1.23378
Achn338481	E3 ubiquitin-protein ligase UBR4; contains IPR000433 (Zinc finger, ZZ-type), IPR025704 (E3 ubiquitin ligase, UBR4)	2.151	10.3737	4.82272	3.66533	4.46933	1.21935
Achn334681	Peptide methionine sulfoxide reductase msrA 2; contains IPR002569 (Peptide methionine sulphoxide reductase MsrA)	3.65967	17.647	4.82202	4.52833	5.44033	1.2014
Achn149731	Unknown protein	0.701333	3.38033	4.81987	0.817667	0.802333	0.981247
Achn001061	Lysine-specific demethylase 3A; contains IPR003347 (JmjC domain)	0.884333	4.258	4.81493	1.52533	2.32033	1.5212
Achn343581	Pyrophosphate--fructose-6-phosphate 1-phosphotransferase; contains IPR000023 (Phosphofructokinase domain), IPR011183 (Pyrophosphate-dependent phosphofructokinase PfpB)	1.469	7.072	4.81416	2.483	3.76067	1.51457
Achn223631	Yip1 domain-containing protein	1.217	5.85667	4.81238	1.14867	2.49667	2.17353
Achn076171	La domain-containing protein; contains IPR011991 (Winged helix-turn-helix DNA-binding domain)	1.34833	6.488	4.81187	2.20033	3.18133	1.44584
Achn153301	RING finger protein; contains IPR013083 (Zinc finger, RING/FYVE/PHD-type)	1.00367	4.82933	4.81169	1.762	0.979	0.555619
Achn238541	Putative B-type response regulator 12; contains IPR009057 (Homeodomain-like), IPR011006 (CheY-like superfamily), IPR017053 (Response regulator, plant B-type)	0.765333	3.68233	4.81141	0.771667	1.033	1.33866
Achn021961	Zinc ion binding protein	0.975667	4.69433	4.81141	1.432	2.61667	1.82728
Achn071191	Similarity to zinc metalloproteinase; contains IPR006567 (PUG domain), IPR013536 (WLM), IPR018997 (PUB domain)	2.023	9.71933	4.80442	2.217	5.49767	2.47978
Achn349531	LSG	2.18667	10.5037	4.80351	2.458	0.826	0.336046
Achn070841	WD repeat-containing protein; contains IPR015943 (WD40/YVTN repeat-like-containing domain), IPR020472 (G-protein beta WD-40 repeat)	1.54167	7.39833	4.79892	2.056	3.72467	1.81161
Achn055911	Putative eukaryotic translation initiation factor 4 gamma; contains IPR003891 (Initiation factor eIF-4 gamma, MA3), IPR016024 (Armadillo-type fold)	6.04467	29.0037	4.79822	7.855	13.526	1.72196
Achn359991	Protein transport protein Sec24-like protein; contains IPR002035 (von Willebrand factor, type A), IPR006895 (Zinc finger, Sec23/Sec24-type), IPR006896 (Sec23/Sec24, trunk domain), IPR006900 (Sec23/Sec24, helical domain)	3.224	15.453	4.79311	4.46133	9.26067	2.07576
Achn322781	Heat stress transcription factor A-1d; contains IPR011991 (Winged helix-turn-helix DNA-binding domain)	0.798333	3.82533	4.79165	1.637	1.55433	0.949501
Achn129291	Phytochrome A-associated F-box protein, putative; contains IPR001810 (F-box domain, cyclin-like)	2.40333	11.511	4.7896	2.763	4.06467	1.47111
Achn333411	Polyadenylate-binding protein 1-A; contains IPR009818 (Ataxin-2, C-terminal), IPR012677 (Nucleotide-binding, alpha-beta plait)	1.875	8.97767	4.78809	2.407	2.706	1.12422
Achn287591	26S protease regulatory subunit 6b, putative; contains IPR005937 (26S proteasome subunit P45), IPR027417 (P-loop containing nucleoside triphosphate hydrolase)	1.56433	7.488	4.7867	2.32867	6.376	2.73805
Achn242681	Putative eukaryotic translation initiation factor 4 gamma; contains IPR003891 (Initiation factor eIF-4 gamma, MA3), IPR016024 (Armadillo-type fold)	7.85467	37.5977	4.78667	13.133	20.9047	1.59177
Achn242671	Eukaryotic translation initiation factor isoform 4G-1	1.58967	7.60867	4.78633	2.71567	4.81833	1.77427
Achn094631	Prostaglandin E synthase; contains IPR010987 (Glutathione S-transferase, C-terminal-like), IPR012336 (Thioredoxin-like fold)	1.909	9.13333	4.78435	2.12	4.25367	2.00645
Achn167641	Polygalacturonase, putative; contains IPR000743 (Glycoside hydrolase, family 28), IPR011050 (Pectin lyase fold/virulence factor)	0.675667	3.23167	4.78293	0.291	0.550667	1.89233
Achn092721	Putative flavonoid 3'-hydroxylase cytochrome P450; contains IPR001128 (Cytochrome P450)	37.4943	179.323	4.78268	83.4173	49.0787	0.588351
Achn209001	ABC transporter ATP-binding protein, putative; contains IPR027417 (P-loop containing nucleoside triphosphate hydrolase)	0.712	3.404	4.7809	1.151	1.774	1.54127
Achn231891	Cytochrome P450, family 710, subfamily A; contains IPR001128 (Cytochrome P450)	0.845	4.03833	4.77909	0.251	0.299333	1.19256
Achn077191	Lysine-specific demethylase 5A; contains IPR003347 (JmjC domain), IPR003349 (Transcription factor jumonji, JmjN), IPR003888 (FY-rich, N-terminal), IPR003889 (FY-rich, C-terminal), IPR004198 (Zinc finger, C5HC2-type)	1.176	5.61567	4.77523	1.42267	3.66467	2.57591
Achn207791	Copper ion binding protein	2.545	12.1367	4.76883	3.868	6.16067	1.59273
Achn005771	AP-2 complex subunit beta-1, putative; contains IPR009028 (Coatomer/calthrin adaptor appendage, C-terminal subdomain), IPR012295 (Beta2-adaptin/TBP, C-terminal domain), IPR013041 (Coatomer/clathrin adaptor appendage, Ig-like subdomain), IPR015151 (Beta-adaptin appendage, C-terminal subdomain), IPR016024 (Armadillo-type fold), IPR026739 (AP complex subunit beta)	1.28467	6.124	4.767	1.654	2.97367	1.79786
Achn047131	Serine-type endopeptidase inhibitor, putative	2.302	10.9733	4.76687	2.073	3.48567	1.68146
Achn316061	Unknown protein	6.00733	28.6267	4.76529	4.21267	6.01567	1.42799
Achn037831	Methyltransferase; contains IPR004159 (Putative S-adenosyl-L-methionine-dependent methyltransferase)	0.838667	3.995	4.76351	0.727	1.50733	2.07336
Achn114831	Casein kinase-like protein; contains IPR011009 (Protein kinase-like domain)	2.47033	11.766	4.76292	4.75433	12.4157	2.61144
Achn281821	Ubiquitin carboxyl-terminal hydrolase; contains IPR001394 (Peptidase C19, ubiquitin carboxyl-terminal hydrolase 2), IPR006615 (Peptidase C19, ubiquitin-specific peptidase, DUSP domain)	0.873	4.157	4.76174	1.16533	2.35433	2.02031
Achn086661	Transcription factor, putative	1.307	6.214	4.7544	1.93867	1.251	0.645289
Achn356731	Hydroxyproline-rich glycoprotein-like	3.679	17.4827	4.75202	7.184	6.06967	0.844887
Achn157261	Unknown protein	1.66667	7.91967	4.7518	1.85367	2.952	1.59252
Achn171261	Isochorismatase hydrolase-like protein; contains IPR000868 (Isochorismatase-like)	1.74333	8.27733	4.74799	1.394	2.89	2.07317
Achn065401	Receptor-like protein kinase; contains IPR011009 (Protein kinase-like domain)	0.696667	3.30267	4.74067	0.993667	0.583667	0.587387
Achn330011	Methylenetetrahydrofolate reductase	0.867333	4.11167	4.74058	0.61	0.658667	1.07978
Achn074711	Dynamin-2B; contains IPR000375 (Dynamin central domain), IPR001401 (Dynamin, GTPase domain), IPR011993 (Pleckstrin homology-like domain), IPR020850 (GTPase effector domain, GED), IPR022812 (Dynamin), IPR027417 (P-loop containing nucleoside triphosphate hydrolase)	1.85567	8.793	4.73846	2.65133	7.35033	2.77232
Achn311001	Ethylene-responsive transcription factor; contains IPR016177 (DNA-binding, integrase-type)	1.86667	8.84467	4.73821	4.71833	8.76733	1.85814
Achn321141	6-phosphogluconate dehydrogenase, decarboxylating; contains IPR006113 (6-phosphogluconate dehydrogenase, decarboxylating), IPR008927 (6-phosphogluconate dehydrogenase, C-terminal-like), IPR016040 (NAD(P)-binding domain)	17.6627	83.6573	4.73639	22.548	44.679	1.98151
Achn074701	Chloride channel protein; contains IPR001807 (Chloride channel, voltage gated)	0.759667	3.598	4.73629	1.04633	1.52367	1.4562
Achn363001	Heavy-metal-associated domain-containing protein	0.949	4.49433	4.73586	4.55	1.834	0.403077
Achn038291	Calcium-transporting ATPase, putative; contains IPR001757 (Cation-transporting P-type ATPase), IPR004014 (Cation-transporting P-type ATPase, N-terminal), IPR023214 (HAD-like domain), IPR023298 (P-type ATPase, transmembrane domain)	1.90833	9.03733	4.73572	2.53233	5.583	2.20469
Achn159971	ATP synthase subunit b; contains IPR002146 (ATPase, F0 complex, subunit B/B', bacterial/chloroplast)	2.88033	13.6393	4.73533	2.08367	1.92733	0.924972
Achn017191	Unknown protein	3.151	14.911	4.73215	5.47333	15.217	2.78021
Achn081581	Heat stress transcription factor B-2b; contains IPR011991 (Winged helix-turn-helix DNA-binding domain)	0.722333	3.418	4.73189	0.651333	1.26067	1.93552
Achn287081	Putative VHS/GAT domain containing family protein; contains IPR004152 (GAT), IPR008942 (ENTH/VHS)	1.203	5.69067	4.7304	1.51967	1.76	1.15815
Achn135121	Oxidoreductase, putative; contains IPR019180 (Oxidoreductase-like, N-terminal)	2.78567	13.175	4.72957	1.49067	2.09533	1.40564
Achn223441	Protein transport protein Sec23; contains IPR002035 (von Willebrand factor, type A), IPR006896 (Sec23/Sec24, trunk domain), IPR006900 (Sec23/Sec24, helical domain), IPR007123 (Gelsolin domain), IPR012990 (Sec23/Sec24 beta-sandwich), IPR016024 (Armadillo-type fold)	1.95233	9.22867	4.72699	3.01133	6.47367	2.14977
Achn110201	Threonine-tRNA ligase; contains IPR002320 (Threonine-tRNA ligase, class IIa)	1.18567	5.597	4.72055	1.75867	1.60433	0.912244
Achn350261	Putative uncharacterized protein T10K17.260	0.841333	3.96967	4.7183	1.10967	2.78033	2.50556
Achn145551	Unknown protein; contains IPR025486 (Domain of unknown function DUF4378)	2.734	12.8983	4.71775	1.54433	3.18267	2.06087
Achn175381	Protein disulfide isomerase, putative; contains IPR005746 (Thioredoxin), IPR011679 (Endoplasmic reticulum, protein ERp29, C-terminal), IPR012336 (Thioredoxin-like fold)	1.764	8.32167	4.7175	3.06933	3.501	1.14064
Achn149741	PLATZ transcription factor family protein; contains IPR006734 (Protein of unknown function DUF597)	11.705	55.1917	4.71522	5.42333	5.84767	1.07824
Achn015921	Wall-associated receptor kinase-like protein	2.463	11.6037	4.71119	1.79533	1.05867	0.589677
Achn235801	Dihydrolipoyl dehydrogenase; contains IPR006258 (Dihydrolipoamide dehydrogenase), IPR013027 (FAD-dependent pyridine nucleotide-disulphide oxidoreductase), IPR016156 (FAD/NAD-linked reductase, dimerisation), IPR023753 (Pyridine nucleotide-disulphide oxidoreductase, FAD/NAD(P)-binding domain), IPR025525 (Domain of unknown function DUF4413)	4.32533	20.3773	4.71116	5.40133	8.74133	1.61837
Achn049051	V-type proton ATPase 116 kDa subunit a isoform; contains IPR002490 (ATPase, V0 complex, subunit 116kDa)	3.391	15.965	4.70805	3.701	3.39867	0.91831
Achn098501	Cyclin-dependent kinase F-4; contains IPR004159 (Putative S-adenosyl-L-methionine-dependent methyltransferase), IPR011009 (Protein kinase-like domain)	0.649	3.05267	4.70365	1.00333	2.09733	2.09037
Achn135661	FG-GAP repeat-containing protein	0.916333	4.30767	4.70098	1.69967	3.03033	1.7829
Achn016601	Diphosphate-fructose-6-phosphate 1-phosphotransferase; contains IPR000023 (Phosphofructokinase domain), IPR000743 (Glycoside hydrolase, family 28), IPR011183 (Pyrophosphate-dependent phosphofructokinase PfpB)	2.256	10.5977	4.69755	3.61833	4.326	1.19558
Achn176151	CAA303718.1 protein; contains IPR008511 (Protein BYPASS-related)	7.676	36.0547	4.69706	8.27367	15.053	1.81939
Achn260321	Syntaxin; contains IPR010989 (t-SNARE)	0.782333	3.66967	4.69067	0.909667	2.272	2.49762
Achn297501	Putative uncharacterized protein P0512H04.9-2; contains IPR008528 (Protein of unknown function DUF810)	2.01167	9.43	4.68766	3.72133	5.17467	1.39054
Achn083711	PWWP domain-containing protein; contains IPR000313 (PWWP)	0.649333	3.042	4.6848	0.886667	1.96633	2.21767
Achn068911	Heat shock protein 90-2; contains IPR001404 (Heat shock protein Hsp90)	17.145	80.2587	4.68117	23.7437	44.8913	1.89067
Achn160721	Pentatricopeptide repeat-containing protein, putative; contains IPR002885 (Pentatricopeptide repeat)	1.28333	5.99733	4.67325	2.29467	4.479	1.95192
Achn222281	Acyl-CoA-binding domain-containing protein 3	2.71867	12.6997	4.67128	0.222667	0.64	2.87425
Achn383451	Receptor-like protein kinase; contains IPR011009 (Protein kinase-like domain)	1.375	6.42267	4.67103	1.298	2.64067	2.03441
Achn312921	Putative aspartate-tRNA ligase; contains IPR018150 (Aminoacyl-tRNA synthetase, class II (D/K/N)-like)	2.09867	9.79033	4.66503	3.08333	5.77367	1.87254
Achn339141	Malate dehydrogenase; contains IPR001557 (L-lactate/malate dehydrogenase)	0.804	3.75033	4.66459	1.82367	2.122	1.16359
Achn112071	Pre-mRNA-splicing factor SYF1; contains IPR011990 (Tetratricopeptide-like helical)	1.38033	6.43467	4.66168	2.11867	5.19167	2.45044
Achn330151	LOB domain-containing protein; contains IPR004883 (Lateral organ boundaries, LOB)	1.682	7.83867	4.66033	1.37633	2.47567	1.79874
Achn126631	Transmembrane protein; contains IPR002794 (Protein of unknown function DUF92, TMEM19)	1.471	6.85533	4.66032	2.11833	1.883	0.888906
Achn213771	Elongation factor 1 alpha; contains IPR000795 (Elongation factor, GTP-binding domain), IPR027417 (P-loop containing nucleoside triphosphate hydrolase)	0.984333	4.586	4.65899	1.551	1.92633	1.24199
Achn294311	Arginine decarboxylase; contains IPR000183 (Ornithine/DAP/Arg decarboxylase)	1.46867	6.84033	4.65751	1.04533	2.89933	2.7736
Achn227241	Vascular protein; contains IPR015943 (WD40/YVTN repeat-like-containing domain)	0.678	3.15	4.64602	1.11667	2.13267	1.90985
Achn196701	4-coumarate CoA ligase; contains IPR000873 (AMP-dependent synthetase/ligase), IPR025110 (Domain of unknown function DUF4009)	0.96	4.45967	4.64549	1.10333	1.92167	1.74169
Achn361861	WD-40 repeat family protein; contains IPR015943 (WD40/YVTN repeat-like-containing domain), IPR020472 (G-protein beta WD-40 repeat)	0.81	3.75967	4.64156	1.13767	3.07367	2.70173
Achn154401	BTB/POZ domain-containing protein; contains IPR011044 (Quinoprotein amine dehydrogenase, beta chain-like), IPR011333 (BTB/POZ fold)	0.807667	3.747	4.63929	1.195	1.66367	1.39219
Achn248741	Acyl-[acyl-carrier-protein] desaturase; contains IPR005067 (Fatty acid desaturase, type 2), IPR009078 (Ferritin-like superfamily)	5.59933	25.924	4.62984	5.712	5.49	0.961134
Achn330351	Translation initiation factor eif-2b alpha subunit, putative; contains IPR000649 (Initiation factor 2B-related)	1.029	4.75967	4.62553	1.38	3.66567	2.65628
Achn168391	Pentatricopeptide repeat-containing protein; contains IPR002885 (Pentatricopeptide repeat)	3.599	16.629	4.62045	5.74367	7.421	1.29203
Achn270331	LMBR1 integral membrane protein-like	4.458	20.5847	4.61747	5.156	6.44567	1.25013
Achn049801	AP-4 complex accessory subunit tepsin; contains IPR008942 (ENTH/VHS)	2.88433	13.3137	4.61586	4.59233	8.07067	1.75742
Achn226791	RING finger protein 5; contains IPR013083 (Zinc finger, RING/FYVE/PHD-type)	3.80867	17.579	4.61553	12.103	26.9823	2.22939
Achn360941	Unknown protein	0.737	3.40133	4.61511	1.158	3.11533	2.69027
Achn287691	Vacuolar sorting receptor 1, putative; contains IPR001881 (EGF-like calcium-binding), IPR003137 (Protease-associated domain, PA), IPR026823 (Complement Clr-like EGF domain)	10.6117	48.931	4.61106	13.8697	21.928	1.581
Achn244521	Putative chorismate mutase; contains IPR008238 (Chorismate mutase, AroQ class, eukaryotic type)	0.653	3.011	4.61103	2.13767	5.065	2.36941
Achn081901	Serine/threonine protein phosphatase 6 regulatory subunit; contains IPR007587 (SIT4 phosphatase-associated protein family)	0.849667	3.91767	4.61083	1.31333	3.292	2.5066
Achn300991	Nucleoside-diphosphate-sugar epimerase; contains IPR009367 (Mitochondrial fission ELM1-like)	0.681333	3.13967	4.60812	0.961667	2.613	2.71716
Achn205271	Chloride channel; contains IPR001807 (Chloride channel, voltage gated)	1.23467	5.68733	4.60637	1.05533	2.26	2.1415
Achn079551	Unknown protein	0.882	4.05833	4.60128	1.477	4.016	2.71903
Achn228091	Forkhead box S1; contains IPR008984 (SMAD/FHA domain)	0.667	3.06767	4.5992	0.881333	1.04733	1.18835
Achn347831	Actin depolymerizing factor 5; contains IPR002108 (Actin-binding, cofilin/tropomyosin type), IPR007603 (Choline transporter-like)	1.376	6.32767	4.59859	1.419	3.42433	2.4132
Achn181811	Phosphofructokinase, putative; contains IPR000023 (Phosphofructokinase domain), IPR012004 (Pyrophosphate-dependent phosphofructokinase TP0108), IPR022953 (Phosphofructokinase)	1.746	8.02367	4.59546	1.36767	2.2	1.60858
Achn340211	DnaJ homolog subfamily B member; contains IPR001623 (DnaJ domain)	0.783333	3.59967	4.59532	1.37767	1.82433	1.32422
Achn362101	Type 1 membrane protein-like	2.406	11.0547	4.59462	3.26667	4.919	1.50582
Achn254341	Enzyme of the cupin superfamily; contains IPR014710 (RmlC-like jelly roll fold)	1.91967	8.81433	4.5916	2.61767	1.74233	0.665606
Achn383801	Sucrose phosphate synthase; contains IPR012819 (Sucrose phosphate synthase, plant)	10.7317	49.24	4.58829	18.05	28.739	1.59219
Achn019601	Unknown protein	3.53	16.1807	4.58376	5.528	14.3833	2.60191
Achn189901	Putative endonuclease or glycosyl hydrolase; contains IPR021139 (NYN domain, limkain-b1-type), IPR024768 (Limkain-b1), IPR025677 (OST-HTH associated domain)	3.15667	14.4693	4.58374	5.067	8.04833	1.58838
Achn358621	Heavy-metal-associated domain-containing protein, putative, expressed; contains IPR006121 (Heavy metal-associated domain, HMA)	50.7917	232.725	4.58195	93.7663	43.7233	0.466301
Achn026951	Ras-related protein Rab-1A; contains IPR001806 (Small GTPase superfamily), IPR005225 (Small GTP-binding protein domain), IPR027417 (P-loop containing nucleoside triphosphate hydrolase)	1.48067	6.77933	4.57857	1.965	2.80367	1.4268
Achn196501	MAP kinase phosphatase	1.13633	5.198	4.57436	4.616	7.933	1.71859
Achn103151	Mitochondrial import receptor subunit TOM34; contains IPR011990 (Tetratricopeptide-like helical)	8.67533	39.677	4.57354	8.81867	10.396	1.17886
Achn101841	V-type proton ATPase 116 kDa subunit a isoform; contains IPR002490 (ATPase, V0 complex, subunit 116kDa)	3.34733	15.297	4.56991	5.427	9.04067	1.66587
Achn282021	Myosin-4	4.278	19.5423	4.5681	6.55333	13.6117	2.07706
Achn018631	Putative histone-lysine N-methyltransferase family protein; contains IPR001214 (SET domain), IPR003105 (SRA-YDG), IPR007728 (Pre-SET domain), IPR015947 (PUA-like domain), IPR025794 (Histone H3-K9 methyltransferase, plant)	0.765	3.492	4.56471	1.13333	1.21133	1.06882
Achn351091	Unknown protein; contains IPR006476 (Conserved hypothetical protein CHP01589, plant)	1.685	7.687	4.56202	7.00033	8.724	1.24623
Achn050411	Threonine synthase; contains IPR001926 (Tryptophan synthase beta subunit-like PLP-dependent enzymes superfamily), IPR004450 (Threonine synthase-like)	1.18233	5.39233	4.56076	2.31333	4.04567	1.74885
Achn269841	Ras-related protein Rab-1A; contains IPR001806 (Small GTPase superfamily), IPR002041 (Ran GTPase), IPR005225 (Small GTP-binding protein domain), IPR024156 (Small GTPase superfamily, ARF type), IPR027417 (P-loop containing nucleoside triphosphate hydrolase)	2.14867	9.79667	4.55942	1.67233	4.79633	2.86805
Achn154411	Glycogen synthase; contains IPR001296 (Glycosyl transferase, family 1)	1.49133	6.798	4.55834	1.07933	1.59233	1.47529
Achn372801	GDSL esterase/lipase; contains IPR001087 (Lipase, GDSL)	3.375	15.3743	4.55536	2.39233	6.159	2.57447
Achn287291	E3 ubiquitin-protein ligase; contains IPR013083 (Zinc finger, RING/FYVE/PHD-type)	0.997667	4.544	4.55463	2.53733	3.71567	1.4644
Achn216471	Ethylene-responsive transcription factor 11; contains IPR016177 (DNA-binding, integrase-type)	0.881333	4.01333	4.55371	0.194667	0.105667	0.542808
Achn335001	Solute carrier family 35 member F5; contains IPR009262 (Protein of unknown function DUF914, eukaryotic)	0.712333	3.24367	4.55358	1.06033	2.80633	2.64665
Achn190401	E3 ubiquitin-protein ligase CHFR; contains IPR011990 (Tetratricopeptide-like helical), IPR013083 (Zinc finger, RING/FYVE/PHD-type)	0.813333	3.70233	4.55205	1.68067	2.99733	1.78342
Achn149131	Ccr4-associated factor, putative; contains IPR006941 (Ribonuclease CAF1), IPR012337 (Ribonuclease H-like domain)	6.80167	30.9253	4.54673	7.73367	18.3427	2.37179
Achn264661	Protein kinase-like protein; contains IPR000270 (Phox/Bem1p), IPR011009 (Protein kinase-like domain)	0.750667	3.41	4.54263	1.00167	1.834	1.83095
Achn168731	Unknown protein	3.78633	17.1983	4.54221	4.65067	4.06033	0.873065
Achn123921	Polyadenylate-binding protein 1; contains IPR012677 (Nucleotide-binding, alpha-beta plait)	1.26367	5.73833	4.54102	2.00467	3.31967	1.65597
Achn239181	16.9 kDa heat shock protein; contains IPR008978 (HSP20-like chaperone)	15.1903	68.9697	4.54037	16.1067	10.493	0.651469
Achn297721	Unknown protein	0.751	3.40967	4.54017	1.36	2.24	1.64706
Achn050321	(P)ppGpp synthetase I (GTP pyrophosphokinase), SpoT/RelA; contains IPR003607 (HD/PDEase domain), IPR007685 (RelA/SpoT), IPR026020 ((p)ppGpp synthetase)	2.308	10.472	4.53726	2.04833	4.43433	2.16485
Achn383221	DNA helicase INO80; contains IPR000330 (SNF2-related), IPR001650 (Helicase, C-terminal), IPR020838 (DBINO domain), IPR027417 (P-loop containing nucleoside triphosphate hydrolase)	1.19333	5.41333	4.53631	1.51267	2.99267	1.9784
Achn159801	Cytochrome b-c1 complex subunit 7; contains IPR003197 (Cytochrome b-c1 complex subunit 7)	1.70633	7.73433	4.53272	1.516	1.746	1.15172
Achn152911	Ras-related protein Rab-6A; contains IPR001806 (Small GTPase superfamily), IPR002041 (Ran GTPase), IPR005225 (Small GTP-binding protein domain), IPR027417 (P-loop containing nucleoside triphosphate hydrolase)	1.69	7.65833	4.53156	1.70667	4.69467	2.75078
Achn326621	Ribosomal protein L18ae family protein; contains IPR021138 (Ribosomal protein L18a)	0.903667	4.09333	4.52969	1.069	1.49933	1.40256
Achn379601	SUN domain-containing protein; contains IPR012919 (Sad1/UNC-like, C-terminal)	8.54567	38.695	4.52803	11.9563	14.3917	1.20369
Achn370281	NifU-like protein; contains IPR001075 (NIF system FeS cluster assembly, NifU, C-terminal)	0.689333	3.12067	4.52708	1.08433	1.649	1.52075
Achn302381	F-box family protein; contains IPR001810 (F-box domain, cyclin-like)	1.03667	4.692	4.52605	1.168	3.22367	2.75999
Achn133031	Conserved oligomeric Golgi complex subunit; contains IPR019465 (Conserved oligomeric Golgi complex subunit 5)	1.20633	5.45833	4.52473	1.41667	4.125	2.91176
Achn228221	Unknown protein; contains IPR010903 (Protein of unknown function DUF1517)	1.07333	4.85433	4.52267	1.73933	0.899667	0.517248
Achn377291	At5g48610-like protein	1.83633	8.30033	4.52006	3.90433	3.51033	0.899086
Achn080321	Putative RNA binding protein; contains IPR012677 (Nucleotide-binding, alpha-beta plait)	4.264	19.2467	4.51376	5.62433	4.50367	0.800747
Achn329001	Stromal cell-derived factor 2, putative; contains IPR016093 (MIR motif), IPR027005 (Glycosyltransferase 39 like)	3.84333	17.3313	4.50945	4.14867	4.01033	0.966656
Achn194521	RNA polymerase-associated protein LEO1, putative; contains IPR007149 (Leo1-like protein)	1.07	4.81867	4.50343	2.516	6.29633	2.50252
Achn196951	Enoyl CoA hydratase-like protein; contains IPR001753 (Crotonase superfamily), IPR014748 (Crontonase, C-terminal), IPR018376 (Enoyl-CoA hydratase/isomerase, conserved site)	1.238	5.567	4.49677	2.763	3.83	1.38617
Achn249871	Vesicle-associated membrane protein, putative; contains IPR008962 (PapD-like)	0.753	3.386	4.49668	1.026	1.82833	1.782
Achn144811	Fructokinase-like protein 2; contains IPR011611 (Carbohydrate kinase PfkB)	0.841333	3.78267	4.49604	2.35567	1.07367	0.45578
Achn326101	Core-2/I-branching beta-1,6-N-acetylglucosaminyltransferase family protein; contains IPR003406 (Glycosyl transferase, family 14)	0.696667	3.129	4.49139	1.23133	1.84867	1.50135
Achn231331	Serine/threonine protein kinase; contains IPR011009 (Protein kinase-like domain)	9.25733	41.5513	4.48848	8.604	11.3697	1.32144
Achn350921	RING finger protein; contains IPR013083 (Zinc finger, RING/FYVE/PHD-type)	5.12833	22.982	4.48138	5.65833	6.527	1.15352
Achn346791	Chloroplast lumen common protein family; contains IPR021825 (Protein of unknown function DUF3411)	1.73033	7.75333	4.48083	1.941	1.77833	0.916194
Achn099241	Auxin-independent growth promoter-like protein; contains IPR019378 (GDP-fucose protein O-fucosyltransferase)	0.674667	3.022	4.47925	1.08233	1.507	1.39236
Achn087361	Endoplasmic reticulum-Golgi intermediate compartment protein, putative; contains IPR012936 (Endoplasmic reticulum vesicle transporter, C-terminal)	1.31233	5.87733	4.47854	1.69033	3.81833	2.25892
Achn258471	U-box domain-containing protein; contains IPR013083 (Zinc finger, RING/FYVE/PHD-type), IPR016024 (Armadillo-type fold)	4.34433	19.4483	4.47671	1.893	1.44967	0.765804
Achn058301	Carotenoid isomerase; contains IPR014101 (Carotene isomerase)	0.953667	4.269	4.47641	1.58967	1.40333	0.882785
Achn271201	Ripening-regulated protein	1.00033	4.472	4.47051	1.88333	3.18567	1.6915
Achn279931	Putative WRKY transcription factor 19	3.707	16.561	4.46749	3.74333	6.46633	1.72743
Achn109241	ADP-ribosylation factor GTPase-activating protein; contains IPR001164 (Arf GTPase activating protein)	2.43567	10.8747	4.46476	3.11767	4.97667	1.59628
Achn225851	Unknown protein; contains IPR008968 (Clathrin adaptor, mu subunit, C-terminal), IPR018808 (Muniscin C-terminal mu homology domain)	2.41567	10.7843	4.46433	2.54767	4.14	1.62502
Achn284621	Transmembrane protein 214; contains IPR019308 (Protein of unknown function DUF2359, TMEM214)	1.782	7.95167	4.46221	2.67033	5.41367	2.02734
Achn272221	3-hydroxy-3-methylglutaryl coenzyme A reductase; contains IPR002202 (Hydroxymethylglutaryl-CoA reductase, class I/II), IPR023074 (Hydroxymethylglutaryl-CoA reductase, class I/II, catalytic domain), IPR023282 (Hydroxymethylglutaryl-CoA reductase, N-terminal)	13.9407	62.1697	4.45959	35.8253	35.3047	0.985467
Achn185301	Unknown protein	21.411	95.482	4.45948	26.0717	36.903	1.41544
Achn169891	Zinc finger protein CONSTANS-LIKE 15; contains IPR000315 (Zinc finger, B-box), IPR010402 (CCT domain)	1.25233	5.581	4.45648	1.624	2.15867	1.32923
Achn360151	Clathrin heavy chain, putative; contains IPR011990 (Tetratricopeptide-like helical), IPR016024 (Armadillo-type fold)	0.72	3.206	4.45278	0.939333	1.24333	1.32363
Achn360061	Kelch repeat-containing F-box family protein; contains IPR015916 (Galactose oxidase, beta-propeller)	0.852	3.793	4.45188	1.31133	3.297	2.51423
Achn137521	Unknown protein	1.801	8.01767	4.45179	4.573	5.13633	1.12319
Achn230791	Tetratricopeptide repeat protein; contains IPR011990 (Tetratricopeptide-like helical)	4.51567	20.099	4.45095	8.444	13.7313	1.62616
Achn022741	DNA helicase family protein, expressed; contains IPR004263 (Exostosin-like), IPR014001 (Helicase, superfamily 1/2, ATP-binding domain), IPR027417 (P-loop containing nucleoside triphosphate hydrolase)	0.692667	3.08133	4.44851	0.993333	1.568	1.57852
Achn084571	Inositol-tetrakisphosphate 1-kinase; contains IPR008656 (Inositol-tetrakisphosphate 1-kinase)	0.820667	3.65067	4.44842	1.94167	2.651	1.36532
Achn382841	Elongation factor 1 alpha-like factor; contains IPR000795 (Elongation factor, GTP-binding domain), IPR009000 (Translation elongation/initiation factor/Ribosomal, beta-barrel), IPR009001 (Translation elongation factor EF1A/initiation factor IF2gamma, C-terminal), IPR027417 (P-loop containing nucleoside triphosphate hydrolase)	4.687	20.825	4.44314	7.99633	9.77633	1.2226
Achn042151	RAN GTPase-activating protein 1; contains IPR003590 (Leucine-rich repeat, ribonuclease inhibitor subtype), IPR025265 (WPP domain)	5.907	26.2403	4.44224	7.32733	13.175	1.79806
Achn198481	Ethylene responsive transcription factor 2a; contains IPR016177 (DNA-binding, integrase-type)	10.362	46.01	4.44026	14.3487	19.14	1.33392
Achn140271	Putative alpha/beta hydrolase	0.710333	3.15367	4.4397	2.73367	2.59733	0.950128
Achn130361	ATP-dependent zinc metalloprotease FtsH; contains IPR005936 (Peptidase, FtsH), IPR027417 (P-loop containing nucleoside triphosphate hydrolase)	1.64567	7.30067	4.4363	3.13267	4.60267	1.46925
Achn338421	Alpha-1,4-glucan-protein synthase [UDP-forming], putative; contains IPR004901 (Reversibly glycosylated polypeptide family)	1.35467	6.008	4.43504	1.123	0.522667	0.46542
Achn026491	RNA binding protein; contains IPR012677 (Nucleotide-binding, alpha-beta plait)	2.38867	10.575	4.42716	3.05667	2.80833	0.918757
Achn023291	Phosphatase DCR2, putative; contains IPR011230 (Phosphoesterase At2g46880)	0.733	3.24133	4.42201	1.54333	0.723	0.468467
Achn183431	Pyruvate dehydrogenase E1 component alpha subunit; contains IPR001017 (Dehydrogenase, E1 component)	5.25833	23.2373	4.41914	9.06333	16.7553	1.84869
Achn047681	DNAJ heat shock N-terminal domain-containing protein; contains IPR003604 (Zinc finger, U1-type), IPR022755 (Zinc finger, double-stranded RNA binding)	1.90867	8.43467	4.41914	2.46133	4.94867	2.01056
Achn186831	Vacuolar protein sorting; contains IPR005378 (Vacuolar protein sorting-associated protein 35), IPR016024 (Armadillo-type fold)	0.825667	3.64867	4.41906	1.142	1.00867	0.883246
Achn233051	26S protease regulatory subunit 8; contains IPR005937 (26S proteasome subunit P45), IPR027417 (P-loop containing nucleoside triphosphate hydrolase)	1.73333	7.659	4.41865	2.20867	6.32667	2.86447
Achn192351	Plant-specific domain TIGR01589 family protein	4.014	17.715	4.4133	4.19467	10.392	2.47743
Achn364541	Exocyst complex component sec6, putative; contains IPR010326 (Exocyst complex component Sec6)	1.58767	6.99833	4.40794	2.76067	5.37367	1.94651
Achn342081	Bifunctional protein HldE; contains IPR014729 (Rossmann-like alpha/beta/alpha sandwich fold)	1.004	4.424	4.40637	1.24133	2.89967	2.33593
Achn180791	Pm27 protein; contains IPR012866 (Protein of unknown function DUF1644), IPR013083 (Zinc finger, RING/FYVE/PHD-type)	2.39867	10.566	4.40495	3.45367	8.966	2.59608
Achn242371	F-box / LRR-repeat protein; contains IPR001810 (F-box domain, cyclin-like), IPR006553 (Leucine-rich repeat, cysteine-containing subtype)	1.08933	4.79767	4.40422	1.78767	2.50433	1.4009
Achn019591	Glycerol-3-phosphate acyltransferase 9; contains IPR002123 (Phospholipid/glycerol acyltransferase)	0.715667	3.151	4.40289	1.35267	1.563	1.1555
Achn260081	Proton pump interactor	4.295	18.9	4.40047	5.18733	13.6547	2.63231
Achn351331	PWWP domain-containing protein; contains IPR000313 (PWWP), IPR015815 (Hydroxy monocarboxylic acid anion dehydrogenase, HIBADH-type)	2.30267	10.1057	4.38868	3.05033	3.91267	1.2827
Achn388251	Holocarboxylase synthetase	1.06967	4.69133	4.38579	1.507	3.19867	2.12254
Achn018171	Ethylene-insensitive 3f; contains IPR023278 (Ethylene insensitive 3-like protein, DNA-binding domain)	0.796	3.491	4.38568	1.73033	3.93067	2.27162
Achn379201	Signal peptide peptidase-like 2B; contains IPR007369 (Peptidase A22B, signal peptide peptidase)	0.730333	3.203	4.38567	1.15933	1.791	1.54485
Achn098181	Putative uncharacterized protein OSJNBa0019F11.19-1	17.2687	75.7077	4.38411	25.4883	60.9927	2.39296
Achn386811	mRNA, clone: RTFL01-07-K18	5.94767	26.0587	4.38133	6.08467	7.05067	1.15876
Achn056101	Integral membrane protein like; contains IPR004853 (Domain of unknown function DUF250)	2.10233	9.207	4.37942	1.71033	2.62933	1.53732
Achn267531	Glutamine-rich protein	1.76067	7.70833	4.37808	4.287	7.67633	1.79061
Achn153071	Unknown protein	1.26967	5.55867	4.37805	1.16967	3.02933	2.58991
Achn050081	Protein SEY1, putative; contains IPR000172 (Glucose-methanol-choline oxidoreductase, N-terminal), IPR008803 (RHD3/Sey1), IPR027417 (P-loop containing nucleoside triphosphate hydrolase)	3.27667	14.334	4.37457	4.373	7.82667	1.78977
Achn112171	RNA polymerase II C-terminal domain phosphatase-like protein; contains IPR000996 (Clathrin light chain), IPR001159 (Double-stranded RNA-binding), IPR004274 (NLI interacting factor), IPR023214 (HAD-like domain)	0.849	3.71133	4.37142	1.11933	2.16567	1.93478
Achn359551	Histone H1; contains IPR005819 (Histone H5)	1.204	5.25533	4.36489	4.53767	4.25467	0.937633
Achn026481	Branchpoint-bridging protein, putative; contains IPR001878 (Zinc finger, CCHC-type), IPR004087 (K Homology domain)	1.27067	5.546	4.36464	2.797	1.2	0.429031
Achn383911	WD repeat-containing protein; contains IPR006594 (LisH dimerisation motif), IPR006595 (CTLH, C-terminal LisH motif), IPR011047 (Quinonprotein alcohol dehydrogenase-like superfamily), IPR015943 (WD40/YVTN repeat-like-containing domain)	0.829333	3.61833	4.36294	0.971333	1.96767	2.02574
Achn219211	NAC domain protein,; contains IPR003441 (No apical meristem (NAM) protein)	3.41533	14.896	4.36151	6.97167	5.49967	0.78886
Achn273961	Trehalase; contains IPR001661 (Glycoside hydrolase, family 37), IPR002048 (EF-hand domain)	1.849	8.06067	4.35947	1.77167	1.90733	1.07658
Achn093021	NAD dependent epimerase/dehydratase, putative; contains IPR005913 (dTDP-4-dehydrorhamnose reductase)	2.41133	10.505	4.35651	2.809	4.088	1.45532
Achn287161	Probable receptor-like protein kinase; contains IPR011009 (Protein kinase-like domain)	0.929	4.04467	4.35379	1.464	2.04867	1.39936
Achn166401	U-box domain-containing protein; contains IPR013083 (Zinc finger, RING/FYVE/PHD-type), IPR016024 (Armadillo-type fold)	2.78467	12.118	4.35169	4.69533	6.972	1.48488
Achn198041	Receptor-like kinase; contains IPR001611 (Leucine-rich repeat), IPR011009 (Protein kinase-like domain), IPR013210 (Leucine-rich repeat-containing N-terminal, type 2), IPR013320 (Concanavalin A-like lectin/glucanase, subgroup)	4.267	18.556	4.34872	6.20067	11.1017	1.7904
Achn177261	AP-1 complex subunit gamma-2, putative; contains IPR016024 (Armadillo-type fold), IPR017109 (Adaptor protein complex AP-4, epsilon subunit)	1.381	6.00267	4.34661	1.941	5.43133	2.79821
Achn187531	Putative signal recognition particle receptor; contains IPR007222 (Signal recognition particle receptor, alpha subunit, N-terminal), IPR011012 (Longin-like domain), IPR013822 (Signal recognition particle, SRP54 subunit, helical bundle), IPR027417 (P-loop containing nucleoside triphosphate hydrolase)	3.32367	14.4353	4.3432	3.454	5.381	1.5579
Achn318591	ATPase family AAA domain-containing protein; contains IPR027417 (P-loop containing nucleoside triphosphate hydrolase)	1.52767	6.633	4.34192	2.89033	5.194	1.79702
Achn178681	Ammonium transporter; contains IPR001905 (Ammonium transporter), IPR002048 (EF-hand domain), IPR024041 (Ammonium transporter AmtB-like domain)	0.694667	3.01533	4.34069	1.34633	2.38933	1.7747
Achn058521	Zinc finger protein VAR3; contains IPR001876 (Zinc finger, RanBP2-type)	2.77567	12.045	4.3395	4.20933	5.08433	1.20787
Achn022511	Calcyclin-binding protein, putative; contains IPR007699 (SGS), IPR008978 (HSP20-like chaperone), IPR015120 (Siah interacting protein, N-terminal)	4.43567	19.2427	4.33817	5.20033	7.813	1.5024
Achn323651	Paired amphipathic helix protein Sin3; contains IPR002495 (Glycosyl transferase, family 8), IPR003822 (Paired amphipathic helix), IPR013194 (Histone deacetylase interacting)	1.172	5.08133	4.33561	1.85	1.598	0.863784
Achn218081	Unknown protein	1.75833	7.623	4.33536	1.10233	1.77567	1.61083
Achn309661	Unknown protein	1.048	4.54333	4.33524	1.406	3.218	2.28876
Achn184791	Putative uncharacterized protein T10K17.260	6.58767	28.5573	4.33497	9.353	17.8333	1.9067
Achn349031	Putative mitochondrial import receptor subunit tom34; contains IPR011990 (Tetratricopeptide-like helical)	4.457	19.2923	4.32855	4.41767	5.43267	1.22976
Achn288091	Prohibitin; contains IPR001107 (Band 7 protein)	0.800667	3.46533	4.32806	1.45567	1.40433	0.964736
Achn005231	Protein binding protein	7.245	31.3497	4.32708	17.7597	10.474	0.589763
Achn310641	Calcium-binding EF hand-containing protein; contains IPR000261 (EPS15 homology (EH)), IPR011992 (EF-hand-like domain)	1.896	8.20133	4.3256	2.132	6.01133	2.81957
Achn067611	Translocon-associated protein subunit alpha; contains IPR005595 (Translocon-associated protein (TRAP), alpha subunit)	2.496	10.7917	4.32358	3.89467	6.28667	1.61417
Achn222771	Proteasome subunit alpha type; contains IPR000426 (Proteasome, alpha-subunit, N-terminal domain), IPR001353 (Proteasome, subunit alpha/beta)	3.23667	13.9913	4.32276	4.55733	5.689	1.24832
Achn021971	C3HC zinc finger-like protein	4.75033	20.53	4.3218	5.90733	10.1343	1.71555
Achn100661	Alpha/beta-hydrolase-like protein; contains IPR000639 (Epoxide hydrolase-like)	0.722667	3.12233	4.32057	0.816	1.81633	2.2259
Achn052831	Unknown protein	0.959667	4.14367	4.31782	2.49733	3.15467	1.26321
Achn324801	Unknown protein	1.241	5.355	4.31507	1.809	4.86833	2.69117
Achn215701	Brefeldin A-inhibited guanine nucleotide-exchange protein; contains IPR000904 (SEC7-like), IPR016024 (Armadillo-type fold), IPR023394 (SEC7-like, alpha orthogonal bundle)	3.73767	16.117	4.31205	5.842	14.2573	2.44049
Achn032821	Exostosin family protein-like protein; contains IPR004263 (Exostosin-like)	1.05367	4.54233	4.31098	1.74967	4.16567	2.38083
Achn184711	Kinesin light chain, putative; contains IPR011990 (Tetratricopeptide-like helical)	1.929	8.31	4.30793	2.719	1.73067	0.636509
Achn380541	Enolase; contains IPR000941 (Enolase)	0.798333	3.43667	4.3048	1.299	1.90933	1.46985
Achn233611	Autophagy-related protein 2; contains IPR015412 (Autophagy-related, C-terminal), IPR026849 (Autophagy-related protein 2), IPR026854 (Vacuolar protein sorting-associated protein 13A N-terminal domain)	1.03567	4.457	4.30351	1.33867	3.48533	2.60359
Achn138551	CCR4-NOT transcription complex subunit; contains IPR013083 (Zinc finger, RING/FYVE/PHD-type)	3.21033	13.7973	4.29779	5.41	4.21867	0.779791
Achn282051	Coatomer subunit beta; contains IPR016460 (Coatomer beta subunit (COPB1))	5.73733	24.6337	4.29357	8.21167	16.3457	1.99054
Achn312241	Kinase family protein; contains IPR011009 (Protein kinase-like domain)	2.32	9.95733	4.29195	3.65433	3.48433	0.95348
Achn388771	WD-40 repeat-containing protein; contains IPR011047 (Quinonprotein alcohol dehydrogenase-like superfamily), IPR015943 (WD40/YVTN repeat-like-containing domain)	0.788333	3.38233	4.29049	0.942333	2.72933	2.89636
Achn101191	Splicing factor 3a, subunit 1; contains IPR000061 (SWAP/Surp), IPR019955 (Ubiquitin supergroup), IPR022030 (Pre-mRNA splicing factor PRP21-like protein)	8.32033	35.693	4.28985	13.2357	17.543	1.32543
Achn252641	CASP-like protein; contains IPR006702 (Uncharacterised protein family UPF0497, trans-membrane plant)	2.144	9.196	4.28918	1.18333	2.41667	2.04225
Achn153041	ATP synthase epsilon chain; contains IPR001469 (ATPase, F1 complex, delta/epsilon subunit)	0.807667	3.462	4.28642	1.00267	1.525	1.52094
Achn034401	Peptidyl-prolyl cis-trans isomerase; contains IPR001179 (Peptidyl-prolyl cis-trans isomerase, FKBP-type, domain), IPR023566 (Peptidyl-prolyl cis-trans isomerase, FKBP-type)	2.803	12.0127	4.28565	2.89433	3.49867	1.2088
Achn329381	Parafibromin; contains IPR007852 (RNA polymerase II accessory factor, Cdc73)	2.57967	11.054	4.28505	4.18	5.105	1.22129
Achn119741	Kinase, pfkB family protein, expressed; contains IPR011611 (Carbohydrate kinase PfkB)	2.14333	9.17233	4.27947	2.00733	2.38067	1.18598
Achn128661	NC domain-containing protein; contains IPR007053 (LRAT-like domain)	5.98233	25.5823	4.27631	13.0733	23.5643	1.80247
Achn145421	2-succinylbenzoate-CoA ligase; contains IPR000873 (AMP-dependent synthetase/ligase), IPR025110 (Domain of unknown function DUF4009)	2.01067	8.58233	4.2684	2.94767	3.88	1.3163
Achn221601	Malate dehydrogenase; contains IPR001557 (L-lactate/malate dehydrogenase)	0.992	4.234	4.26815	2.11767	4.37633	2.06658
Achn270631	Ankyrin repeat-containing protein, putative; contains IPR020683 (Ankyrin repeat-containing domain), IPR026961 (PGG domain), IPR027001 (Caskin/Ankyrin repeat-containing protein)	1.464	6.248	4.26776	3.335	9.98867	2.9951
Achn103621	ABC transporter C family member 14; contains IPR027417 (P-loop containing nucleoside triphosphate hydrolase)	0.784667	3.34867	4.26763	1.231	1.45433	1.18142
Achn388261	Holocarboxylase synthetase	19.006	81.0977	4.26695	25.914	45.963	1.77367
Achn338661	Probable 30S ribosomal protein PSRP-3; contains IPR006924 (Ribosomal protein PSRP-3/Ycf65)	3.723	15.8817	4.26583	3.82867	4.67267	1.22044
Achn374171	tRNA dimethylallyltransferase; contains IPR002627 (tRNA isopentenyltransferase), IPR027417 (P-loop containing nucleoside triphosphate hydrolase)	2.62467	11.196	4.26568	2.077	3.867	1.86182
Achn316411	Transmembrane 9 superfamily protein member 2; contains IPR004240 (Nonaspanin (TM9SF))	14.2957	60.9243	4.26173	17.8693	34.499	1.93063
Achn059121	AT3G05680-like protein; contains IPR026736 (Protein virilizer)	1.31667	5.60933	4.26025	1.587	2.962	1.86641
Achn276501	FACT complex subunit SPT16, putative; contains IPR000994 (Peptidase M24, structural domain), IPR013953 (FACT complex subunit Spt16p/Cdc68p)	1.152	4.904	4.25694	2.337	2.70533	1.15761
Achn112741	Glutamine--fructose-6-phosphate aminotransferase [isomerizing] 2; contains IPR005855 (Glucosamine-fructose-6-phosphate aminotransferase, isomerising), IPR017932 (Glutamine amidotransferase type 2 domain)	0.789667	3.36067	4.2558	1.34567	2.28167	1.69557
Achn178831	Translocon-associated protein, alpha subunit, putative; contains IPR005595 (Translocon-associated protein (TRAP), alpha subunit)	0.839	3.56933	4.25427	1.11467	2.03367	1.82446
Achn141681	Tetraspanin family protein	1.08567	4.61833	4.25391	1.47367	0.996667	0.676318
Achn347211	Apoptosis-inducing factor, putative; contains IPR013027 (FAD-dependent pyridine nucleotide-disulphide oxidoreductase), IPR023753 (Pyridine nucleotide-disulphide oxidoreductase, FAD/NAD(P)-binding domain)	0.845	3.594	4.25325	0.547	1.05367	1.92626
Achn065171	Alpha/beta-hydrolase family protein-like protein; contains IPR016024 (Armadillo-type fold)	1.10533	4.7	4.25211	1.572	3.103	1.97392
Achn081851	Kelch repeat-containing F-box family protein; contains IPR015916 (Galactose oxidase, beta-propeller)	1.678	7.135	4.25209	2.51467	3.50167	1.3925
Achn059181	NC domain-containing protein; contains IPR007053 (LRAT-like domain)	4.28033	18.1913	4.24998	5.116	3.28733	0.642559
Achn316831	Unknown protein	1.00733	4.27933	4.24818	1.61733	0.632333	0.390973
Achn020481	Structural constituent of ribosome; contains IPR008195 (Ribosomal protein L34Ae)	6.943	29.486	4.24687	8.98833	7.63367	0.849286
Achn144971	AT4g27310/M4I22_120	1.54733	6.56967	4.2458	1.415	0.752	0.531449
Achn043331	Cell division cycle protein, putative; contains IPR009772 (D123)	0.797	3.38167	4.24299	1.772	1.95567	1.10365
Achn281661	Fas-associated factor 1-like protein; contains IPR001012 (UBX), IPR006577 (UAS), IPR012336 (Thioredoxin-like fold)	1.16667	4.949	4.242	1.767	4.54933	2.57461
Achn208051	HMG1/2-like protein; contains IPR009071 (High mobility group (HMG) box domain)	11.01	46.6947	4.24111	28.754	41.3777	1.43902
Achn341891	Chitinase 7; contains IPR016283 (Glycoside hydrolase, family 19), IPR023346 (Lysozyme-like domain)	47.3853	200.783	4.23724	18.661	50.9427	2.7299
Achn042261	RNA-binding protein, putative; contains IPR012677 (Nucleotide-binding, alpha-beta plait)	1.07567	4.55767	4.23706	2.29933	5.075	2.20716
Achn232421	Unknown protein	0.986667	4.17867	4.23514	1.56967	1.394	0.888087
Achn209311	WGS project CAID00000000 data, contig chromosome 12	1.64267	6.956	4.23458	2.887	2.707	0.937652
Achn013551	Integral membrane protein like; contains IPR004853 (Domain of unknown function DUF250), IPR013657 (UAA transporter), IPR018946 (Alkaline phosphatase D-related), IPR026894 (DNAJ-containing protein, X-domain)	1.09267	4.62233	4.23032	1.29667	2.31067	1.78201
Achn209341	U-box domain-containing protein; contains IPR016024 (Armadillo-type fold)	2.71167	11.4703	4.22999	4.14567	10.008	2.41409
Achn191851	Pentatricopeptide repeat-containing protein; contains IPR002885 (Pentatricopeptide repeat), IPR011990 (Tetratricopeptide-like helical)	1.093	4.618	4.22507	1.10267	2.43567	2.20889
Achn284981	Acyl ACP-thioesterase; contains IPR002864 (Acyl-ACP thioesterase), IPR021113 (Acyl-ACP-thioesterase, N-terminal)	2.513	10.6143	4.22377	1.98633	2.46933	1.24316
Achn341391	IFA-binding protein; contains IPR007656 (Zein-binding domain)	1.38467	5.84133	4.21858	2.373	3.676	1.54909
Achn368701	Putative VHS/GAT domain containing family protein; contains IPR004152 (GAT), IPR008942 (ENTH/VHS)	1.01467	4.28	4.21813	1.725	2.02133	1.17179
Achn288651	Transmembrane 9 superfamily protein member; contains IPR004240 (Nonaspanin (TM9SF))	1.55733	6.55967	4.21211	2.72433	3.70133	1.35862
Achn144311	Baculoviral IAP repeat-containing protein; contains IPR017066 (S-ribonuclease binding protein, SBP1, pollen)	4.38167	18.4507	4.21088	2.19833	2.36367	1.07521
Achn196631	F-box family protein; contains IPR001810 (F-box domain, cyclin-like)	0.746667	3.144	4.21071	1.15267	1.282	1.1122
Achn323221	Arogenate dehydrogenase; contains IPR003099 (Prephenate dehydrogenase), IPR004455 (NADP oxidoreductase, coenzyme F420-dependent)	7.169	30.1743	4.209	4.171	5.27467	1.2646
Achn213781	Elongation factor 1-alpha, related; contains IPR000795 (Elongation factor, GTP-binding domain), IPR027417 (P-loop containing nucleoside triphosphate hydrolase)	1.58467	6.66933	4.20867	3.108	3.17467	1.02145
Achn087231	Dehydration-responsive protein-related; contains IPR004159 (Putative S-adenosyl-L-methionine-dependent methyltransferase)	4.42133	18.6063	4.20831	1.59767	3.94967	2.47215
Achn172441	Nuclear factor related to kappa-B-binding protein; contains IPR024867 (Nuclear factor related to kappa-B-binding protein)	1.889	7.94833	4.20769	3.439	6.15833	1.79073
Achn232351	Nuclease HARBI1; contains IPR026103 (Harbinger transposase-derived nuclease)	1.37967	5.80467	4.2073	2.24767	2.51767	1.12012
Achn020781	Putative non-LTR retroelement reverse transcriptase; contains IPR002477 (Peptidoglycan binding-like), IPR025558 (Domain of unknown function DUF4283), IPR025836 (Zinc knuckle CX2CX4HX4C)	0.943	3.96667	4.20643	1.25933	2.16867	1.72208
Achn385721	Pentatricopeptide repeat-containing protein; contains IPR002885 (Pentatricopeptide repeat)	0.903667	3.80033	4.20546	1.10433	2.22233	2.01238
Achn153061	Eukaryotic translation initiation factor 4 gamma 3; contains IPR003891 (Initiation factor eIF-4 gamma, MA3), IPR016024 (Armadillo-type fold)	1.038	4.36167	4.20199	1.52633	4.19867	2.75082
Achn108171	WD-repeat protein; contains IPR001810 (F-box domain, cyclin-like), IPR015943 (WD40/YVTN repeat-like-containing domain)	1.62533	6.82767	4.20078	2.42867	5.03833	2.07453
Achn379211	Signal peptide peptidase-like 5	3.31533	13.9237	4.19978	4.208	6.41533	1.52456
Achn211771	Unknown protein	1.30433	5.47667	4.19882	1.76367	3.40733	1.93196
Achn248861	Galacturonosyltransferase; contains IPR002495 (Glycosyl transferase, family 8)	2.01567	8.46267	4.19845	2.63467	6.58233	2.49836
Achn138631	BAH domain-containing protein, putative; contains IPR001025 (Bromo adjacent homology (BAH) domain), IPR017923 (Transcription factor IIS, N-terminal)	0.772	3.24067	4.19775	1.17267	1.96233	1.67339
Achn262951	Putative cysteine protease; contains IPR005078 (Peptidase C54)	1.289	5.40767	4.19524	1.21967	1.742	1.42826
Achn054911	Alpha-soluble NSF attachment protein; contains IPR000744 (NSF attachment protein)	1.243	5.21	4.19147	1.502	2.34433	1.56081
Achn186601	Sulfate adenylyltransferase, putative; contains IPR014729 (Rossmann-like alpha/beta/alpha sandwich fold), IPR015947 (PUA-like domain)	1.16433	4.87967	4.19095	1.25833	3.54367	2.81616
Achn222221	Chaperone protein DnaJ; contains IPR001623 (DnaJ domain)	0.752333	3.15267	4.19052	1.28567	1.693	1.31683
Achn268941	WD-repeat protein, putative; contains IPR006594 (LisH dimerisation motif), IPR006595 (CTLH, C-terminal LisH motif), IPR015943 (WD40/YVTN repeat-like-containing domain), IPR020472 (G-protein beta WD-40 repeat)	1.21867	5.10433	4.18846	1.745	3.732	2.13868
Achn051171	Post-GPI attachment to proteins factor; contains IPR007217 (Per1-like)	0.829333	3.47333	4.1881	1.364	1.13	0.828446
Achn065451	Putative tetratricopeptide repeat domain 1; contains IPR000270 (Phox/Bem1p), IPR011990 (Tetratricopeptide-like helical)	2.997	12.5393	4.18396	3.132	5.78867	1.84823
Achn328221	Transcription elongation factor, putative, expressed; contains IPR017923 (Transcription factor IIS, N-terminal)	1.06567	4.45867	4.18392	1.69533	3.40467	2.00826
Achn318481	Unknown protein	1.863	7.79367	4.1834	2.518	1.844	0.732327
Achn271471	F26K24.10 protein	0.805667	3.36967	4.18246	1.596	1.52333	0.95447
Achn251911	GMFP4	1.01533	4.244	4.17991	1.46567	1.882	1.28406
Achn301021	Unknown protein	3.54333	14.79	4.17404	4.95	11.478	2.31879
Achn003511	Unknown protein	2.186	9.11267	4.16865	2.884	4.12167	1.42915
Achn294771	Coatomer alpha subunit, putative; contains IPR016391 (Coatomer alpha subunit)	7.18267	29.9397	4.16832	8.98433	12.9843	1.44522
Achn038541	ATP-dependent RNA helicase, putative; contains IPR001650 (Helicase, C-terminal), IPR007502 (Helicase-associated domain), IPR011709 (Domain of unknown function DUF1605), IPR014001 (Helicase, superfamily 1/2, ATP-binding domain), IPR014720 (Double-stranded RNA-binding-like domain), IPR027417 (P-loop containing nucleoside triphosphate hydrolase)	0.789333	3.28933	4.16723	1.268	2.37133	1.87014
Achn076741	Lipid A export ATP-binding/permease protein MsbA; contains IPR011527 (ABC transporter, transmembrane domain, type 1), IPR027417 (P-loop containing nucleoside triphosphate hydrolase)	0.821	3.421	4.16687	1.00233	1.485	1.48154
Achn381841	Autophagy-related protein	1.89	7.86967	4.16384	2.96933	7.20867	2.42771
Achn031751	U-box domain-containing protein; contains IPR013083 (Zinc finger, RING/FYVE/PHD-type), IPR016024 (Armadillo-type fold)	0.859333	3.57633	4.16175	2.207	3.37767	1.53043
Achn319451	Ras-related protein Rab-1A; contains IPR001806 (Small GTPase superfamily), IPR002041 (Ran GTPase), IPR005225 (Small GTP-binding protein domain), IPR027417 (P-loop containing nucleoside triphosphate hydrolase)	1.20167	4.99533	4.157	1.259	2.75633	2.1893
Achn215121	BTB/POZ domain-containing protein; contains IPR011333 (BTB/POZ fold), IPR027356 (NPH3 domain)	1.94367	8.07533	4.15469	4.00433	2.05167	0.512362
Achn113811	Phosphatidylinositol kinase putative; contains IPR000270 (Phox/Bem1p), IPR000433 (Zinc finger, ZZ-type), IPR009060 (UBA-like)	14.997	62.2823	4.15299	22.7663	32.0217	1.40654
Achn002361	CTD-phosphatase-like protein; contains IPR004274 (NLI interacting factor), IPR023214 (HAD-like domain)	1.64867	6.846	4.15245	1.472	3.92667	2.66757
Achn021101	S-ribonuclease binding protein SBP1	0.908333	3.77	4.15046	1.44633	1.39133	0.961973
Achn099221	Myosin-11	2.12	8.79433	4.14827	2.66333	4.03467	1.51489
Achn189501	TFIIH basal transcription factor complex helicase XPB subunit; contains IPR001161 (Helicase Ercc3), IPR001650 (Helicase, C-terminal), IPR014001 (Helicase, superfamily 1/2, ATP-binding domain), IPR027417 (P-loop containing nucleoside triphosphate hydrolase)	3.036	12.562	4.13768	3.684	7.99	2.16884
Achn028051	Unknown protein	2.45533	10.153	4.13508	6.74933	12.0903	1.79134
Achn167121	Putative uncharacterized protein F11C1_210	3.62333	14.9593	4.12861	5.53967	10.9263	1.97238
Achn284641	IFA-binding protein; contains IPR007656 (Zein-binding domain)	2.883	11.9027	4.12857	4.203	6.042	1.43754
Achn275021	Autophagy-related protein; contains IPR018731 (Autophagy-related protein 13)	3.837	15.8367	4.12736	5.84467	14.9747	2.56211
Achn144421	Spermidine synthase; contains IPR001045 (Spermidine/spermine synthases family)	2.37867	9.817	4.1271	3.14	3.563	1.13471
Achn338841	Gb|AAD55501.1; contains IPR025322 (Protein of unknown function DUF4228)	3.85067	15.8737	4.12232	12.8237	27.4343	2.13935
Achn273261	Myosin heavy chain, putative, expressed; contains IPR008545 (Protein of unknown function DUF827, plant)	2.859	11.7763	4.11904	5.15133	4.845	0.940533
Achn026231	26S proteasome regulatory subunit; contains IPR000555 (JAB1/Mov34/MPN/PAD-1), IPR024969 (Rpn11/EIF3F C-terminal domain)	1.09333	4.50167	4.11738	1.50267	3.90133	2.59627
Achn327951	EFR3-like protein; contains IPR016024 (Armadillo-type fold)	0.841333	3.45633	4.10816	1.18667	2.34033	1.97219
Achn253011	Chaperone protein dnaJ; contains IPR001623 (DnaJ domain), IPR024593 (Domain of unknown function DUF3444)	0.885667	3.63833	4.10802	1.85867	2.58767	1.39222
Achn277671	Ring finger protein, putative	1.91133	7.85	4.10708	3.07367	5.659	1.84112
Achn239461	Pyruvate kinase; contains IPR001697 (Pyruvate kinase)	2.379	9.76767	4.10579	3.26533	7.501	2.29716
Achn389901	GHMP kinase family protein; contains IPR006206 (Mevalonate/galactokinase)	0.935333	3.83933	4.10478	1.06833	0.828333	0.775351
Achn209141	SAC domain protein; contains IPR001202 (WW domain), IPR002013 (Synaptojanin, N-terminal)	1.202	4.928	4.09983	2.17	3.54233	1.63241
Achn134681	Protein transport protein SEC31; contains IPR015943 (WD40/YVTN repeat-like-containing domain)	1.56133	6.38267	4.08796	2.19533	3.238	1.47495
Achn164821	Probable beta-1,3-galactosyltransferase 20; contains IPR002659 (Glycosyl transferase, family 31), IPR008985 (Concanavalin A-like lectin/glucanases superfamily)	1.05333	4.305	4.08703	2.961	4.06967	1.37442
Achn231221	Chaperone DnaK; contains IPR013126 (Heat shock protein 70 family)	3.624	14.8067	4.08572	5.13333	9.09067	1.77091
Achn370111	Cleavage and polyadenylation specificity factor subunit 3-I; contains IPR001279 (Beta-lactamase-like), IPR004240 (Nonaspanin (TM9SF)), IPR011108 (RNA-metabolising metallo-beta-lactamase), IPR021718 (Pre-mRNA 3'-end-processing endonuclease polyadenylation factor C-term), IPR022712 (Beta-Casp domain)	1.09233	4.46	4.083	1.456	2.331	1.60096
Achn160731	Pentatricopeptide repeat protein	1.43433	5.855	4.08204	1.95133	4.08367	2.09276
Achn364551	Exocyst complex component sec6, putative; contains IPR010326 (Exocyst complex component Sec6)	6.24433	25.4867	4.08157	9.69033	17.9	1.8472
Achn218381	Zinc-transporter-like protein; contains IPR002524 (Cation efflux protein), IPR027469 (Cation efflux protein transmembrane domain)	0.802667	3.27433	4.07932	0.937333	0.982333	1.04801
Achn258671	Gibberellin 2-beta-dioxygenase 8; contains IPR027443 (Isopenicillin N synthase-like)	12.6303	51.5023	4.07767	11.575	5.66467	0.489388
Achn032291	Baculoviral IAP repeat-containing protein; contains IPR017066 (S-ribonuclease binding protein, SBP1, pollen)	4.31833	17.6073	4.07734	5.85633	4.62533	0.7898
Achn094031	50S ribosomal protein L23; contains IPR013025 (Ribosomal protein L25/L23)	0.754667	3.07667	4.07686	1.54833	1.042	0.672982
Achn238111	Arabidopsis halleri subsp. halleri ORF1, ORF2, PDF1.2a, ORF3, ORF4, PDF1.2c and ORF5 genes, clone BAC clone 1N20; contains IPR012881 (Protein of unknown function DUF1685)	20.1043	81.946	4.07604	47.7483	52.451	1.09849
Achn343971	Large proline-rich protein BAT3	2.455	10.0067	4.07604	3.22933	6.30533	1.95252
Achn361151	Putative VHS/GAT domain containing family protein; contains IPR004152 (GAT), IPR008942 (ENTH/VHS)	0.911667	3.71333	4.07313	1.48433	4.031	2.7157
Achn191901	Galacturonosyltransferase; contains IPR002495 (Glycosyl transferase, family 8), IPR009806 (Photosystem II PsbW, class 2)	0.801	3.26233	4.07283	1.28567	2.46967	1.92092
Achn256421	Putative expp1 protein	0.988333	4.02433	4.07184	1.055	1.03167	0.977883
Achn365531	UDP-N-acetylglucosamine--peptide N-acetylglucosaminyltransferase, putative; contains IPR011990 (Tetratricopeptide-like helical)	9.50333	38.68	4.07015	12.333	19.326	1.56702
Achn023231	3-oxoacyl-[acyl-carrier-protein] synthase; contains IPR020841 (Polyketide synthase, beta-ketoacyl synthase domain)	0.895667	3.645	4.06959	0.939667	1.52433	1.62221
Achn095381	ATP-dependent RNA helicase, putative; contains IPR001650 (Helicase, C-terminal), IPR007502 (Helicase-associated domain), IPR011709 (Domain of unknown function DUF1605), IPR020683 (Ankyrin repeat-containing domain), IPR027417 (P-loop containing nucleoside triphosphate hydrolase)	1.83233	7.45567	4.06895	2.41867	5.095	2.10653
Achn293991	Cytochrome P450, putative; contains IPR001128 (Cytochrome P450)	7.95867	32.3817	4.06873	20.3257	31.3423	1.54201
Achn060561	CCR4-NOT transcription complex subunit; contains IPR012677 (Nucleotide-binding, alpha-beta plait)	0.947	3.85133	4.06688	1.71	1.56867	0.917349
Achn385881	Malate dehydrogenase, putative; contains IPR001557 (L-lactate/malate dehydrogenase)	7.542	30.6713	4.06674	18.939	30.2403	1.59672
Achn097321	Aspartate aminotransferase, putative; contains IPR015424 (Pyridoxal phosphate-dependent transferase)	2.38467	9.691	4.06388	3.106	4.29633	1.38324
Achn096441	Syntaxin-like protein; contains IPR010989 (t-SNARE)	1.136	4.615	4.0625	1.52733	1.50967	0.988433
Achn264941	U-box domain-containing protein; contains IPR016024 (Armadillo-type fold)	7.61933	30.9507	4.06212	11.4317	15.099	1.3208
Achn069701	Serine/arginine repetitive matrix protein 2; contains IPR024286 (Domain of unknown function DUF3700)	2.556	10.375	4.05908	2.625	5.15033	1.96203
Achn259231	Thiamin pyrophosphokinase, putative; contains IPR007371 (Thiamin pyrophosphokinase, catalytic domain)	4.38533	17.7897	4.05663	7.53167	6.88367	0.913963
Achn137481	Glucose-6-phosphate/phosphate translocator-like protein; contains IPR000620 (Drug/metabolite transporter)	1.59533	6.471	4.05621	3.14933	4.88433	1.55091
Achn055991	Unknown protein	9.78933	39.677	4.05308	10.749	19.107	1.77756
Achn042971	Secretory carrier membrane protein, putative; contains IPR007273 (SCAMP)	1.28333	5.201	4.05273	1.03367	1.70633	1.65076
Achn029681	AP-4 complex accessory subunit tepsin; contains IPR008942 (ENTH/VHS)	2.16333	8.767	4.05254	3.31333	4.141	1.2498
Achn294341	Zinc finger CCCH domain-containing protein; contains IPR000571 (Zinc finger, CCCH-type), IPR003121 (SWIB/MDM2 domain), IPR003169 (GYF), IPR004343 (Plus-3)	1.08967	4.414	4.05078	2.292	3.38433	1.47659
Achn281981	Unknown protein; contains IPR005349 (Uncharacterised protein family UPF0136, Transmembrane)	1.844	7.45633	4.04356	1.66	0.860667	0.518474
Achn189751	Proteasome subunit alpha type; contains IPR001353 (Proteasome, subunit alpha/beta)	5.75833	23.2777	4.04243	5.22567	9.914	1.89717
Achn007931	Adenylate kinase family protein; contains IPR000850 (Adenylate kinase), IPR027417 (P-loop containing nucleoside triphosphate hydrolase)	0.849	3.43033	4.04044	0.569333	1.578	2.77166
Achn270881	ABSCISIC ACID-INSENSITIVE 5-like protein; contains IPR004827 (Basic-leucine zipper domain)	1.293	5.22333	4.0397	2.89233	1.54367	0.53371
Achn115361	Transmembrane 9 superfamily protein member; contains IPR004240 (Nonaspanin (TM9SF)), IPR008803 (RHD3/Sey1), IPR016196 (Major facilitator superfamily domain, general substrate transporter)	1.613	6.508	4.03472	1.906	3.61167	1.89489
Achn090371	Lateral signaling target protein-like protein; contains IPR007461 (Ysc84 actin-binding domain), IPR013083 (Zinc finger, RING/FYVE/PHD-type)	4.53	18.2577	4.03039	7.08533	19.4927	2.75113
Achn226391	Ankyrin repeat-containing protein, putative; contains IPR020683 (Ankyrin repeat-containing domain), IPR026961 (PGG domain), IPR027001 (Caskin/Ankyrin repeat-containing protein)	1.44967	5.84267	4.03035	1.733	4.275	2.46682
Achn167371	Putative uncharacterized protein B1131B07.1; contains IPR018392 (Peptidoglycan-binding lysin domain), IPR019448 (EEIG1/EHBP1 N-terminal domain)	2.387	9.62	4.03016	3.15267	5.69767	1.80725
Achn033041	Putative zinc finger protein	2.07767	8.37033	4.02872	3.05933	7.36333	2.40684
Achn247471	Unknown protein	1.507	6.07033	4.02809	1.66167	1.142	0.687262
Achn364311	Serine acetyltransferase; contains IPR005881 (Serine O-acetyltransferase)	2.898	11.6727	4.02784	9.01033	14.7857	1.64097
Achn333971	Receptor-like kinase; contains IPR001611 (Leucine-rich repeat), IPR003591 (Leucine-rich repeat, typical subtype), IPR011009 (Protein kinase-like domain), IPR013210 (Leucine-rich repeat-containing N-terminal, type 2), IPR013320 (Concanavalin A-like lectin/glucanase, subgroup), IPR025875 (Leucine rich repeat 4)	4.104	16.5227	4.02599	0.630667	0.394	0.624736
Achn291371	Leucine-rich repeat receptor-like serine/threonine-protein kinase; contains IPR001611 (Leucine-rich repeat), IPR013210 (Leucine-rich repeat-containing N-terminal, type 2)	35.4057	142.462	4.02371	8.61033	8.72833	1.0137
Achn039971	Auxilin, putative; contains IPR001623 (DnaJ domain)	0.784	3.154	4.02296	1.306	3.06933	2.35018
Achn176301	Unknown protein	3.902	15.686	4.01999	6.719	11.572	1.72228
Achn275371	Long-chain-fatty-acid-CoA ligase; contains IPR000873 (AMP-dependent synthetase/ligase)	0.825667	3.31733	4.01776	1.38933	1.11	0.798944
Achn001321	Palmitoyl-protein thioesterase; contains IPR002472 (Palmitoyl protein thioesterase)	1.02033	4.099	4.01731	0.986667	1.42567	1.44493
Achn003051	Poly(RC)-binding protein, putative; contains IPR004087 (K Homology domain)	1.00333	4.02933	4.01595	1.12367	2.72867	2.42836
Achn335361	LYR motif-containing protein 4B; contains IPR008011 (Complex 1 LYR protein)	1.32167	5.307	4.01538	4.18067	4.09667	0.979908
Achn098791	AAA-type ATPase family protein	0.890667	3.576	4.01497	1.928	2.08467	1.08126
Achn121611	Pectinesterase; contains IPR006501 (Pectinesterase inhibitor)	19.839	79.648	4.01472	28.3017	27.436	0.969413
Achn232271	Putative Vacuolar import and degradation protein 27; contains IPR013863 (Vacuolar import/degradation, Vid27-related), IPR015943 (WD40/YVTN repeat-like-containing domain)	5.44767	21.8657	4.01377	7.555	12.2723	1.6244
Achn223941	Patatin-like phospholipase domain-containing protein; contains IPR016035 (Acyl transferase/acyl hydrolase/lysophospholipase)	1.54267	6.19167	4.01361	2.38167	3.99233	1.67628
Achn260861	Cullin-associated NEDD8-dissociated protein; contains IPR002999 (Tudor domain), IPR010304 (Survival motor neuron), IPR016024 (Armadillo-type fold)	2.409	9.66533	4.01218	4.29	5.855	1.3648
Achn068041	Vacuolar sorting protein 4b; contains IPR007330 (MIT)	10.299	41.3043	4.01052	12.0127	22.5333	1.8758
Achn216231	Putative atp-dependent rna helicase; contains IPR001650 (Helicase, C-terminal), IPR014001 (Helicase, superfamily 1/2, ATP-binding domain), IPR014014 (RNA helicase, DEAD-box type, Q motif), IPR027417 (P-loop containing nucleoside triphosphate hydrolase)	3.84167	15.4053	4.01007	7.65733	16.1317	2.1067
Achn256511	Calmodulin-binding protein-like protein; contains IPR012417 (Calmodulin-binding domain, plant)	2.00367	8.031	4.00815	3.86033	10.364	2.68474
Achn021681	Protein MODIFIER OF SNC1 1	1.83733	7.364	4.00798	2.898	4.419	1.52484
Achn367961	Receptor-like kinase; contains IPR011009 (Protein kinase-like domain), IPR013320 (Concanavalin A-like lectin/glucanase, subgroup)	5.66633	22.7097	4.00782	2.08133	5.29567	2.54436
Achn001041	Unknown protein	0.998333	3.99867	4.00534	2.20367	5.15867	2.34095
Achn386011	Emb|CAB10262.1; contains IPR008978 (HSP20-like chaperone)	17.4777	69.984	4.0042	26.9223	41.4217	1.53856
Achn270481	Methylenetetrahydrofolate reductase; contains IPR003171 (Methylenetetrahydrofolate reductase)	9.85533	39.4553	4.00345	7.921	10.9297	1.37983
Achn036151	mRNA-capping enzyme; contains IPR000340 (Dual specificity phosphatase, catalytic domain), IPR001339 (mRNA capping enzyme), IPR013846 (mRNA capping enzyme, C-terminal), IPR027295 (Quinonprotein alcohol dehydrogenase-like domain)	0.869667	3.48133	4.00307	1.32	2.36267	1.7899
Achn279221	Protein phosphatase 2c, putative; contains IPR001932 (Protein phosphatase 2C (PP2C)-like), IPR015655 (Protein phosphatase 2C)	2.02967	8.11633	3.99885	1.31067	0.807333	0.615972
Achn192551	Endo-1,3(4)-beta-glucanase; contains IPR005200 (Glycoside hydrolase, family 81)	7.63467	30.529	3.99873	11.2187	27.7703	2.47537
Achn064621	Peptidase S9, prolyl oligopeptidase; contains IPR001375 (Peptidase S9, prolyl oligopeptidase, catalytic domain), IPR015943 (WD40/YVTN repeat-like-containing domain)	1.52533	6.09833	3.99803	3.00133	7.77767	2.5914
Achn077561	Exonuclease, putative; contains IPR012337 (Ribonuclease H-like domain)	0.778667	3.113	3.99786	0.607667	1.77467	2.92046
Achn070501	DAG protein	3.59433	14.3687	3.99759	4.54733	3.87333	0.851781
Achn363251	Bzip-related transcription factor-like; contains IPR006867 (Domain of unknown function DUF632), IPR006868 (Domain of unknown function DUF630)	1.20633	4.82033	3.99586	2.13167	3.21167	1.50665
Achn369041	Yth domain-containing protein, putative; contains IPR007275 (YTH domain)	0.767	3.06467	3.99565	1.16933	2.24967	1.92389
Achn340861	Peptidyl-prolyl cis-trans isomerase; contains IPR002130 (Cyclophilin-like peptidyl-prolyl cis-trans isomerase domain), IPR024936 (Cyclophilin-type peptidyl-prolyl cis-trans isomerase)	1.32433	5.28967	3.99421	1.93667	4.929	2.54509
Achn068051	ATP-dependent zinc metalloprotease FtsH; contains IPR015415 (Vps4 oligomerisation, C-terminal), IPR027417 (P-loop containing nucleoside triphosphate hydrolase)	1.15567	4.613	3.99164	1.52833	2.59167	1.69575
Achn223381	PRA1 family protein A1; contains IPR004895 (Prenylated rab acceptor PRA1)	2.33067	9.299	3.98985	3.008	8.13433	2.70423
Achn096261	MAC/Perforin domain containing protein; contains IPR020864 (Membrane attack complex component/perforin (MACPF) domain)	1.34367	5.359	3.98834	2.78167	3.01733	1.08472
Achn359371	Myosin-1, putative; contains IPR011684 (KIP1-like)	4.68833	18.6983	3.98827	5.127	10.873	2.12073
Achn315601	Lipin family protein; contains IPR007651 (Lipin, N-terminal), IPR013209 (LNS2, Lipin/Ned1/Smp2), IPR023214 (HAD-like domain), IPR026058 (LIPIN family)	1.889	7.533	3.98782	2.79667	4.77267	1.70656
Achn239151	NADH-ubiquinone oxidoreductase subunit; contains IPR010228 (NADH:ubiquinone oxidoreductase, subunit G), IPR015405 (NADH-quinone oxidoreductase, chain G, C-terminal)	8.19767	32.6907	3.9878	13.2193	16.6283	1.25788
Achn147891	Cysteine desulfurase; contains IPR015424 (Pyridoxal phosphate-dependent transferase)	8.37867	33.4107	3.98759	12.1527	30.732	2.52883
Achn079831	3-isopropylmalate dehydratase large subunit; contains IPR015937 (Aconitase/isopropylmalate dehydratase)	5.94733	23.7093	3.98655	7.81033	12.4547	1.59464
Achn178721	Lysine-specific demethylase 3B; contains IPR003347 (JmjC domain)	0.810333	3.229	3.98478	1.505	0.991333	0.658693
Achn230191	V-type proton ATPase 16 kDa proteolipid subunit; contains IPR000245 (V-ATPase proteolipid subunit), IPR002379 (V-ATPase proteolipid subunit C-like domain), IPR002937 (Amine oxidase), IPR009057 (Homeodomain-like), IPR011991 (Winged helix-turn-helix DNA-binding domain), IPR016040 (NAD(P)-binding domain)	2.15733	8.596	3.98455	2.194	4.55367	2.07551
Achn202681	RING finger protein; contains IPR013083 (Zinc finger, RING/FYVE/PHD-type)	0.935333	3.72667	3.98432	2.006	2.00667	1.00033
Achn336751	Nodule inception protein; contains IPR000270 (Phox/Bem1p), IPR003035 (RWP-RK domain)	1.493	5.947	3.98326	2.12333	5.11167	2.40738
Achn310691	F-box/LRR-repeat protein	0.844333	3.35733	3.97631	0.626333	1.11167	1.77488
Achn018981	Ferritin; contains IPR001519 (Ferritin), IPR008331 (Ferritin/DPS protein domain), IPR009078 (Ferritin-like superfamily)	3.695	14.6833	3.97384	6.81733	11.432	1.6769
Achn179371	Telomerase-binding protein EST1A; contains IPR018834 (DNA/RNA-binding domain, Est1-type), IPR019458 (Telomerase activating protein Est1)	1.705	6.774	3.97302	2.64167	3.775	1.42902
Achn350971	Regulator of chromosome condensation (RCC1)-like protein; contains IPR009091 (Regulator of chromosome condensation 1/beta-lactamase-inhibitor protein II)	7.86767	31.2573	3.97288	10.426	21.0467	2.01867
Achn360851	Peroxyureidoacrylate/ureidoacrylate amidohydrolase RutB; contains IPR000868 (Isochorismatase-like)	4.794	19.0423	3.97212	4.253	2.59167	0.609374
Achn247411	Calcineurin-binding protein cabin-1; contains IPR011990 (Tetratricopeptide-like helical)	0.864667	3.43433	3.97186	1.17233	2.645	2.25618
Achn176621	ATP-dependent RNA helicase; contains IPR001650 (Helicase, C-terminal), IPR014001 (Helicase, superfamily 1/2, ATP-binding domain), IPR014014 (RNA helicase, DEAD-box type, Q motif), IPR027417 (P-loop containing nucleoside triphosphate hydrolase)	2.017	8.01033	3.97141	3.74733	5.7	1.52108
Achn180441	26S protease regulatory subunit 6b, putative; contains IPR005937 (26S proteasome subunit P45), IPR027417 (P-loop containing nucleoside triphosphate hydrolase)	1.357	5.388	3.97052	1.59167	2.10967	1.32545
Achn209381	ERI1 exoribonuclease; contains IPR010666 (Zinc finger, GRF-type), IPR012337 (Ribonuclease H-like domain)	4.38967	17.4273	3.97008	6.996	9.88767	1.41333
Achn331551	Myosin-11; contains IPR011684 (KIP1-like)	4.67367	18.546	3.96819	8.034	8.31667	1.03518
Achn158551	Protein transport SEC13-like protein; contains IPR015943 (WD40/YVTN repeat-like-containing domain), IPR020472 (G-protein beta WD-40 repeat)	11.0353	43.764	3.96581	17.6377	42.8057	2.42695
Achn348671	Glycosyltransferase-like protein; contains IPR004263 (Exostosin-like)	0.94	3.727	3.96489	0.937667	1.30933	1.39637
Achn251921	GMFP4	4.31267	17.0873	3.96213	4.35067	7.02367	1.61439
Achn315661	DNA-directed RNA polymerase; contains IPR015801 (Copper amine oxidase, N2/N3-terminal), IPR021602 (Protein of unknown function DUF3223)	4.861	19.2423	3.95851	6.039	5.459	0.903958
Achn284611	Unknown protein	3.73733	14.7863	3.95639	4.863	4.54667	0.934951
Achn065991	Unknown protein	0.912	3.60767	3.95577	1.12633	2.91367	2.58686
Achn005851	Unknown protein	2.50633	9.911	3.95438	3.915	5.25933	1.34338
Achn136111	UV-stimulated scaffold protein A homolog	1.237	4.889	3.9523	2.75367	3.16867	1.15071
Achn045801	Calcium-dependent protein kinase, putative; contains IPR011009 (Protein kinase-like domain)	0.937	3.70267	3.95162	1.22433	0.922333	0.753335
Achn257391	Derlin-2, putative; contains IPR007599 (Derlin)	5.40967	21.3653	3.94947	4.79067	3.92067	0.818397
Achn017291	Staphylococcal nuclease domain-containing protein 1; contains IPR016685 (RNA-induced silencing complex, nuclease component Tudor-SN)	11.0507	43.6333	3.94848	19.3007	43.3277	2.24488
Achn159601	Calcium-dependent protein kinase; contains IPR011009 (Protein kinase-like domain), IPR011992 (EF-hand-like domain)	0.888333	3.50667	3.94747	1.21933	1.39467	1.14379
Achn376971	Auxilin, putative; contains IPR001623 (DnaJ domain)	1.109	4.37533	3.9453	1.98933	2.327	1.16974
Achn390691	Zinc finger family protein; contains IPR015880 (Zinc finger, C2H2-like)	8.814	34.7703	3.9449	5.924	3.598	0.60736
Achn229181	Unknown protein	0.826333	3.25733	3.94191	3.216	4.04933	1.25912
Achn009831	ATP synthase epsilon chain; contains IPR001469 (ATPase, F1 complex, delta/epsilon subunit)	5.50467	21.6903	3.94035	8.00067	10.1673	1.27081
Achn306341	Elongation factor; contains IPR000640 (Translation elongation factor EFG, V domain), IPR000795 (Elongation factor, GTP-binding domain), IPR005225 (Small GTP-binding protein domain), IPR009000 (Translation elongation/initiation factor/Ribosomal, beta-barrel), IPR009022 (Elongation factor G, III-V domain), IPR020568 (Ribosomal protein S5 domain 2-type fold), IPR027417 (P-loop containing nucleoside …	12.217	48.1193	3.93872	17.312	35.337	2.04119
Achn201531	2-oxoglutarate (2OG) and Fe(II)-dependent oxygenase-like protein; contains IPR005123 (Oxoglutarate/iron-dependent dioxygenase), IPR027450 (Alpha-ketoglutarate-dependent dioxygenase AlkB-like)	1.61933	6.37633	3.93763	2.421	3.93	1.6233
Achn301641	At3g17900/MEB5_12-like protein	1.25233	4.929	3.93585	1.644	3.87067	2.35442
Achn075211	Chaperone protein dnaJ; contains IPR001623 (DnaJ domain), IPR004179 (Sec63 domain), IPR014756 (Immunoglobulin E-set), IPR027137 (Translocation protein Sec63)	2.328	9.162	3.93557	3.06967	6.54967	2.13367
Achn185311	CCR4-NOT transcription complex subunit 6; contains IPR005135 (Endonuclease/exonuclease/phosphatase)	0.791667	3.115	3.93474	1.134	1.968	1.73545
Achn094641	RUN and FYVE domain-containing protein 2; contains IPR013083 (Zinc finger, RING/FYVE/PHD-type)	0.861333	3.38733	3.93266	1.17333	3.33367	2.84119
Achn287091	ZLW	5.38833	21.18	3.93071	7.43167	8.05167	1.08343
Achn320191	Leukocyte receptor cluster member 1; contains IPR019339 (CBF1-interacting co-repressor CIR, N-terminal domain)	4.64733	18.254	3.92784	5.13967	6.28267	1.22239
Achn387101	Short chain alcohol dehydrogenase, putative; contains IPR002347 (Glucose/ribitol dehydrogenase)	1.322	5.19	3.92587	0.14	0.202667	1.44762
Achn055261	Pumilio, putative; contains IPR001932 (Protein phosphatase 2C (PP2C)-like), IPR012940 (Nucleic acid binding NABP), IPR016024 (Armadillo-type fold)	1.27467	5.00367	3.92547	2.53467	5.58133	2.202
Achn315591	BRI1 kinase inhibitor 1	3.689	14.479	3.92491	5.823	12.1403	2.08489
Achn264141	F-box/WD-40 repeat-containing protein; contains IPR001810 (F-box domain, cyclin-like), IPR015943 (WD40/YVTN repeat-like-containing domain)	1.242	4.874	3.92432	2.28367	3.56067	1.55919
Achn128481	Pentatricopeptide repeat-containing protein; contains IPR002885 (Pentatricopeptide repeat), IPR011990 (Tetratricopeptide-like helical)	1.39133	5.45933	3.92381	3.42067	5.43167	1.5879
Achn381151	Autophagy protein 9; contains IPR007241 (Autophagy-related protein 9)	0.833667	3.27	3.92243	1.185	2.148	1.81266
Achn252701	Serine-rich platelet adhesin	0.994	3.89733	3.92086	1.13267	1.95	1.7216
Achn211281	Dolichyl-diphosphooligosaccharide--protein glycosyltransferase 48 kDa subunit; contains IPR005013 (Dolichyl-diphosphooligosaccharide--protein glycosyltransferase subunit WBP1)	2.16	8.465	3.91898	2.753	6.091	2.2125
Achn219981	Long-chain-fatty-acid-CoA ligase, putative; contains IPR000873 (AMP-dependent synthetase/ligase)	1.97133	7.72433	3.91833	3.17	3.569	1.12587
Achn282091	Myosin-like protein	1.21267	4.751	3.91781	1.51667	3.27033	2.15626
Achn139541	Potyviral VPg interacting protein 2; contains IPR004082 (Protein of unknown function DUF1423, plant)	2.32367	9.102	3.91709	3.176	8.72867	2.74832
Achn024561	Unknown protein	1.47667	5.778	3.91287	2.38667	3.01367	1.26271
Achn355841	AT4g27310/M4I22_120	1.487	5.818	3.91258	3.003	5.37833	1.79099
Achn328331	BZIP transcription factor family protein; contains IPR004827 (Basic-leucine zipper domain)	3.20033	12.501	3.90616	4.673	8.004	1.71282
Achn251151	C2H2 finger domain-containing protein; contains IPR001841 (Zinc finger, RING-type), IPR015880 (Zinc finger, C2H2-like)	1.60467	6.26733	3.90569	2.14933	2.863	1.33204
Achn120801	Transcription elongation factor spt5 homolog 1	1.64767	6.43433	3.90512	2.85767	2.97333	1.04048
Achn141741	Regulator of nonsense transcripts-like protein; contains IPR014001 (Helicase, superfamily 1/2, ATP-binding domain), IPR018999 (RNA helicase UPF1, UPF2-interacting domain), IPR027417 (P-loop containing nucleoside triphosphate hydrolase)	1.355	5.29133	3.90504	2.45033	2.17267	0.886682
Achn030641	Viral A-type inclusion protein repeat protein	1.201	4.68833	3.90369	1.57167	4.216	2.6825
Achn345631	Peroxisomal targeting signal 2 receptor, putative; contains IPR015943 (WD40/YVTN repeat-like-containing domain), IPR020472 (G-protein beta WD-40 repeat)	1.36733	5.33033	3.89834	1.777	4.11033	2.31307
Achn222611	Ubiquitin-protein ligase 1; contains IPR000569 (HECT), IPR009060 (UBA-like), IPR010309 (E3 ubiquitin ligase, domain of unknown function DUF908), IPR016024 (Armadillo-type fold), IPR025527 (Domain of unknown function DUF4414)	4.98133	19.4067	3.89588	7.804	12.856	1.64736
Achn291611	3-ketoacyl-CoA synthase; contains IPR012392 (Very-long-chain 3-ketoacyl-CoA synthase), IPR016039 (Thiolase-like)	7.87367	30.663	3.89437	2.43933	2.057	0.843263
Achn150581	UBX domain-containing protein, putative; contains IPR001012 (UBX), IPR012989 (SEP domain)	1.46933	5.72	3.89292	1.992	5.66133	2.84203
Achn005151	Chromosome undetermined scaffold_8, whole genome shotgun sequence; contains IPR003409 (MORN motif)	0.859333	3.34467	3.89216	1.55133	1.956	1.26085
Achn255331	Receptor protein kinase, putative; contains IPR011009 (Protein kinase-like domain)	1.70167	6.623	3.89207	2.903	3.356	1.15605
Achn239291	Unknown protein	10.088	39.248	3.89056	13.5263	15.065	1.11375
Achn096031	Signal peptide peptidase-like 5; contains IPR007369 (Peptidase A22B, signal peptide peptidase)	1.012	3.936	3.88933	1.07267	1.702	1.5867
Achn238691	Unknown protein	3.01933	11.743	3.88927	4.009	10.1503	2.53189
Achn214081	Unknown protein	3.41467	13.2747	3.88754	1.765	1.18667	0.672332
Achn095781	BAH domain-containing protein, putative; contains IPR017923 (Transcription factor IIS, N-terminal)	0.963	3.74367	3.8875	1.68133	2.464	1.4655
Achn098721	Oxidoreductase, 2OG-Fe(II) oxygenase family protein; contains IPR027450 (Alpha-ketoglutarate-dependent dioxygenase AlkB-like)	1.108	4.305	3.88538	1.69333	1.92533	1.13701
Achn106801	Succinyl-CoA ligase [ADP-forming] subunit alpha; contains IPR005810 (Succinyl-CoA ligase, alpha subunit), IPR016040 (NAD(P)-binding domain), IPR016102 (Succinyl-CoA synthetase-like)	1.47667	5.73667	3.88488	2.01167	2.89933	1.44126
Achn255871	Calcium-dependent protein kinase, putative; contains IPR011009 (Protein kinase-like domain), IPR011992 (EF-hand-like domain)	0.916	3.55667	3.88282	0.465333	0.489333	1.05158
Achn305861	Protein kinase; contains IPR011009 (Protein kinase-like domain)	1.10733	4.299	3.8823	2.00767	4.13333	2.05877
Achn390311	Enoyl-CoA reductase; contains IPR001104 (3-oxo-5-alpha-steroid 4-dehydrogenase, C-terminal)	1.68933	6.556	3.88082	2.02933	3.064	1.50986
Achn155111	Vacuolar protein sorting-associated protein VTA1-like protein; contains IPR023175 (Vacuolar protein sorting-associate protein Vta1/Callose synthase, N-terminal domain)	1.43067	5.552	3.88071	2.028	4.552	2.24458
Achn165931	AT3g12650/T2E22_103	2.35633	9.14167	3.87962	2.80933	3.551	1.264
Achn334761	Phosphatidylinositol kinase putative; contains IPR000270 (Phox/Bem1p), IPR000433 (Zinc finger, ZZ-type), IPR009060 (UBA-like)	17.6487	68.464	3.87927	31.3073	55.9187	1.78612
Achn295671	Putative signal recognition particle receptor; contains IPR007222 (Signal recognition particle receptor, alpha subunit, N-terminal), IPR011012 (Longin-like domain), IPR013822 (Signal recognition particle, SRP54 subunit, helical bundle), IPR027417 (P-loop containing nucleoside triphosphate hydrolase)	4.95333	19.1953	3.87524	6.33433	7.704	1.21623
Achn194961	C2H2 finger domain protein, putative; contains IPR001841 (Zinc finger, RING-type), IPR015880 (Zinc finger, C2H2-like)	1.32867	5.14867	3.87506	1.54967	2.26367	1.46074
Achn109041	Chalcone synthase; contains IPR011141 (Polyketide synthase, type III), IPR016039 (Thiolase-like)	20.1593	78.073	3.8728	110.271	147.597	1.3385
Achn091771	Monodehydroascorbate reductase; contains IPR013027 (FAD-dependent pyridine nucleotide-disulphide oxidoreductase), IPR016156 (FAD/NAD-linked reductase, dimerisation), IPR023753 (Pyridine nucleotide-disulphide oxidoreductase, FAD/NAD(P)-binding domain)	7.01	27.1463	3.87252	9.88767	22.2723	2.25254
Achn381181	Protein MODIFIER OF SNC1 1	1.25267	4.847	3.86935	1.573	3.72733	2.36957
Achn011651	Scarecrow-like 1 transcription factor; contains IPR005202 (Transcription factor GRAS)	30.098	116.453	3.86912	27.382	61.1087	2.23171
Achn227121	Unknown protein	3.71967	14.388	3.86809	3.96867	11.7997	2.97321
Achn146771	Cell cycle control protein; contains IPR005045 (Protein of unknown function DUF284, transmembrane eukaryotic)	4.45833	17.244	3.86781	5.47367	11.727	2.14244
Achn157041	Acid phosphatase/vanadium-dependent haloperoxidase-related protein; contains IPR003832 (Acid phosphatase/vanadium-dependent haloperoxidase-related)	1.565	6.046	3.86326	1.20667	1.06133	0.879558
Achn355811	WRKY transcription factor, putative; contains IPR003657 (DNA-binding WRKY)	1.10133	4.25467	3.8632	1.993	4.183	2.09885
Achn099621	Cyclin dependent kinase; contains IPR011009 (Protein kinase-like domain)	2.865	11.068	3.86318	3.47733	2.59333	0.745782
Achn000241	Spatacsin	1.12167	4.33233	3.86241	1.30867	2.29233	1.75166
Achn280021	CAA303718.1 protein; contains IPR008511 (Protein BYPASS-related)	10.441	40.3187	3.86157	9.63267	22.0457	2.28864
Achn232611	Coatomer subunit gamma; contains IPR009028 (Coatomer/calthrin adaptor appendage, C-terminal subdomain), IPR013041 (Coatomer/clathrin adaptor appendage, Ig-like subdomain), IPR016024 (Armadillo-type fold), IPR017106 (Coatomer gamma subunit)	8.03833	31.0377	3.86121	9.78167	23.1593	2.36763
Achn360961	Eukaryotic translation initiation factor 3 subunit L; contains IPR000796 (Aspartate/other aminotransferase), IPR015424 (Pyridoxal phosphate-dependent transferase), IPR019382 (Translation initiation factor 3 complex subunit L)	2.45833	9.48867	3.8598	2.67633	3.10967	1.16191
Achn196421	3-oxoacyl-[acyl-carrier protein] reductase; contains IPR002347 (Glucose/ribitol dehydrogenase)	1.74067	6.71633	3.85848	3.508	2.55467	0.72824
Achn314081	26S protease regulatory subunit 6B; contains IPR027417 (P-loop containing nucleoside triphosphate hydrolase)	4.299	16.5813	3.85702	4.80267	8.16467	1.70003
Achn114651	ADP/ATP carrier protein; contains IPR004667 (ADP/ATP carrier protein), IPR016196 (Major facilitator superfamily domain, general substrate transporter)	34.3113	132.249	3.85437	50.117	68.5197	1.36719
Achn143291	Unknown protein	1.87867	7.23867	3.85309	1.07067	2.635	2.46108
Achn031531	Probable dolichyl-diphosphooligosaccharide--protein glycosyltransferase subunit 3B; contains IPR021149 (Oligosaccharyl transferase complex, subunit OST3/OST6)	19.3063	74.3227	3.84965	26.9223	49.3273	1.83221
Achn007501	Unknown protein	6.031	23.2153	3.84933	5.07967	9.62433	1.89468
Achn274841	Transmembrane protein 120; contains IPR012926 (TMPIT-like)	2.236	8.60633	3.84899	3.27833	8.79	2.68124
Achn267811	Unknown protein	0.800667	3.08067	3.84763	1.41	0.667	0.47305
Achn132401	AP-2 complex subunit beta-1, putative; contains IPR009028 (Coatomer/calthrin adaptor appendage, C-terminal subdomain), IPR012295 (Beta2-adaptin/TBP, C-terminal domain), IPR013041 (Coatomer/clathrin adaptor appendage, Ig-like subdomain), IPR015151 (Beta-adaptin appendage, C-terminal subdomain), IPR016024 (Armadillo-type fold), IPR026739 (AP complex subunit beta)	2.928	11.2547	3.84381	3.559	7.22967	2.03138
Achn217681	E3 ubiquitin-protein ligase MARCH3; contains IPR011016 (Zinc finger, RING-CH-type), IPR013083 (Zinc finger, RING/FYVE/PHD-type), IPR022143 (Protein of unknown function DUF3675)	2.06367	7.931	3.84316	2.49867	5.34033	2.13727
Achn089511	NADH dehydrogenase (ubiquinone) complex I, assembly factor 6; contains IPR002060 (Squalene/phytoene synthase)	1.049	4.03133	3.84303	2.64433	1.363	0.515442
Achn384411	Tropomyosin-2	0.800667	3.07667	3.84263	1.19767	1.76967	1.4776
Achn114121	Ubiquitin-like modifier-activating enzyme; contains IPR016040 (NAD(P)-binding domain)	1.04133	4.00133	3.84251	1.30833	2.154	1.64637
Achn001561	Stress-induced-phosphoprotein; contains IPR006636 (Heat shock chaperonin-binding), IPR011990 (Tetratricopeptide-like helical)	8.70767	33.452	3.84167	9.387	19.9307	2.12322
Achn271381	F26K24.10 protein	11.1293	42.7547	3.84162	19.374	17.2987	0.89288
Achn383111	Putative UDP-glucose 4-epimerase; contains IPR001509 (NAD-dependent epimerase/dehydratase), IPR016040 (NAD(P)-binding domain)	6.63567	25.482	3.84016	9.06933	13.479	1.48622
Achn261041	Pentatricopeptide repeat-containing protein; contains IPR002885 (Pentatricopeptide repeat), IPR011990 (Tetratricopeptide-like helical)	2.73567	10.505	3.84001	6.092	8.25633	1.35527
Achn017221	Chaperone protein ClpB 1; contains IPR001270 (Chaperonin ClpA/B), IPR004176 (Clp, N-terminal), IPR019489 (Clp ATPase, C-terminal), IPR023150 (Double Clp-N motif), IPR027417 (P-loop containing nucleoside triphosphate hydrolase)	3.49467	13.419	3.83985	7.18667	8.33933	1.16039
Achn315891	Lupus la ribonucleoprotein, putative; contains IPR011991 (Winged helix-turn-helix DNA-binding domain)	1.63767	6.28833	3.83981	2.707	3.88733	1.43603
Achn015911	Probable receptor-like protein kinase; contains IPR011009 (Protein kinase-like domain)	3.41633	13.1147	3.83881	1.78033	1.37467	0.77214
Achn067871	Enoyl-CoA hydratase; contains IPR001753 (Crotonase superfamily)	2.86533	10.9963	3.83772	3.49967	3.09567	0.88456
Achn026171	Signal peptidase I, putative; contains IPR000223 (Peptidase S26A, signal peptidase I), IPR015927 (Peptidase S24/S26A/S26B/S26C)	0.951333	3.65067	3.83742	0.948667	2.40233	2.53233
Achn070361	Activating molecule in BECN1-regulated autophagy protein; contains IPR015943 (WD40/YVTN repeat-like-containing domain)	1.11167	4.26567	3.83718	1.51633	2.21533	1.46098
Achn290461	CAA303718.1 protein; contains IPR008511 (Protein BYPASS-related)	2.924	11.2077	3.83299	4.813	4.109	0.853729
Achn318451	Golgi pH regulator; contains IPR015672 (GPCR 89-related), IPR025969 (Abscisic acid G-protein coupled receptor-like domain)	1.28033	4.906	3.83181	2.26333	4.36933	1.93049
Achn105701	Adenylate kinase; contains IPR000850 (Adenylate kinase), IPR027417 (P-loop containing nucleoside triphosphate hydrolase)	1.73233	6.636	3.83067	0.998	1.31767	1.32031
Achn058451	Protein F1K23.6-, putative; contains IPR019358 (Transmembrane protein 194)	0.883667	3.38367	3.82912	1.35	2.489	1.8437
Achn107821	CCR4-NOT transcription complex subunit, putative	1.19267	4.56433	3.827	1.332	1.80133	1.35235
Achn261501	Unknown protein	2.37733	9.09333	3.82501	4.08933	8.31233	2.03269
Achn246781	Putative auxin-independent growth promoter protein; contains IPR019378 (GDP-fucose protein O-fucosyltransferase)	2.23833	8.56033	3.82442	3.76533	4.899	1.30108
Achn194791	Glycerophosphoryl diester phosphodiesterase, putative; contains IPR004129 (Glycerophosphoryl diester phosphodiesterase)	1.192	4.55767	3.82355	1.33933	1.44	1.07516
Achn015601	Phosphatidylinositol transfer protein SFH5; contains IPR001071 (Cellular retinaldehyde binding/alpha-tocopherol transport), IPR011074 (CRAL/TRIO, N-terminal domain)	6.96933	26.6397	3.82241	8.48067	17.175	2.02519
Achn061451	3-oxoacyl-[acyl-carrier-protein] synthase; contains IPR020841 (Polyketide synthase, beta-ketoacyl synthase domain)	1.75367	6.69567	3.8181	1.248	3.32267	2.66239
Achn157361	ATP-dependent RNA helicase, putative; contains IPR001650 (Helicase, C-terminal), IPR002867 (Zinc finger, C6HC-type), IPR007502 (Helicase-associated domain), IPR011709 (Domain of unknown function DUF1605), IPR013083 (Zinc finger, RING/FYVE/PHD-type), IPR014001 (Helicase, superfamily 1/2, ATP-binding domain), IPR027417 (P-loop containing nucleoside triphosphate hydrolase)	2.52733	9.64533	3.81641	3.63633	8.21833	2.26006
Achn153651	Putative uncharacterized protein OSJNBa0019F11.19-1	5.17733	19.7557	3.8158	6.93433	13.1673	1.89886
Achn334981	Vesicle-associated membrane protein, putative; contains IPR001388 (Synaptobrevin), IPR011012 (Longin-like domain)	1.31167	5.00333	3.81449	1.48033	3.088	2.08602
Achn022781	Alkaline alpha-galactosidase seed imbibition protein; contains IPR008811 (Raffinose synthase), IPR013785 (Aldolase-type TIM barrel)	2.014	7.66467	3.80569	12.775	10.8873	0.852237
Achn362601	NC domain-containing protein; contains IPR007053 (LRAT-like domain)	12.6183	48.011	3.80486	9.19833	15.7397	1.71114
Achn260581	Unknown protein	3.08167	11.7237	3.80433	5.24667	14.6003	2.78278
Achn210711	Emb|CAB16809.1; contains IPR010608 (Protein of unknown function DUF1195)	4.105	15.6027	3.80089	4.063	8.693	2.13955
Achn230271	Thioredoxin; contains IPR005746 (Thioredoxin), IPR012336 (Thioredoxin-like fold)	49.7553	189.09	3.8004	110.473	40.3907	0.365617
Achn274451	Peptide-N(4)-(N-acetyl-beta-glucosaminyl)asparagine amidase	0.863667	3.28	3.79776	1.07567	0.952667	0.885652
Achn067781	Bax inhibitor 1-like protein; contains IPR006214 (Bax inhibitor 1-related)	2.82367	10.7183	3.79589	2.581	6.735	2.60945
Achn169971	Unknown protein	4.05967	15.4033	3.79424	7.98267	11.7167	1.46776
Achn249771	Ras-related protein Rab-1A; contains IPR001806 (Small GTPase superfamily), IPR005225 (Small GTP-binding protein domain), IPR027417 (P-loop containing nucleoside triphosphate hydrolase)	0.831333	3.153	3.7927	0.676333	0.795333	1.17595
Achn148851	ATP-dependent RNA helicase ded1; contains IPR001650 (Helicase, C-terminal), IPR014001 (Helicase, superfamily 1/2, ATP-binding domain), IPR014014 (RNA helicase, DEAD-box type, Q motif), IPR027417 (P-loop containing nucleoside triphosphate hydrolase)	0.997667	3.78233	3.79118	1.822	3.35533	1.84157
Achn003411	Chaperone protein dnaJ, putative; contains IPR012724 (Chaperone DnaJ)	25.821	97.8893	3.79107	30.4757	39.6713	1.30174
Achn220411	Unknown protein	0.856333	3.246	3.79058	1.64533	1.04533	0.635332
Achn146621	Myosin-like protein	1.312	4.973	3.7904	2.51233	3.71333	1.47804
Achn333101	Unknown protein	3.084	11.6843	3.78869	3.637	5.386	1.48089
Achn352251	Beige-related and WD-40 repeat-containing protein; contains IPR008985 (Concanavalin A-like lectin/glucanases superfamily)	1.52667	5.77167	3.78057	2.38933	3.65733	1.53069
Achn080441	Translation initiation factor; contains IPR005225 (Small GTP-binding protein domain), IPR009000 (Translation elongation/initiation factor/Ribosomal, beta-barrel), IPR015760 (Translation initiation factor IF- 2), IPR023115 (Translation initiation factor IF- 2, domain 3), IPR027417 (P-loop containing nucleoside triphosphate hydrolase)	7.10933	26.872	3.77982	11.312	19.1607	1.69384
Achn292951	Lipid A export ATP-binding/permease protein MsbA; contains IPR011527 (ABC transporter, transmembrane domain, type 1), IPR027417 (P-loop containing nucleoside triphosphate hydrolase)	2.32867	8.79767	3.77798	1.405	3.36467	2.39478
Achn233091	Thymidylate synthase; contains IPR000398 (Thymidylate synthase), IPR012262 (Bifunctional dihydrofolate reductase/thymidylate synthase), IPR023451 (Thymidylate synthase/dCMP hydroxymethylase domain), IPR024072 (Dihydrofolate reductase-like domain)	1.22733	4.63367	3.77539	2.328	2.88167	1.23783
Achn089981	Unknown protein; contains IPR008480 (Protein of unknown function DUF761, plant)	0.824667	3.11233	3.77405	1.035	1.23433	1.19259
Achn223341	Dead box ATP-dependent RNA helicase, putative	0.861333	3.25	3.77322	1.086	1.09033	1.00399
Achn171481	Tubulin-specific chaperone C; contains IPR016098 (Cyclase-associated protein CAP/septum formation inhibitor MinC, C-terminal), IPR017901 (C-CAP/cofactor C-like domain)	6.972	26.289	3.77065	9.51333	9.76133	1.02607
Achn239921	Translocon-associated protein beta family protein-like; contains IPR008856 (Translocon-associated protein subunit beta)	1.873	7.05967	3.76918	2.13433	4.71767	2.21037
Achn295261	Ethylene receptor; contains IPR003018 (GAF domain), IPR005467 (Signal transduction histidine kinase, core), IPR009082 (Signal transduction histidine kinase, homodimeric domain)	4.562	17.1897	3.76801	3.09067	1.81833	0.58833
Achn214021	HIV Tat-specific factor-like protein; contains IPR001876 (Zinc finger, RanBP2-type), IPR012677 (Nucleotide-binding, alpha-beta plait)	1.39733	5.261	3.76503	2.34833	5.026	2.14024
Achn043531	Mitochondrial processing peptidase beta subunit; contains IPR011249 (Metalloenzyme, LuxS/M16 peptidase-like)	1.288	4.845	3.76165	1.58567	1.45967	0.920538
Achn097071	Zinc finger family protein; contains IPR013083 (Zinc finger, RING/FYVE/PHD-type)	3.55	13.3533	3.7615	5.991	5.30533	0.885551
Achn277871	Pyruvate kinase; contains IPR001697 (Pyruvate kinase)	0.799333	3.006	3.76063	1.60367	1.35067	0.842237
Achn235641	Putative uncharacterized protein OJ1057_F01.24	0.844667	3.176	3.76006	1.23767	1.08333	0.875303
Achn084381	26S proteasome regulatory subunit N9; contains IPR000717 (Proteasome component (PCI) domain)	1.39467	5.24333	3.75956	1.67233	4.38967	2.62488
Achn116041	Acetylornithine aminotransferase, putative; contains IPR005814 (Aminotransferase class-III), IPR015424 (Pyridoxal phosphate-dependent transferase)	4.406	16.5593	3.75836	4.32033	4.48367	1.03781
Achn347681	PRLI-interacting factor A	8.28033	31.1107	3.75718	16.1423	30.0417	1.86105
Achn069691	Regulator of Vps4 activity in the MVB pathway protein; contains IPR005061 (Domain of unknown function DUF292, eukaryotic)	3.593	13.4863	3.7535	4.66333	8.71033	1.86783
Achn210281	ATP-dependent RNA helicase; contains IPR001650 (Helicase, C-terminal), IPR014001 (Helicase, superfamily 1/2, ATP-binding domain), IPR014014 (RNA helicase, DEAD-box type, Q motif), IPR027417 (P-loop containing nucleoside triphosphate hydrolase)	4.862	18.2447	3.7525	8.7	14.426	1.65816
Achn115811	Unknown protein	1.37467	5.15733	3.7517	2.04833	3.389	1.65452
Achn003781	NAC domain protein,; contains IPR003441 (No apical meristem (NAM) protein)	4.15333	15.574	3.74976	6.03633	8.80533	1.45872
Achn058501	GTP-binding protein erg, putative	0.834333	3.12667	3.7475	4.58567	3.037	0.662281
Achn191821	Transmembrane 9 superfamily protein member; contains IPR004240 (Nonaspanin (TM9SF))	7.37767	27.64	3.74644	9.04567	20.0537	2.21694
Achn144571	Actin cross-linking protein; contains IPR007679 (Protein of unknown function DUF569), IPR008999 (Actin cross-linking)	2.94867	11.0463	3.74621	2.52733	5.38033	2.12886
Achn026021	Zinc finger protein; contains IPR013087 (Zinc finger C2H2-type/integrase DNA-binding domain), IPR022755 (Zinc finger, double-stranded RNA binding)	4.968	18.6083	3.74564	4.05233	5.39867	1.33224
Achn385711	AT3g54680/T5N23_40	2.06433	7.73133	3.7452	2.63	4.57733	1.74043
Achn092371	Diphthamide biosynthesis protein 1; contains IPR002728 (Diphthamide synthesis, DPH1/DPH2)	2.31667	8.67533	3.74475	3.066	7.072	2.30659
Achn066351	Isocitrate dehydrogenase, putative; contains IPR001804 (Isocitrate and isopropylmalate dehydrogenases family), IPR024084 (Isopropylmalate dehydrogenase-like domain)	5.9	22.0917	3.74435	4.35667	5.61867	1.28967
Achn203251	GRAS family transcription factor	6.244	23.355	3.74039	8.75833	18.1583	2.07326
Achn156091	ATP-dependent RNA helicase, putative; contains IPR001650 (Helicase, C-terminal), IPR007502 (Helicase-associated domain), IPR011709 (Domain of unknown function DUF1605), IPR012340 (Nucleic acid-binding, OB-fold), IPR014001 (Helicase, superfamily 1/2, ATP-binding domain), IPR027417 (P-loop containing nucleoside triphosphate hydrolase)	2.72033	10.1727	3.73949	4.88333	10.6117	2.17304
Achn240481	20 kDa chaperonin; contains IPR020818 (Chaperonin Cpn10)	13.2247	49.4513	3.73933	13.7313	10.51	0.765403
Achn371321	Auxin response factor 1; contains IPR003311 (AUX/IAA protein)	3.87833	14.4917	3.73657	6.02633	6.44167	1.06892
Achn100711	F9L1.39; contains IPR012866 (Protein of unknown function DUF1644), IPR013083 (Zinc finger, RING/FYVE/PHD-type)	1.446	5.40267	3.73628	0.796667	1.971	2.47406
Achn390871	14-3-3-like protein GF14 Epsilon; contains IPR000308 (14-3-3 protein), IPR023409 (14-3-3 protein, conserved site), IPR023410 (14-3-3 domain)	4.591	17.1503	3.73564	1.21467	2.265	1.86471
Achn241991	RNA-binding protein; contains IPR012677 (Nucleotide-binding, alpha-beta plait)	1.168	4.36033	3.73316	1.80467	4.06333	2.25157
Achn026471	Autophagy-related protein 3; contains IPR007134 (Autophagy-related protein 3, N-terminal), IPR007135 (Autophagy-related protein 3), IPR019461 (Autophagy-related protein 3, C-terminal)	0.984	3.67167	3.73137	1.11133	1.49167	1.34223
Achn340421	Translation initiation factor if-3, putative; contains IPR001288 (Translation initiation factor 3)	1.184	4.417	3.73057	1.44067	3.662	2.54188
Achn254761	Bifunctional protein HldE; contains IPR014729 (Rossmann-like alpha/beta/alpha sandwich fold)	1.35367	5.04667	3.72815	1.85033	4.99067	2.69717
Achn202511	Unknown protein	5.486	20.4453	3.72682	9.632	18.2277	1.89241
Achn318711	Carbohydrate kinase, PfkB family; contains IPR002139 (Ribokinase)	2.203	8.198	3.72129	2.146	1.749	0.815005
Achn297171	Putative DUF1421 domain family protein; contains IPR010820 (Protein of unknown function DUF1421), IPR015940 (Ubiquitin-associated/translation elongation factor EF1B, N-terminal, eukaryote)	2.77133	10.3097	3.72011	1.878	4.43833	2.36333
Achn371381	Trafficking protein particle complex subunit 11; contains IPR012880 (Domain of unknown function DUF1683, C-terminal), IPR021773 (Foie gras liver health family 1)	0.872667	3.24633	3.72002	1.26767	3.233	2.55035
Achn078271	Serine-type peptidase; contains IPR000223 (Peptidase S26A, signal peptidase I), IPR015927 (Peptidase S24/S26A/S26B/S26C)	1.02367	3.807	3.71898	1.29	1.919	1.4876
Achn050581	Serine/threonine protein phosphatase 2A, regulatory subunit; contains IPR000009 (Protein phosphatase 2A, regulatory subunit PR55), IPR015943 (WD40/YVTN repeat-like-containing domain)	1.024	3.80733	3.7181	1.38133	2.891	2.09291
Achn110111	Pre-mRNA splicing factor; contains IPR015943 (WD40/YVTN repeat-like-containing domain), IPR020472 (G-protein beta WD-40 repeat)	3.972	14.7673	3.71786	6.87533	8.26467	1.20208
Achn254911	Probable receptor-like protein kinase; contains IPR011009 (Protein kinase-like domain)	0.848	3.15133	3.71619	1.20067	1.70467	1.41977
Achn183761	TO109-12	48.9263	181.75	3.71478	99.1137	132.752	1.33939
Achn307031	Putative RING zinc finger domain superfamily protein; contains IPR013083 (Zinc finger, RING/FYVE/PHD-type)	1.13833	4.22767	3.71391	0.916333	0.418	0.456166
Achn267201	Endoribonuclease E-like protein	2.148	7.97533	3.71291	3.98033	2.916	0.732602
Achn377281	Putative kinase; contains IPR011009 (Protein kinase-like domain)	1.24233	4.61133	3.71183	1.61367	1.20667	0.747779
Achn125701	Acyl-CoA-binding domain 3; contains IPR014352 (FERM/acyl-CoA-binding protein, 3-helical bundle)	4.46333	16.5617	3.7106	4.05267	6.78767	1.67486
Achn166291	Chorismate synthase; contains IPR000453 (Chorismate synthase)	2.40233	8.91033	3.70903	3.27133	4.02567	1.23059
Achn153841	S-adenosylmethionine synthase; contains IPR002133 (S-adenosylmethionine synthetase)	8.02167	29.7503	3.70875	5.943	8.48233	1.42728
Achn302031	Ubiquitin-conjugating enzyme h, putative; contains IPR013083 (Zinc finger, RING/FYVE/PHD-type), IPR016135 (Ubiquitin-conjugating enzyme/RWD-like), IPR023313 (Ubiquitin-conjugating enzyme, active site)	1.24233	4.60733	3.70861	0.861333	1.51533	1.75929
Achn098381	Conserved oligomeric Golgi complex subunit; contains IPR010490 (Conserved oligomeric Golgi complex subunit 6)	2.247	8.31167	3.69901	3.25367	4.91967	1.51204
Achn272091	At1g03250/F15K9_13; contains IPR025952 (R3H-associated N-terminal domain)	0.881	3.25867	3.69883	1.30033	1.43133	1.10074
Achn137501	Pantothenate kinase, putative; contains IPR002791 (Domain of unknown function DUF89), IPR004567 (Type II pantothenate kinase)	1.77633	6.57	3.69863	2.35933	3.769	1.59749
Achn038831	Unknown protein	1.13933	4.21267	3.69748	1.251	2.70267	2.16041
Achn082551	SWI/SNF-related matrix-associated actin-dependent regulator of chromatin subfamily A-like protein 1; contains IPR000330 (SNF2-related), IPR001650 (Helicase, C-terminal), IPR009057 (Homeodomain-like), IPR015194 (ISWI HAND domain), IPR027417 (P-loop containing nucleoside triphosphate hydrolase)	2.012	7.436	3.69583	2.76867	7.21	2.60414
Achn118411	Calcium homeostasis regulator CHoR1	1.035	3.82233	3.69308	1.653	2.21333	1.33898
Achn202691	Nuclear receptor corepressor; contains IPR009057 (Homeodomain-like)	0.998333	3.68567	3.69182	1.32133	2.60233	1.96948
Achn173101	Protein phosphatase-2c, putative; contains IPR001932 (Protein phosphatase 2C (PP2C)-like), IPR015655 (Protein phosphatase 2C)	0.826667	3.05167	3.69153	0.765667	1.789	2.33653
Achn311071	tRNA dimethylallyltransferase; contains IPR002627 (tRNA isopentenyltransferase), IPR027417 (P-loop containing nucleoside triphosphate hydrolase)	30.246	111.651	3.69142	21.036	28.5273	1.35612
Achn281211	Transmembrane emp24 domain-containing protein p24beta3	4.19833	15.494	3.69051	4.96067	8.228	1.65865
Achn090071	F-box family protein; contains IPR001810 (F-box domain, cyclin-like)	1.44067	5.31633	3.69019	0.864333	2.543	2.94215
Achn023121	At2g06010/F5K7.23	1.64233	6.05167	3.6848	2.25833	3.786	1.67646
Achn250541	Chaperone protein dnaJ; contains IPR001623 (DnaJ domain), IPR004179 (Sec63 domain), IPR014756 (Immunoglobulin E-set), IPR027137 (Translocation protein Sec63)	2.12467	7.828	3.68434	3.433	5.389	1.56976
Achn379221	Signal peptide peptidase-like 5; contains IPR002035 (von Willebrand factor, type A), IPR003034 (SAP domain), IPR005161 (Ku70/Ku80, N-terminal alpha/beta), IPR006639 (Peptidase A22, presenilin signal peptide), IPR016194 (SPOC like C-terminal domain)	0.819667	3.01867	3.6828	1.02833	1.38467	1.34652
Achn275501	Pentatricopeptide repeat-containing protein; contains IPR002885 (Pentatricopeptide repeat), IPR011990 (Tetratricopeptide-like helical)	1.00633	3.70567	3.68235	1.831	1.924	1.05079
Achn244571	Putative ARF guanine-nucleotide exchange factor; contains IPR000904 (SEC7-like), IPR007705 (Vesicle transport v-SNARE, N-terminal), IPR010989 (t-SNARE), IPR016024 (Armadillo-type fold), IPR023394 (SEC7-like, alpha orthogonal bundle)	4.301	15.837	3.68217	5.74767	6.999	1.21771
Achn324221	Gb|AAC79135.1	10.262	37.7853	3.68206	10.491	19.3893	1.84819
Achn306231	Ubiquitin-protein ligase 1; contains IPR000569 (HECT), IPR009060 (UBA-like), IPR010309 (E3 ubiquitin ligase, domain of unknown function DUF908), IPR016024 (Armadillo-type fold), IPR025527 (Domain of unknown function DUF4414)	2.713	9.98733	3.68129	4.98533	7.93533	1.59174
Achn149881	Serine/threonine protein kinase, putative; contains IPR011009 (Protein kinase-like domain)	3.66667	13.488	3.67855	5.686	14.8173	2.60593
Achn100071	Branchpoint-bridging protein, putative; contains IPR001878 (Zinc finger, CCHC-type), IPR004087 (K Homology domain), IPR012677 (Nucleotide-binding, alpha-beta plait)	3.00233	11.042	3.67781	3.715	8.28467	2.23006
Achn213381	Putative DnaJ protein; contains IPR001623 (DnaJ domain)	5.16967	19.0127	3.67774	7.62567	3.08833	0.404992
Achn019611	Ubiquilin-1; contains IPR015496 (Ubiquilin)	2.563	9.419	3.67499	4.162	7.59833	1.82564
Achn094731	Pentatricopeptide repeat-containing protein; contains IPR002885 (Pentatricopeptide repeat), IPR011990 (Tetratricopeptide-like helical)	3.397	12.483	3.67471	2.37733	6.048	2.54403
Achn074961	Probable peptide/nitrate transporter; contains IPR000109 (Proton-dependent oligopeptide transporter family), IPR016196 (Major facilitator superfamily domain, general substrate transporter)	1.183	4.34333	3.67146	0.591	0.369	0.624365
Achn272111	Nodule inception protein; contains IPR000270 (Phox/Bem1p), IPR003035 (RWP-RK domain), IPR006636 (Heat shock chaperonin-binding), IPR015880 (Zinc finger, C2H2-like), IPR019955 (Ubiquitin supergroup)	2.29033	8.402	3.66846	2.941	5.79833	1.97155
Achn272981	Zinc finger A20 and AN1 domain-containing stress-associated protein; contains IPR000058 (Zinc finger, AN1-type), IPR002653 (Zinc finger, A20-type)	57.1073	209.435	3.66739	31.4333	32.5687	1.03612
Achn015971	Aspartyl protease-like protein; contains IPR001461 (Peptidase A1), IPR021109 (Aspartic peptidase)	1.06133	3.891	3.66614	1.343	2.22067	1.65351
Achn062911	Unknown protein	1.59833	5.85733	3.66465	1.87333	1.88667	1.00712
Achn033011	Translationally-controlled tumor protein, putative; contains IPR018105 (Translationally controlled tumour protein)	1.30467	4.77967	3.66352	2.009	1.51467	0.753941
Achn350001	Eukaryotic translation initiation factor 4E; contains IPR001040 (Translation Initiation factor eIF- 4e), IPR023398 (Translation Initiation factor eIF- 4e-like domain)	1.06467	3.89933	3.66249	1.902	2.52333	1.32667
Achn280631	Exocyst complex component, putative; contains IPR004140 (Exocyst complex protein Exo70), IPR016159 (Cullin repeat-like-containing domain)	25.5177	93.4157	3.66082	40.8043	51.642	1.2656
Achn093781	Putative RING-H2 finger protein; contains IPR010543 (Domain of unknown function DUF1117), IPR013083 (Zinc finger, RING/FYVE/PHD-type)	1.626	5.95133	3.66011	2.566	1.826	0.711613
Achn063871	8-amino-7-oxononanoate synthase; contains IPR012349 (FMN-binding split barrel), IPR015424 (Pyridoxal phosphate-dependent transferase)	1.553	5.68333	3.65958	1.797	3.10833	1.72973
Achn096471	Inositol-tetrakisphosphate 1-kinase; contains IPR008656 (Inositol-tetrakisphosphate 1-kinase)	3.03533	11.1077	3.65946	4.30467	4.62567	1.07457
Achn287771	CBL-interacting protein kinase 08; contains IPR020636 (Calcium/calmodulin-dependent/calcium-dependent protein kinase)	1.35167	4.94367	3.65746	1.00433	1.17567	1.17059
Achn110991	WAPL (Wings apart-like protein regulation of heterochromatin) protein; contains IPR022771 (Wings apart-like protein)	1.011	3.696	3.65579	1.37267	2.10467	1.53327
Achn305601	ATP-dependent zinc metalloprotease FtsH; contains IPR007330 (MIT), IPR011494 (TUP1-like enhancer of split), IPR015415 (Vps4 oligomerisation, C-terminal), IPR015943 (WD40/YVTN repeat-like-containing domain), IPR027417 (P-loop containing nucleoside triphosphate hydrolase)	2.13933	7.82	3.65534	2.63833	3.448	1.30689
Achn091981	Transcription factor, putative; contains IPR009057 (Homeodomain-like)	0.895	3.271	3.65475	1.566	1.94267	1.24053
Achn276691	Tocopherol cyclase; contains IPR025893 (Tocopherol cyclase)	1.032	3.77167	3.65472	1.31867	2.46	1.86552
Achn390661	UDP-glucose 6-dehydrogenase; contains IPR017476 (Nucleotide sugar dehydrogenase)	7.577	27.6733	3.65228	13.1413	19.5083	1.4845
Achn133481	F-box/LRR-repeat protein; contains IPR001810 (F-box domain, cyclin-like), IPR006566 (FBD), IPR013101 (Leucine-rich repeat 2)	0.858	3.13167	3.64996	1.35433	2.75333	2.03298
Achn254831	B3 domain-containing protein; contains IPR015300 (DNA-binding pseudobarrel domain)	2.78167	10.1503	3.64901	3.35633	5.41067	1.61208
Achn324081	Lecithin:cholesterol acyltransferase family protein; contains IPR003386 (Lecithin:cholesterol/phospholipid:diacylglycerol acyltransferase)	3.027	11.0307	3.64409	3.71067	5.19967	1.40128
Achn113421	Ovate family protein 18; contains IPR004864 (Late embryogenesis abundant protein, LEA-14), IPR006458 (Ovate protein family, C-terminal)	1.09967	4.006	3.64292	1.098	0.966	0.879781
Achn376691	Peptidyl-prolyl cis-trans isomerase; contains IPR001179 (Peptidyl-prolyl cis-trans isomerase, FKBP-type, domain), IPR011990 (Tetratricopeptide-like helical), IPR022309 (Ribosomal protein S8e/ribosomal biogenesis NSA2), IPR023566 (Peptidyl-prolyl cis-trans isomerase, FKBP-type)	3.494	12.7277	3.64272	4.766	5.374	1.12757
Achn180011	Receptor-like kinase; contains IPR011009 (Protein kinase-like domain), IPR013320 (Concanavalin A-like lectin/glucanase, subgroup), IPR024788 (Malectin-like carbohydrate-binding domain)	9.94233	36.2143	3.64244	1.60933	1.33667	0.830572
Achn093581	Mediator of RNA polymerase II transcription subunit 1.1	2.91567	10.6187	3.64193	4.77967	8.228	1.72146
Achn262051	Pentatricopeptide repeat-containing protein; contains IPR002885 (Pentatricopeptide repeat)	1.14167	4.15667	3.64088	2.25967	1.59533	0.706004
Achn133861	Malate dehydrogenase; contains IPR001557 (L-lactate/malate dehydrogenase)	3.96667	14.424	3.6363	5.01967	9.86333	1.96494
Achn185891	DNAJ heat shock N-terminal domain-containing protein; contains IPR024593 (Domain of unknown function DUF3444)	1.37733	5.007	3.63529	2.57267	3.255	1.26522
Achn232591	Glycosyltransferase family 77 protein; contains IPR003388 (Reticulon), IPR005069 (Nucleotide-diphospho-sugar transferase)	1.71333	6.22767	3.63482	2.20033	1.93467	0.879261
Achn270701	Glucose-1-phosphate adenylyltransferase; contains IPR002180 (6,7-dimethyl-8-ribityllumazine synthase), IPR005835 (Nucleotidyl transferase), IPR011004 (Trimeric LpxA-like)	2.169	7.88367	3.6347	2.408	2.178	0.904485
Achn214271	Myosin-like protein	0.934	3.39467	3.63455	1.13067	1.73533	1.53479
Achn240101	Ribulose-1,5-bisphosphate carboxylase/oxygenase activase	1.91367	6.954	3.63386	1.72	2.337	1.35872
Achn114731	Mitochondrial carrier; contains IPR002067 (Mitochondrial carrier protein), IPR023395 (Mitochondrial carrier domain)	0.955	3.46833	3.63176	0.814333	0.293333	0.360213
Achn348651	Copine, putative; contains IPR002035 (von Willebrand factor, type A), IPR008973 (C2 calcium/lipid-binding domain, CaLB), IPR010734 (Copine)	0.831667	3.01567	3.62605	0.863667	2.21133	2.5604
Achn290251	Putative transcription elongation factor SPT5 homolog 1; contains IPR008991 (Translation protein SH3-like domain), IPR017071 (Transcription elongation factor Spt5)	1.55333	5.63033	3.62468	2.59633	6.42	2.47272
Achn011571	rRNA 2'-O-methyltransferase fibrillarin; contains IPR000692 (Fibrillarin), IPR001810 (F-box domain, cyclin-like)	0.898667	3.25667	3.62389	1.926	1.67833	0.871409
Achn215251	Probable peptide/nitrate transporter; contains IPR000109 (Proton-dependent oligopeptide transporter family), IPR016196 (Major facilitator superfamily domain, general substrate transporter)	12.768	46.243	3.62179	5.68567	4.08933	0.719236
Achn311851	Tuftelin interacting protein, putative; contains IPR000467 (G-patch domain), IPR022159 (Tuftelin interacting protein N-terminal), IPR022783 (GC-rich sequence DNA-binding factor domain), IPR024933 (Septin and tuftelin interacting protein)	1.82433	6.607	3.6216	3.28833	5.93533	1.80497
Achn157811	Chaperone protein dnaJ; contains IPR001623 (DnaJ domain), IPR004179 (Sec63 domain), IPR014756 (Immunoglobulin E-set), IPR027137 (Translocation protein Sec63)	1.524	5.519	3.62139	2.27233	3.173	1.39636
Achn158511	Plant viral-response family protein; contains IPR006904 (Protein of unknown function DUF716, TMEM45)	1.03233	3.737	3.61995	1.392	3.02333	2.17193
Achn262081	KRR1 small subunit processome component; contains IPR024166 (Ribosomal RNA assembly KRR1)	3.722	13.4733	3.61992	5.16433	9.32933	1.80649
Achn273401	Clustered mitochondria protein; contains IPR011990 (Tetratricopeptide-like helical), IPR023231 (GSKIP/TIF31 domain), IPR025697 (CLU domain)	1.53733	5.56433	3.61947	2.284	1.797	0.786778
Achn207121	WD repeat protein-like; contains IPR015943 (WD40/YVTN repeat-like-containing domain)	1.07567	3.89167	3.61791	1.716	1.95167	1.13733
Achn238231	Zinc finger family protein	1.474	5.33233	3.61759	2.26567	5.39633	2.38179
Achn044081	Unknown protein	1.913	6.919	3.61683	2.25467	1.698	0.753105
Achn215601	3-phosphoshikimate 1-carboxyvinyltransferase; contains IPR006264 (3-phosphoshikimate 1-carboxyvinyltransferase), IPR013792 (RNA 3'-terminal phosphate cyclase/enolpyruvate transferase, alpha/beta), IPR023193 (3-phosphoshikimate 1-carboxyvinyltransferase, conserved site)	1.60667	5.807	3.61432	1.45767	0.9	0.617425
Achn204531	p8MTCP1; contains IPR009069 (Cysteine alpha-hairpin motif superfamily), IPR010625 (CHCH)	9.464	34.203	3.61401	7.72433	14.159	1.83304
Achn016031	Protein phosphatase-2c, putative; contains IPR001932 (Protein phosphatase 2C (PP2C)-like), IPR015655 (Protein phosphatase 2C)	2.627	9.49367	3.61388	3.57867	6.03967	1.68769
Achn089841	Putative DUF1296 domain containing family protein; contains IPR009719 (Protein of unknown function DUF1296)	0.917333	3.31433	3.61301	2.17967	5.598	2.56828
Achn287791	Splicing regulatory glutamine/lysine-rich protein 1	0.602667	2.17533	3.60951	1.11867	3.148	2.81406
Achn141221	Proline transporter; contains IPR013057 (Amino acid transporter, transmembrane)	2.88667	10.4153	3.60808	2.687	8.00033	2.97742
Achn329121	Nuclear pore complex protein Nup98-Nup96; contains IPR007230 (Peptidase S59, nucleoporin), IPR021967 (Nuclear protein 96)	1.45933	5.26533	3.60804	2.127	3.405	1.60085
Achn141691	Type I inositol-1,4,5-trisphosphate 5-phosphatase; contains IPR005135 (Endonuclease/exonuclease/phosphatase)	2.18667	7.88667	3.60671	0.990667	0.854333	0.862382
Achn007951	Unknown protein	1.30167	4.69467	3.60666	2.08633	2.82333	1.35325
Achn061161	Glycine-rich protein	1.19933	4.32467	3.60589	1.40767	2.934	2.0843
Achn226641	Clathrin light chain 2; contains IPR000996 (Clathrin light chain)	13.1797	47.5143	3.60512	11.886	28.5723	2.40386
Achn363211	Unknown protein	1.18367	4.26533	3.60349	1.85767	1.842	0.991566
Achn296641	ATP synthase subunit a chloroplastic	2.54933	9.17767	3.60003	3.69667	3.33933	0.903336
Achn289581	Exportin-7, putative; contains IPR001494 (Importin-beta, N-terminal), IPR016024 (Armadillo-type fold)	1.47667	5.31267	3.59774	2.43233	2.40967	0.990681
Achn051161	Elongation factor EF-2; contains IPR000640 (Translation elongation factor EFG, V domain), IPR000795 (Elongation factor, GTP-binding domain), IPR005225 (Small GTP-binding protein domain), IPR009000 (Translation elongation/initiation factor/Ribosomal, beta-barrel), IPR009022 (Elongation factor G, III-V domain), IPR020568 (Ribosomal protein S5 domain 2-type fold), IPR021099 (Plant organelle RNA reco…	15.378	55.3143	3.59698	21.514	30.524	1.4188
Achn258021	Mannose-1-phosphate guanyltransferase; contains IPR001451 (Bacterial transferase hexapeptide repeat), IPR005835 (Nucleotidyl transferase)	6.44333	23.172	3.59628	7.82967	12.2203	1.56077
Achn259521	Nuclear protein localization, putative; contains IPR007717 (Nuclear pore localisation protein NPL4), IPR024682 (Nuclear pore localisation protein Npl4, ubiquitin-like domain)	2.50167	8.99333	3.59494	3.68767	8.08433	2.19226
Achn009521	26S proteasome regulatory subunit N8; contains IPR000555 (JAB1/Mov34/MPN/PAD-1), IPR024969 (Rpn11/EIF3F C-terminal domain)	1.28933	4.635	3.59488	1.75833	3.79433	2.15791
Achn054671	Putative receptor-like protein kinase family protein; contains IPR011009 (Protein kinase-like domain), IPR024788 (Malectin-like carbohydrate-binding domain)	13.606	48.9087	3.59464	11.6673	20.189	1.73039
Achn293981	Dolichyl pyrophosphate Man9GlcNAc2 alpha-1,3-glucosyltransferase; contains IPR004856 (Glycosyl transferase, ALG6/ALG8)	1.155	4.15133	3.59423	2.228	3.89033	1.74611
Achn296401	Inosine-5'-monophosphate dehydrogenase 1; contains IPR005990 (Inosine-5'-monophosphate dehydrogenase), IPR013785 (Aldolase-type TIM barrel)	2.904	10.4287	3.59114	5.11	8.35	1.63405
Achn249401	Early-responsive to dehydration protein, putative, expressed; contains IPR003864 (Domain of unknown function DUF221)	1.13633	4.08033	3.59079	0.862	2.28833	2.65468
Achn177371	Putative 30S ribosomal protein S11; contains IPR001971 (Ribosomal protein S11)	10.049	36.083	3.59071	11.0693	13.7873	1.24554
Achn284651	Receptor-like protein kinase; contains IPR011009 (Protein kinase-like domain)	2.744	9.85167	3.59026	2.47233	2.03133	0.821626
Achn258281	Putative zinc finger protein; contains IPR015880 (Zinc finger, C2H2-like)	2.94567	10.575	3.59002	8.06667	7.16433	0.88814
Achn356001	Disease resistance protein; contains IPR000767 (Disease resistance protein), IPR027417 (P-loop containing nucleoside triphosphate hydrolase)	0.863	3.098	3.5898	0.607333	0.329333	0.542261
Achn198641	GTP pyrophosphokinase; contains IPR007685 (RelA/SpoT), IPR026020 ((p)ppGpp synthetase)	5.13033	18.4153	3.5895	5.23667	8.71467	1.66416
Achn259171	WD repeat domain phosphoinositide-interacting protein	1.58933	5.70433	3.58914	1.62633	3.08833	1.89895
Achn231581	Transmembrane 9 superfamily protein member; contains IPR004240 (Nonaspanin (TM9SF)), IPR010241 (Ferredoxin [2Fe-2S], plant), IPR012675 (Beta-grasp domain)	1.42033	5.097	3.58859	2.079	3.617	1.73978
Achn023361	Oligosaccharyltransferase complex subunit OSTC; contains IPR021149 (Oligosaccharyl transferase complex, subunit OST3/OST6)	7.08933	25.4403	3.58854	12.2563	17.586	1.43485
Achn023451	Cycloartenol synthase; contains IPR018333 (Squalene cyclase)	1.03667	3.717	3.58553	1.33233	1.936	1.45309
Achn370341	2-oxoglutarate (2OG) and Fe(II)-dependent oxygenase-like protein; contains IPR005123 (Oxoglutarate/iron-dependent dioxygenase), IPR027450 (Alpha-ketoglutarate-dependent dioxygenase AlkB-like)	1.74933	6.27133	3.58498	1.581	3.09933	1.96036
Achn200851	Oxygen-evolving enhancer protein 1, chloroplastic; contains IPR008892 (Cold acclimation WCOR413)	2.96	10.6097	3.58435	2.49833	5.89833	2.36091
Achn383501	Adenylate cyclase; contains IPR018860 (Anaphase-promoting complex, subunit CDC26), IPR023577 (CYTH-like domain)	1.50067	5.37833	3.58396	2.11333	3.17633	1.503
Achn071571	Protein DGCR14; contains IPR019148 (Nuclear protein DGCR14)	5.678	20.332	3.58084	5.72	9.165	1.60227
Achn239451	Yth domain-containing protein, putative; contains IPR007275 (YTH domain)	9.07633	32.4953	3.58023	12.3103	16.959	1.37762
Achn139061	26S proteasome regulatory subunit N8; contains IPR000555 (JAB1/Mov34/MPN/PAD-1), IPR024969 (Rpn11/EIF3F C-terminal domain)	1.50433	5.38567	3.5801	1.80167	3.02067	1.6766
Achn090081	Pyruvate dehydrogenase E1 component subunit beta; contains IPR005475 (Transketolase-like, pyrimidine-binding domain), IPR009014 (Transketolase, C-terminal/Pyruvate-ferredoxin oxidoreductase, domain II)	4.19167	15.0027	3.57917	5.354	6.36167	1.18821
Achn309291	Unknown protein	14.7847	52.9143	3.579	17.8673	29.8063	1.6682
Achn290811	Translation initiation factor; contains IPR005225 (Small GTP-binding protein domain), IPR009000 (Translation elongation/initiation factor/Ribosomal, beta-barrel), IPR015760 (Translation initiation factor IF- 2), IPR023115 (Translation initiation factor IF- 2, domain 3), IPR027417 (P-loop containing nucleoside triphosphate hydrolase)	5.32667	19.0613	3.57847	8.25333	17.6567	2.13934
Achn264231	Oxysterol-binding family protein; contains IPR000648 (Oxysterol-binding protein)	2.76233	9.87867	3.5762	4.76367	7.63333	1.60241
Achn306631	Receptor-like protein kinase-like protein; contains IPR001611 (Leucine-rich repeat), IPR003591 (Leucine-rich repeat, typical subtype), IPR011009 (Protein kinase-like domain), IPR013210 (Leucine-rich repeat-containing N-terminal, type 2), IPR013320 (Concanavalin A-like lectin/glucanase, subgroup)	1.79467	6.418	3.57615	2.52033	4.544	1.80294
Achn018431	Ethylene-insensitive 3a; contains IPR023278 (Ethylene insensitive 3-like protein, DNA-binding domain)	29.952	107.082	3.57511	59.6333	161.448	2.70734
Achn317091	FCH domain only protein 1; contains IPR008968 (Clathrin adaptor, mu subunit, C-terminal), IPR018808 (Muniscin C-terminal mu homology domain)	1.45667	5.20667	3.57437	1.93133	2.92933	1.51674
Achn085371	Unknown protein	2.04467	7.30667	3.57352	2.45733	4.038	1.64324
Achn384201	RNA-binding protein; contains IPR012677 (Nucleotide-binding, alpha-beta plait)	1.12467	4.019	3.5735	1.15833	1.88567	1.62791
Achn374461	Programmed cell death 6-interacting protein; contains IPR004328 (BRO1 domain), IPR025304 (ALIX V-shaped domain)	2.93567	10.4827	3.5708	3.84633	5.98833	1.55689
Achn206601	Nuclear matrix constituent-like protein 1	1.675	5.97767	3.56876	3.51633	6.65333	1.89212
Achn259161	WD repeat domain phosphoinositide-interacting protein; contains IPR015943 (WD40/YVTN repeat-like-containing domain)	2.62867	9.37767	3.56746	2.52767	5.02567	1.98826
Achn064351	Unknown protein	1.46733	5.234	3.56701	2.29333	2.81867	1.22907
Achn313091	Cinnamoyl-CoA reductase, putative; contains IPR001509 (NAD-dependent epimerase/dehydratase), IPR016040 (NAD(P)-binding domain)	1.65133	5.883	3.56258	0.979333	2.39467	2.4452
Achn053461	NACHT, LRR and PYD domains-containing protein 2; contains IPR003590 (Leucine-rich repeat, ribonuclease inhibitor subtype)	1.40667	5.011	3.56232	0.305333	0.547	1.79148
Achn109351	Unknown protein	1.26	4.488	3.5619	1.628	2.86833	1.76188
Achn284631	Clathrin assembly protein, putative; contains IPR008942 (ENTH/VHS), IPR011417 (AP180 N-terminal homology (ANTH) domain)	2.66267	9.481	3.56072	3.31533	6.05633	1.82676
Achn218261	Chaperone protein dnaJ, putative; contains IPR001623 (DnaJ domain), IPR015399 (Domain of unknown function DUF1977, DnaJ-like)	7.254	25.8263	3.56029	10.7287	24.4113	2.27534
Achn269381	Glutamine synthetase; contains IPR014746 (Glutamine synthetase/guanido kinase, catalytic domain), IPR027303 (Glutamine synthetase, glycine-rich site)	12.3037	43.7967	3.55964	18.5727	36.0723	1.94223
Achn223621	Peroxisomal carrier protein; contains IPR018108 (Mitochondrial substrate/solute carrier), IPR023395 (Mitochondrial carrier domain)	1.37733	4.89933	3.55712	1.59633	3.24333	2.03174
Achn113921	RNA-binding protein; contains IPR012677 (Nucleotide-binding, alpha-beta plait)	3.218	11.441	3.55531	4.949	6.60933	1.33549
Achn339051	Cysteine desulfurase; contains IPR015424 (Pyridoxal phosphate-dependent transferase), IPR016454 (Cysteine desulfurase, NifS)	4.847	17.2313	3.55505	8.08	15.7617	1.9507
Achn069951	Elongation factor Ts; contains IPR001816 (Translation elongation factor EFTs/EF1B), IPR012340 (Nucleic acid-binding, OB-fold)	1.53167	5.443	3.55365	3.53867	5.192	1.46722
Achn136051	DmX-like protein 1; contains IPR015943 (WD40/YVTN repeat-like-containing domain)	1.575	5.59667	3.55344	2.268	5.07367	2.23707
Achn038591	ATP synthase subunit beta; contains IPR005722 (ATPase, F1 complex, beta subunit), IPR020971 (ATP synthase, F1 beta subunit), IPR027417 (P-loop containing nucleoside triphosphate hydrolase)	5.89367	20.9403	3.55302	7.157	9.52567	1.33096
Achn224571	Fe/S biogenesis protein NfuA; contains IPR001075 (NIF system FeS cluster assembly, NifU, C-terminal)	2.91667	10.3613	3.55246	3.34533	3.50433	1.04753
Achn172941	Diacylglycerol kinase; contains IPR000756 (Diacylglycerol kinase, accessory domain), IPR016064 (ATP-NAD kinase-like domain)	1.23767	4.39633	3.55211	0.884667	1.12767	1.27468
Achn161731	Receptor-like-kinase; contains IPR001611 (Leucine-rich repeat), IPR003591 (Leucine-rich repeat, typical subtype), IPR011009 (Protein kinase-like domain), IPR013210 (Leucine-rich repeat-containing N-terminal, type 2), IPR013320 (Concanavalin A-like lectin/glucanase, subgroup)	1.84533	6.55433	3.55184	1.67933	1.91633	1.14113
Achn348231	8-amino-7-oxononanoate synthase; contains IPR015424 (Pyridoxal phosphate-dependent transferase)	4.527	16.0697	3.54974	5.88033	7.127	1.21201
Achn347571	Zinc finger A20 and AN1 domain-containing stress-associated protein; contains IPR000058 (Zinc finger, AN1-type), IPR002653 (Zinc finger, A20-type)	30.1503	107.02	3.54956	26.3913	32.6613	1.23758
Achn015191	Zinc finger CCCH domain-containing protein 17; contains IPR000571 (Zinc finger, CCCH-type)	4.598	16.283	3.54132	7.663	8.219	1.07256
Achn385841	Alpha/beta hydrolase fold-containing protein	3.16567	11.2037	3.53912	4.58833	6.93367	1.51115
Achn243511	Putative uncharacterized protein At3g58800/T20N10_150	1.28667	4.54967	3.53601	1.90967	1.62267	0.849712
Achn287871	Putative uncharacterized protein xy1420; contains IPR006342 (Methyltransferase FkbM), IPR013216 (Methyltransferase type 11)	8.757	30.9333	3.53241	9.42667	7.733	0.820332
Achn290011	70-kDa heat shock protein; contains IPR013126 (Heat shock protein 70 family)	2.357	8.32367	3.53147	1.41933	2.47367	1.74284
Achn256611	F-box family protein-like; contains IPR001810 (F-box domain, cyclin-like)	4.97033	17.549	3.53075	5.53	5.172	0.935262
Achn317121	Syntaxin, putative; contains IPR010989 (t-SNARE)	0.977	3.44667	3.52781	1.276	3.012	2.3605
Achn321151	AT3g25550/MWL2_17	3.40133	11.9837	3.52323	4.59433	9.833	2.14025
Achn337211	Armadillo/beta-catenin-like repeat family protein; contains IPR016024 (Armadillo-type fold)	3.618	12.747	3.52322	4.27	9.10233	2.13169
Achn208771	Porin/voltage-dependent anion-selective channel protein; contains IPR023614 (Porin domain), IPR027246 (Eukaryotic porin/Tom40)	3.26233	11.4933	3.52304	5.71233	9.39067	1.64393
Achn025081	AP-2 complex subunit mu; contains IPR001392 (Clathrin adaptor, mu subunit)	1.831	6.446	3.52048	2.606	4.78433	1.83589
Achn239841	WD-repeat protein, putative; contains IPR015943 (WD40/YVTN repeat-like-containing domain)	2.46633	8.679	3.51899	3.08233	3.06067	0.992971
Achn039531	Pentatricopeptide repeat-containing protein, putative; contains IPR002885 (Pentatricopeptide repeat), IPR011990 (Tetratricopeptide-like helical)	0.913333	3.213	3.51788	0.815333	0.604667	0.741619
Achn305971	Putative RNA-binding protein; contains IPR012677 (Nucleotide-binding, alpha-beta plait)	1.94167	6.83	3.5176	2.80567	5.893	2.10039
Achn143601	GCK domain-containing protein; contains IPR012891 (GCK)	2.20167	7.74433	3.51749	2.214	1.90733	0.861488
Achn188181	AT5g62650/MRG21_7; contains IPR007378 (Tic22-like)	1.11767	3.929	3.51536	1.65467	1.30567	0.789081
Achn070641	Casein kinase, putative; contains IPR011009 (Protein kinase-like domain)	0.923	3.24333	3.5139	1.166	2.03867	1.74843
Achn313691	RING finger protein; contains IPR013083 (Zinc finger, RING/FYVE/PHD-type)	3.13233	11.0023	3.5125	5.468	8.93267	1.63363
Achn044151	Retinoblastoma-binding protein	1.588	5.568	3.5063	2.34933	3.19733	1.36095
Achn358851	Cytochrome b5; contains IPR001199 (Cytochrome b5-like heme/steroid binding domain)	4.06433	14.242	3.50414	5.28633	7.04033	1.3318
Achn056531	Nucleolar GTPase	1.988	6.96	3.50101	2.279	6.19467	2.71815
Achn240571	Lateral signaling target protein-like protein; contains IPR007461 (Ysc84 actin-binding domain), IPR013083 (Zinc finger, RING/FYVE/PHD-type)	2.71967	9.51633	3.49908	3.098	4.87733	1.57435
Achn365131	Exocyst complex component, putative; contains IPR004140 (Exocyst complex protein Exo70), IPR016159 (Cullin repeat-like-containing domain)	10.527	36.815	3.4972	17.225	32.851	1.90717
Achn346641	Ethylene-insensitive 3f; contains IPR023278 (Ethylene insensitive 3-like protein, DNA-binding domain)	2.542	8.88833	3.49659	1.825	4.829	2.64603
Achn368601	ER membrane protein complex subunit 1; contains IPR011047 (Quinonprotein alcohol dehydrogenase-like superfamily), IPR011678 (Domain of unknown function DUF1620), IPR026895 (ER membrane protein complex subunit 1)	1.04	3.63633	3.49647	1.84167	3.207	1.74136
Achn201121	Rop guanine nucleotide exchange factor, putative; contains IPR005512 (Plant specific Rop nucleotide exchanger, PRONE)	1.09767	3.837	3.4956	2.08533	1.45967	0.699968
Achn117951	Prolyl 4-hydroxylase alpha subunit, putative; contains IPR005123 (Oxoglutarate/iron-dependent dioxygenase)	1.15633	4.042	3.49553	0.948	2.04867	2.16104
Achn202251	Nucleotide binding protein, putative	3.24333	11.334	3.49455	3.595	7.02467	1.95401
Achn051701	Nuclear transcription factor Y subunit C4; contains IPR009072 (Histone-fold), IPR027170 (Transcriptional activator NFYC/HAP5 subunit)	12.1077	42.3047	3.49404	15.5427	16.756	1.07806
Achn111001	RNA polymerase-associated protein RTF1, putative; contains IPR004343 (Plus-3)	3.108	10.849	3.49067	4.99033	6.47867	1.29824
Achn241361	Zinc finger AN1 domain-containing stress-associated protein 15; contains IPR000058 (Zinc finger, AN1-type)	1.249	4.356	3.48759	1.02967	1.26967	1.23309
Achn334751	Leucine-rich repeat-containing protein, putative; contains IPR001611 (Leucine-rich repeat), IPR003591 (Leucine-rich repeat, typical subtype)	1.059	3.691	3.48536	1.82967	1.82067	0.995081
Achn303131	At2g30530/T6B20.12	0.862667	3.00667	3.48532	0.948	1.61067	1.69902
Achn106891	Putative atp-dependent rna helicase; contains IPR001650 (Helicase, C-terminal), IPR014001 (Helicase, superfamily 1/2, ATP-binding domain), IPR014014 (RNA helicase, DEAD-box type, Q motif), IPR027417 (P-loop containing nucleoside triphosphate hydrolase)	1.564	5.448	3.48338	2.29967	5.51133	2.39658
Achn073671	Elongation factor Tu family protein; contains IPR000640 (Translation elongation factor EFG, V domain), IPR000795 (Elongation factor, GTP-binding domain), IPR009000 (Translation elongation/initiation factor/Ribosomal, beta-barrel), IPR009022 (Elongation factor G, III-V domain), IPR020568 (Ribosomal protein S5 domain 2-type fold), IPR027417 (P-loop containing nucleoside triphosphate hydrolase)	1.35533	4.72067	3.48303	2.083	3.453	1.65771
Achn028371	ATP-binding cassette sub-family E member 1, putative, expressed; contains IPR013283 (ABC transporter, ABCE)	6.29333	21.9083	3.4812	8.32833	11.56	1.38803
Achn125621	Cellulose synthase-like protein	7.363	25.6257	3.48033	2.849	5.81533	2.04118
Achn053171	Protein kinase; contains IPR011009 (Protein kinase-like domain)	2.58233	8.984	3.47902	3.73633	5.65533	1.51361
Achn198631	RelA/spoT-like protein RSH2	9.57367	33.2963	3.47791	10.3667	16.9233	1.63248
Achn304341	Transcription factor; contains IPR011598 (Myc-type, basic helix-loop-helix (bHLH) domain)	1.07233	3.726	3.47467	0.746667	2.03633	2.72723
Achn050391	PAB1 binding protein; contains IPR009604 (LsmAD domain), IPR025852 (SM domain found in ataxin-2)	1.32533	4.60367	3.47359	1.92267	4.447	2.31293
Achn047671	Chaperone DNAJ protein, putative; contains IPR001623 (DnaJ domain)	1.5	5.209	3.47267	1.78767	3.07933	1.72254
Achn274461	DNA binding protein, putative	1.24333	4.31433	3.46997	2.22733	5.539	2.48683
Achn187831	Unknown protein	3.764	13.0553	3.46847	8.34633	10.5483	1.26383
Achn226751	Unknown protein; contains IPR021319 (Protein of unknown function DUF2921)	3.245	11.2493	3.46667	3.30733	7.11567	2.15148
Achn070311	26S protease regulatory subunit, putative; contains IPR005937 (26S proteasome subunit P45), IPR027417 (P-loop containing nucleoside triphosphate hydrolase)	5.03833	17.463	3.46603	6.464	17.0107	2.6316
Achn233031	Homeobox protein BEL1 homolog; contains IPR006563 (POX), IPR009057 (Homeodomain-like)	4.365	15.1277	3.46567	6.14867	8.99733	1.4633
Achn252021	Ubiquitin carboxyl-terminal hydrolase family protein, expressed; contains IPR001394 (Peptidase C19, ubiquitin carboxyl-terminal hydrolase 2)	0.968	3.35433	3.46522	1.53633	1.84133	1.19852
Achn319601	Branchpoint-bridging protein, putative; contains IPR001878 (Zinc finger, CCHC-type), IPR004087 (K Homology domain), IPR008976 (Lipase/lipooxygenase, PLAT/LH2), IPR012677 (Nucleotide-binding, alpha-beta plait)	0.947667	3.28333	3.46465	1.39067	0.666333	0.479147
Achn267411	60S ribosomal protein l9; contains IPR000702 (Ribosomal protein L6)	5.979	20.7133	3.46435	9.046	10.3967	1.14931
Achn203011	Beta-hexosaminidase 1; contains IPR017853 (Glycoside hydrolase, superfamily)	1.062	3.67867	3.4639	1.29167	1.78633	1.38297
Achn071591	Auxin induced-like protein; contains IPR004877 (Cytochrome b561, eukaryote), IPR005018 (DOMON domain), IPR017214 (Uncharacterised conserved protein UCP037471)	2.15133	7.45033	3.46312	1.35067	1.49633	1.10785
Achn252981	MADS-box transcription factor; contains IPR002100 (Transcription factor, MADS-box)	1.07267	3.71467	3.46302	0.968333	2.35333	2.43029
Achn226291	Ethylene responsive transcription factor 2a; contains IPR016177 (DNA-binding, integrase-type)	17.7523	61.452	3.46163	28.3657	57.3297	2.02109
Achn245621	CAAX prenyl protease-like protein; contains IPR001915 (Peptidase M48)	1.50933	5.223	3.46047	2.94067	3.02867	1.02993
Achn237111	BSD domain-containing protein; contains IPR005607 (BSD)	5.36533	18.5653	3.46024	10.7717	12.2903	1.14099
Achn319951	Armadillo/beta-catenin repeat family protein; contains IPR016024 (Armadillo-type fold)	2.20067	7.61467	3.46016	1.646	0.718	0.436209
Achn250121	Singapore isolate B (sub-type 7) whole genome shotgun sequence assembly, scaffold_11	2.55733	8.844	3.45829	2.362	4.44833	1.88329
Achn216221	Probable splicing factor 3A subunit 1; contains IPR000061 (SWAP/Surp), IPR019955 (Ubiquitin supergroup), IPR022030 (Pre-mRNA splicing factor PRP21-like protein)	11.4113	39.456	3.45762	14.901	20.627	1.38427
Achn347341	Ubiquitin-associated /TS-N domain-containing protein; contains IPR009060 (UBA-like)	5.99233	20.7113	3.45631	6.723	6.148	0.914473
Achn042091	Golgi apparatus membrane protein TVP23; contains IPR008564 (Protein of unknown function DUF846, eukaryotic)	1.03767	3.58067	3.45069	1.09967	2.051	1.86511
Achn041451	Unknown protein	1.37067	4.729	3.45015	1.99433	4.69633	2.35484
Achn116061	Putative CCR4-NOT transcription complex subunit 7; contains IPR006941 (Ribonuclease CAF1), IPR012337 (Ribonuclease H-like domain)	2.31033	7.97	3.44972	2.072	2.111	1.01882
Achn323961	SEC13 family protein; contains IPR015943 (WD40/YVTN repeat-like-containing domain), IPR020472 (G-protein beta WD-40 repeat)	15.1837	52.3697	3.44908	18.16	25.9557	1.42928
Achn244801	Prolyl 4-hydroxylase alpha subunit, putative; contains IPR003582 (Metridin-like ShK toxin), IPR005123 (Oxoglutarate/iron-dependent dioxygenase)	0.963333	3.322	3.44844	0.986333	0.359	0.363974
Achn159121	Cytochrome P450, putative; contains IPR001128 (Cytochrome P450)	6.36133	21.9353	3.44823	8.877	21.2147	2.38985
Achn225821	ABI3-interacting protein 2; contains IPR012474 (Frigida-like)	0.801	2.761	3.44694	1.16933	3.006	2.5707
Achn356141	GCK domain-containing protein; contains IPR012891 (GCK)	3.13	10.787	3.44633	2.753	3.35033	1.21698
Achn332851	Putative RNA-binding protein; contains IPR012677 (Nucleotide-binding, alpha-beta plait)	1.80533	6.22167	3.44627	2.76533	5.12933	1.85487
Achn052541	Protein disulfide isomerase L-2; contains IPR005746 (Thioredoxin), IPR005792 (Protein disulphide isomerase), IPR012336 (Thioredoxin-like fold)	12.9793	44.7057	3.44437	22.728	22.9	1.00757
Achn277551	Malate dehydrogenase; contains IPR001557 (L-lactate/malate dehydrogenase)	0.876	3.017	3.44406	1.54467	2.086	1.35045
Achn379981	Succinate dehydrogenase subunit A; contains IPR003953 (FAD binding domain), IPR014006 (Succinate dehydrogenase/fumarate reductase, flavoprotein subunit), IPR015939 (Fumarate reductase/succinate dehydrogenase flavoprotein-like, C-terminal), IPR027477 (Succinate dehydrogenase/fumarate reductase flavoprotein, catalytic domain)	5.38867	18.5573	3.44377	8.999	13.257	1.47316
Achn217101	MACPF domain-containing protein; contains IPR020864 (Membrane attack complex component/perforin (MACPF) domain)	0.926333	3.18933	3.44297	1.66967	1.61667	0.968257
Achn277511	Phosphoenolpyruvate carboxylase, putative; contains IPR021135 (Phosphoenolpyruvate carboxylase)	4.342	14.949	3.44288	5.194	7.60733	1.46464
Achn193051	Octicosapeptide/Phox/Bem1p domain-containing protein kinase; contains IPR000270 (Phox/Bem1p)	2.03433	7.00067	3.44126	3.243	7.145	2.20321
Achn351981	Putative UDP-glucuronate decarboxylase 4; contains IPR001509 (NAD-dependent epimerase/dehydratase), IPR016040 (NAD(P)-binding domain)	1.14467	3.93867	3.44089	1.31833	2.34233	1.77674
Achn061291	Myosin XI; contains IPR000048 (IQ motif, EF-hand binding site), IPR001609 (Myosin head, motor domain), IPR002710 (Dilute), IPR004009 (Myosin, N-terminal, SH3-like), IPR027417 (P-loop containing nucleoside triphosphate hydrolase)	1.12333	3.862	3.43798	1.23567	1.49667	1.21122
Achn335691	Indole-3-acetic acid-amido synthetase GH3.3, putative; contains IPR004993 (GH3 auxin-responsive promoter)	1.157	3.97767	3.43791	1.47633	2.79567	1.89366
Achn153781	Divalent metal cation transporter MntH; contains IPR001046 (Natural resistance-associated macrophage like)	1.79367	6.16633	3.43784	1.73633	2.78467	1.60376
Achn169821	ATP-dependent RNA helicase; contains IPR001650 (Helicase, C-terminal), IPR014001 (Helicase, superfamily 1/2, ATP-binding domain), IPR027417 (P-loop containing nucleoside triphosphate hydrolase)	7.82333	26.8773	3.43553	13.095	33.685	2.57236
Achn248081	Sulfite reductase [NADPH] hemoprotein beta-component; contains IPR011787 (Sulphite reductase, ferredoxin dependent)	3.317	11.3923	3.43453	4.274	5.214	1.21993
Achn011391	Loricrin-like	1.268	4.35333	3.43323	2.15867	3.63233	1.68267
Achn221371	HIT-type Zinc finger family protein	1.47867	5.07633	3.43305	2.31033	2.21267	0.957726
Achn288111	DnaJ-like protein subfamily C member 21	2.364	8.11433	3.43246	1.25233	3.47833	2.77748
Achn054041	NAC domain protein,; contains IPR003441 (No apical meristem (NAM) protein)	1.13633	3.90033	3.43238	1.59667	1.75533	1.09937
Achn111021	Splicing factor 3B subunit, putative; contains IPR006568 (PSP, proline-rich), IPR007180 (Domain of unknown function DUF382)	1.63533	5.61267	3.43212	2.826	3.71733	1.3154
Achn135601	50S ribosomal protein L7/L12, putative; contains IPR000206 (Ribosomal protein L7/L12), IPR015608 (Ribosomal protein L7/L12, chloroplast)	2.771	9.50533	3.43029	3.92767	3.77467	0.961046
Achn341661	CID5/IPD1; contains IPR009060 (UBA-like)	5.41233	18.5653	3.43019	4.66767	5.92433	1.26923
Achn022401	Receptor-like kinase; contains IPR011009 (Protein kinase-like domain)	3.056	10.475	3.42768	2.073	2.02867	0.978614
Achn164291	Serine/threonine phosphatase-like protein; contains IPR004843 (Metallophosphoesterase domain)	1.179	4.03933	3.42607	1.13833	1.456	1.27906
Achn040871	BZIP transcription factor; contains IPR004827 (Basic-leucine zipper domain), IPR020983 (Basic leucine-zipper, C-terminal)	1.024	3.50567	3.4235	1.608	1.15567	0.718698
Achn190971	Selenium-binding protein, putative; contains IPR008826 (Selenium-binding protein)	4.25433	14.5627	3.42302	3.98567	3.605	0.904491
Achn373921	Chaperone protein dnaJ; contains IPR001623 (DnaJ domain)	1.70667	5.839	3.42129	2.37833	4.12433	1.73413
Achn284321	Eukaryotic peptide chain release factor subunit; contains IPR004403 (Peptide chain release factor eRF1/aRF1)	27.5693	94.3123	3.42091	58.8727	60.5593	1.02865
Achn235631	Putative uncharacterized protein OSJNBb0015I21.1	0.932667	3.19	3.4203	1.283	1.49467	1.16498
Achn169751	Cytochrome b-c1 complex subunit Rieske, mitochondrial; contains IPR014349 (Rieske iron-sulphur protein)	1.88367	6.44267	3.42028	2.836	5.27667	1.8606
Achn040571	PRA1 family protein A1; contains IPR004895 (Prenylated rab acceptor PRA1)	1.60233	5.47633	3.41772	2.01167	3.83033	1.90406
Achn111701	Arabidopsis thaliana genomic DNA, chromosome 5, P1 clone:MOK16; contains IPR007608 (Senescence regulator)	4.47933	15.2957	3.41472	6.09733	4.596	0.753772
Achn333921	Cyclin-T1-5; contains IPR015429 (Cyclin C/H/T/L)	1.20667	4.11867	3.41326	1.81833	2.644	1.45408
Achn346401	Putative zinc transporter; contains IPR002524 (Cation efflux protein), IPR027469 (Cation efflux protein transmembrane domain)	1.04733	3.57467	3.41311	2.334	3.718	1.59297
Achn383571	Protein phosphatase 2c, putative; contains IPR001932 (Protein phosphatase 2C (PP2C)-like), IPR015655 (Protein phosphatase 2C)	1.08167	3.69167	3.41294	1.48333	1.89167	1.27528
Achn013241	26S protease regulatory subunit 7; contains IPR001487 (Bromodomain), IPR027417 (P-loop containing nucleoside triphosphate hydrolase)	1.85867	6.34233	3.4123	2.65133	6.06933	2.28916
Achn182491	Receptor protein kinase, putative; contains IPR011009 (Protein kinase-like domain), IPR013210 (Leucine-rich repeat-containing N-terminal, type 2), IPR025875 (Leucine rich repeat 4)	1.136	3.87567	3.41168	1.083	1.80367	1.66544
Achn095931	Unknown protein	0.924333	3.153	3.41111	0.903333	0.545	0.603321
Achn106641	GC-rich sequence DNA-binding factor-like protein; contains IPR012890 (GC-rich sequence DNA-binding factor)	2.917	9.948	3.41035	4.15867	6.18533	1.48734
Achn278831	Ubiquitin carboxyl-terminal hydrolase; contains IPR001394 (Peptidase C19, ubiquitin carboxyl-terminal hydrolase 2), IPR001611 (Leucine-rich repeat), IPR008974 (TRAF-like)	1.00367	3.421	3.4085	1.52433	2.075	1.36125
Achn117561	Unknown protein	5.00867	17.0693	3.40796	6.31567	5.051	0.799757
Achn353051	Protein disulfide isomerase-like protein; contains IPR005746 (Thioredoxin), IPR005792 (Protein disulphide isomerase), IPR012336 (Thioredoxin-like fold)	44.587	151.932	3.40755	66.263	46.7593	0.705663
Achn059861	Unknown protein	2.39467	8.15733	3.40646	2.59167	5.65067	2.18032
Achn116181	Protein FRIGIDA, putative; contains IPR012474 (Frigida-like)	3.061	10.4243	3.40553	4.878	7.87267	1.61391
Achn053611	Equilibrative nucleoside transporter 1; contains IPR002259 (Equilibrative nucleoside transporter), IPR016196 (Major facilitator superfamily domain, general substrate transporter)	2.44567	8.328	3.40521	2.98833	6.04067	2.02142
Achn282151	Protein GLUTAMINE DUMPER 2	3.78633	12.886	3.40329	6.201	14.3313	2.31113
Achn041291	Beta-1,3-glucuronosyltransferase; contains IPR005027 (Glycosyl transferase, family 43)	1.05033	3.57433	3.40305	0.774333	1.26	1.62721
Achn355081	Serine/threonine protein kinase, putative; contains IPR011009 (Protein kinase-like domain)	1.056	3.59333	3.40278	1.537	2.82567	1.83843
Achn089051	Altered inheritance of mitochondria protein 32; contains IPR009737 (Sucraseferredoxin-like)	11.4973	39.114	3.40201	11.84	29.2717	2.47227
Achn280841	AP-1 complex subunit mu; contains IPR001392 (Clathrin adaptor, mu subunit)	1.02233	3.47767	3.4017	1.44967	3.28533	2.26627
Achn181541	Myosin-like protein	4.65933	15.8493	3.40163	6.47067	12.616	1.94972
Achn004531	Coatomer protein epsilon subunit family protein; contains IPR006822 (Coatomer, epsilon subunit)	4.965	16.887	3.40121	6.541	9.03567	1.38139
Achn052041	Loricrin-like	2.14267	7.287	3.4009	2.58633	3.90133	1.50844
Achn171121	NADH-ubiquinone oxidoreductase subunit; contains IPR010228 (NADH:ubiquinone oxidoreductase, subunit G), IPR012675 (Beta-grasp domain)	4.084	13.8873	3.40042	6.256	11.0913	1.77291
Achn244291	AP-2 complex subunit beta-1, putative; contains IPR009028 (Coatomer/calthrin adaptor appendage, C-terminal subdomain), IPR012295 (Beta2-adaptin/TBP, C-terminal domain), IPR013041 (Coatomer/clathrin adaptor appendage, Ig-like subdomain), IPR015151 (Beta-adaptin appendage, C-terminal subdomain), IPR016024 (Armadillo-type fold), IPR026739 (AP complex subunit beta)	1.924	6.541	3.39969	2.37067	3.38567	1.42815
Achn056961	DNA-binding storekeeper protein-related transcriptional regulator; contains IPR007592 (Protein of unknown function DUF573)	4.50233	15.3047	3.39927	7.15533	17.5097	2.44708
Achn007241	Unknown protein	1.37967	4.68933	3.39889	2.592	1.56867	0.605195
Achn010041	Putative purine permease; contains IPR004853 (Domain of unknown function DUF250)	1.52633	5.18767	3.39878	1.60833	3.922	2.43855
Achn157641	Protein RTF2 homolog; contains IPR006735 (Protein of unknown function DUF602), IPR019955 (Ubiquitin supergroup)	3.60233	12.24	3.3978	4.556	12.0497	2.64479
Achn224641	Transmembrane emp24 domain-containing protein 10, putative; contains IPR009038 (GOLD)	1.13667	3.86067	3.39648	1.21167	2.53	2.08803
Achn352201	Galacturonosyltransferase 3; contains IPR002495 (Glycosyl transferase, family 8), IPR010516 (Sin3 associated polypeptide p18)	1.32667	4.50533	3.39598	1.55167	2.00933	1.29495
Achn075851	Protein phosphatase 2c, putative; contains IPR001932 (Protein phosphatase 2C (PP2C)-like), IPR015655 (Protein phosphatase 2C)	1.12767	3.829	3.39551	1.44867	2.563	1.76921
Achn051481	Receptor kinase; contains IPR001611 (Leucine-rich repeat), IPR003591 (Leucine-rich repeat, typical subtype), IPR011009 (Protein kinase-like domain), IPR013210 (Leucine-rich repeat-containing N-terminal, type 2), IPR013320 (Concanavalin A-like lectin/glucanase, subgroup), IPR025875 (Leucine rich repeat 4)	0.902	3.06233	3.39505	0.912667	0.911	0.998174
Achn210321	Protein FAR1-related sequence 1; contains IPR004330 (FAR1 DNA binding domain), IPR007527 (Zinc finger, SWIM-type), IPR018289 (MULE transposase domain)	2.06067	6.99367	3.39389	2.51233	6.09433	2.42577
Achn181491	Lysine-specific demethylase 3A-B; contains IPR001841 (Zinc finger, RING-type), IPR003347 (JmjC domain), IPR014977 (WRC), IPR018866 (Zinc-finger domain of monoamine-oxidase A repressor R1)	1.20967	4.105	3.3935	2.00967	3.27467	1.62946
Achn277771	Unknown protein	1.48733	5.04667	3.3931	1.60367	3.368	2.10019
Achn382191	V-type ATP synthase beta chain; contains IPR000194 (ATPase, F1/V1/A1 complex, alpha/beta subunit, nucleotide-binding domain), IPR000793 (ATPase, F1/V1/A1 complex, alpha/beta subunit, C-terminal), IPR004100 (ATPase, alpha/beta subunit, N-terminal), IPR022879 (V-type ATP synthase regulatory subunit B/beta), IPR027417 (P-loop containing nucleoside triphosphate hydrolase)	2.44433	8.293	3.39275	3.341	2.221	0.664771
Achn310551	Glyceraldehyde-3-phosphate dehydrogenase B; contains IPR001932 (Protein phosphatase 2C (PP2C)-like), IPR015655 (Protein phosphatase 2C), IPR020831 (Glyceraldehyde/Erythrose phosphate dehydrogenase family)	1.446	4.90433	3.39166	2.356	3.351	1.42233
Achn369201	Ubiquitin carboxyl-terminal hydrolase	2.006	6.80267	3.39116	4.37333	4.15033	0.949009
Achn197881	Paired amphipathic helix protein Sin3; contains IPR002495 (Glycosyl transferase, family 8), IPR003822 (Paired amphipathic helix), IPR013194 (Histone deacetylase interacting)	1.08833	3.68933	3.38989	1.69833	3.114	1.83356
Achn120701	Casein kinase I; contains IPR011009 (Protein kinase-like domain)	2.91033	9.86433	3.38942	3.78367	5.88433	1.55519
Achn302951	Unknown protein	1.09933	3.724	3.38751	1.339	1.026	0.766243
Achn118561	Serine/threonine protein kinase, putative; contains IPR011009 (Protein kinase-like domain), IPR018222 (Nuclear transport factor 2, Eukaryote)	1.25167	4.23967	3.38722	1.84233	1.26333	0.685725
Achn136041	WD-40 repeat-containing protein; contains IPR015943 (WD40/YVTN repeat-like-containing domain), IPR022033 (RAVE complex protein Rav1 C-terminal)	1.10733	3.74933	3.38591	1.74867	3.356	1.91918
Achn097941	ATP-dependent RNA helicase; contains IPR001650 (Helicase, C-terminal), IPR027417 (P-loop containing nucleoside triphosphate hydrolase)	0.936	3.169	3.38568	1.70933	4.799	2.80753
Achn281681	N6-adenosine-methyltransferase, putative; contains IPR007757 (MT-A70-like)	1.03067	3.485	3.38131	1.88833	5.663	2.99894
Achn199561	Alkylated DNA repair protein AlkB; contains IPR027450 (Alpha-ketoglutarate-dependent dioxygenase AlkB-like)	1.456	4.92267	3.38095	1.90367	4.96833	2.60988
Achn022071	Protein TIME FOR COFFEE	2.97267	10.0443	3.3789	5.43767	14.3557	2.64004
Achn035601	Ribose-5-phosphate isomerase, putative; contains IPR004788 (Ribose 5-phosphate isomerase, type A)	14.4027	48.6627	3.37873	8.90967	11.0507	1.2403
Achn239531	Transcription factor Pur-alpha	1.73333	5.85467	3.37769	2.312	2.973	1.2859
Achn319551	Acid phosphatase 1, putative; contains IPR005519 (Acid phosphatase (Class B)), IPR023214 (HAD-like domain)	1.03167	3.48367	3.37674	1.30667	1.90167	1.45536
Achn143311	p8MTCP1	8.719	29.4307	3.37546	8.54767	12.493	1.46157
Achn338241	Tetracycline transporter, putative; contains IPR016196 (Major facilitator superfamily domain, general substrate transporter)	8.616	29.0827	3.37543	19.081	31.8053	1.66686
Achn129731	CW-type zinc finger protein; contains IPR011124 (Zinc finger, CW-type)	1.00133	3.377	3.3725	1.942	3.08	1.58599
Achn177991	Ubiquitin carboxyl-terminal hydrolase	0.968667	3.26367	3.36924	1.59767	4.225	2.64448
Achn002801	Leukocyte receptor cluster member 1; contains IPR019339 (CBF1-interacting co-repressor CIR, N-terminal domain)	1.93833	6.52433	3.36595	4.30833	4.368	1.01385
Achn005301	Phosphoglycerate kinase; contains IPR001576 (Phosphoglycerate kinase)	20.933	70.45	3.3655	29.434	41.6963	1.4166
Achn220701	CCR4-NOT transcription complex subunit; contains IPR012270 (CCR4-NOT complex, subunit 3/ 5)	1.325	4.457	3.36377	2.56067	2.31133	0.90263
Achn289651	Transcription elongation factor SPT6; contains IPR010994 (RuvA domain 2-like), IPR012337 (Ribonuclease H-like domain), IPR012340 (Nucleic acid-binding, OB-fold), IPR017072 (Transcription elongation factor Spt6), IPR023097 (Tex RuvX-like domain), IPR023323 (Tex-like domain)	3.33733	11.225	3.36346	5.20633	8.539	1.64012
Achn295641	Putative eukaryotic translation initiation factor 4 gamma; contains IPR003891 (Initiation factor eIF-4 gamma, MA3), IPR016024 (Armadillo-type fold)	1.916	6.442	3.36221	2.32667	4.84133	2.0808
Achn094311	Apoptotic chromatin condensation inducer in the nucleus; contains IPR003034 (SAP domain)	1.08133	3.63533	3.3619	1.576	3.12133	1.98054
Achn070601	Dolichyl-diphosphooligosaccharide--protein glycosyltransferase subunit 2; contains IPR008814 (Ribophorin II), IPR018865 (Serine-threonine protein kinase 19)	1.16267	3.90667	3.36009	1.65667	2.055	1.24044
Achn094341	RNA-binding protein; contains IPR012677 (Nucleotide-binding, alpha-beta plait)	1.17233	3.93833	3.3594	1.74133	4.41967	2.53809
Achn239911	F13K23.8 protein	5.30267	17.8127	3.35919	6.731	11.676	1.73466
Achn386761	ADP-ribosylation factor family protein; contains IPR005225 (Small GTP-binding protein domain), IPR006689 (Small GTPase superfamily, ARF/SAR type), IPR027417 (P-loop containing nucleoside triphosphate hydrolase)	4.36467	14.6617	3.35917	5.45167	12.093	2.21822
Achn138221	DNA binding protein; contains IPR009057 (Homeodomain-like)	2.71233	9.10067	3.35529	4.15767	5.99067	1.44087
Achn262181	Protein phosphatase 2c, putative; contains IPR001932 (Protein phosphatase 2C (PP2C)-like), IPR015655 (Protein phosphatase 2C)	2.32667	7.805	3.35458	3.03433	5.623	1.85313
Achn167171	Putative receptor-like protein kinase family protein; contains IPR011009 (Protein kinase-like domain), IPR013320 (Concanavalin A-like lectin/glucanase, subgroup)	1.565	5.24667	3.3525	0.939667	2.125	2.26144
Achn029951	Transmembrane emp24 domain-containing protein; contains IPR009038 (GOLD)	2.01467	6.75033	3.3506	2.73167	3.497	1.28017
Achn046481	Dentin sialophosphoprotein-like protein	1.672	5.60167	3.35028	0.978667	2.255	2.30416
Achn154441	Unknown protein	1.18833	3.979	3.34839	1.15833	1.50433	1.29871
Achn203891	Putative uncharacterized protein OSJNBa0019F11.19-1	3.206	10.7293	3.34664	3.97933	5.283	1.32761
Achn086351	F-box family protein; contains IPR001810 (F-box domain, cyclin-like), IPR025886 (Phloem protein 2-like)	1.49067	4.98867	3.3466	4.62067	4.76267	1.03073
Achn195211	Kelch repeat-containing F-box family protein; contains IPR015916 (Galactose oxidase, beta-propeller)	1.63633	5.473	3.34467	2.44333	4.35233	1.78131
Achn339781	Pentatricopeptide repeat-containing protein; contains IPR002885 (Pentatricopeptide repeat)	0.969	3.24067	3.34434	1.79667	3.27867	1.82486
Achn350931	Myosin-like protein	1.364	4.55967	3.34286	1.92	1.585	0.825521
Achn089361	Unknown protein	5.06467	16.9283	3.34244	6.26533	6.17833	0.986114
Achn320091	WAT1-related protein; contains IPR024340 (Sec16, central conserved domain), IPR024880 (COPII coat assembly protein, Sec16)	1.13033	3.776	3.34061	1.67633	3.26267	1.94631
Achn037891	Disease resistance protein; contains IPR000767 (Disease resistance protein), IPR027417 (P-loop containing nucleoside triphosphate hydrolase)	0.901333	3.011	3.34061	0.423	0.422333	0.998424
Achn343691	Cyclic nucleotide-gated cation channel beta-1	1.12933	3.77033	3.33855	1.457	2.39833	1.64608
Achn329511	Pre-mRNA 3'-end-processing factor FIP1; contains IPR007854 (Pre-mRNA polyadenylation factor Fip1)	1.833	6.119	3.33824	2.91	4.31267	1.48202
Achn069721	Regulator of Vps4 activity in the MVB pathway protein; contains IPR005061 (Domain of unknown function DUF292, eukaryotic)	1.16933	3.90333	3.33808	1.591	3.093	1.94406
Achn174571	Glutamate-1-semialdehyde 2,1-aminomutase, putative; contains IPR005814 (Aminotransferase class-III), IPR015424 (Pyridoxal phosphate-dependent transferase)	2.17033	7.24033	3.33605	3.517	2.305	0.655388
Achn133041	Conserved oligomeric Golgi complex subunit; contains IPR019465 (Conserved oligomeric Golgi complex subunit 5)	3.03367	10.1147	3.33414	3.295	6.274	1.9041
Achn330611	Nuclear transcription factor Y subunit A-3, putative; contains IPR001289 (CCAAT-binding transcription factor, subunit B), IPR009604 (LsmAD domain), IPR025852 (SM domain found in ataxin-2)	1.06533	3.55167	3.33385	1.33033	2.04133	1.53445
Achn181651	ATP-dependent zinc metalloprotease FtsH; contains IPR005936 (Peptidase, FtsH), IPR027417 (P-loop containing nucleoside triphosphate hydrolase)	0.979667	3.266	3.33379	1.473	2.628	1.78411
Achn028441	Serine-tRNA ligase; contains IPR002317 (Serine-tRNA ligase, type1)	3.15267	10.51	3.33369	3.89667	6.851	1.75817
Achn305841	Phosphoglycerate kinase; contains IPR001576 (Phosphoglycerate kinase)	5.104	17.0137	3.3334	5.90633	9.37433	1.58717
Achn339071	Myosin	1.78567	5.95233	3.3334	3.44767	4.22867	1.22653
Achn074681	Cytochrome c, putative; contains IPR002327 (Cytochrome c, class IA/ IB), IPR009056 (Cytochrome c domain)	1.175	3.91633	3.33305	1.09	1.94933	1.78838
Achn292391	Elongation factor Tu family protein; contains IPR000640 (Translation elongation factor EFG, V domain), IPR000795 (Elongation factor, GTP-binding domain), IPR009000 (Translation elongation/initiation factor/Ribosomal, beta-barrel), IPR009022 (Elongation factor G, III-V domain), IPR020568 (Ribosomal protein S5 domain 2-type fold), IPR027417 (P-loop containing nucleoside triphosphate hydrolase)	2.43433	8.11333	3.33288	2.27133	3.51333	1.54682
Achn143441	Serine/threonine-protein phosphatase; contains IPR004843 (Metallophosphoesterase domain)	1.03533	3.44767	3.33001	1.138	2.68667	2.36087
Achn150341	Heat-shock protein 105 kDa, putative; contains IPR013126 (Heat shock protein 70 family)	0.923	3.07333	3.32972	1.96667	3.76933	1.91661
Achn095061	Dolichyl-diphosphooligosaccharide-protein glycosyltransferase subunit; contains IPR007676 (Ribophorin I)	3.66733	12.2103	3.32949	4.64667	6.97533	1.50115
Achn047911	Alpha-glucosidase; contains IPR000322 (Glycoside hydrolase, family 31), IPR011013 (Galactose mutarotase-like domain)	1.12267	3.73767	3.32928	2.16567	2.34767	1.08404
Achn050811	SEC13 family protein; contains IPR015943 (WD40/YVTN repeat-like-containing domain), IPR020472 (G-protein beta WD-40 repeat)	2.51367	8.36733	3.32874	4.35167	6.46133	1.4848
Achn130731	Clathrin interactor EPSIN 1; contains IPR008942 (ENTH/VHS)	3.319	11.0347	3.3247	3.83833	9.233	2.40547
Achn070051	Putative uncharacterized protein P0434E03.26	1.01433	3.372	3.32435	1.25467	1.86767	1.48858
Achn178221	Corepressor interacting with RBPJ 1	0.974	3.23533	3.3217	1.641	3.36833	2.05261
Achn135941	Unknown protein	2.61467	8.684	3.32126	4.64733	5.38233	1.15816
Achn355091	Serine/threonine protein kinase, putative; contains IPR011009 (Protein kinase-like domain)	3.00433	9.976	3.32054	3.54567	6.05267	1.70706
Achn358251	Ankyrin repeat and BTB/POZ domain-containing protein; contains IPR011333 (BTB/POZ fold), IPR020683 (Ankyrin repeat-containing domain)	1.184	3.92733	3.317	2.10367	1.78833	0.850103
Achn126601	APO protein 3, mitochondrial, putative; contains IPR023342 (APO domain)	2.00633	6.65333	3.31617	2.04733	3.44833	1.6843
Achn255141	Chaperone protein clpB; contains IPR023150 (Double Clp-N motif), IPR027417 (P-loop containing nucleoside triphosphate hydrolase)	1.25967	4.17633	3.31543	1.469	0.748667	0.509644
Achn075601	Disease resistance protein; contains IPR002182 (NB-ARC), IPR003591 (Leucine-rich repeat, typical subtype), IPR027417 (P-loop containing nucleoside triphosphate hydrolase)	1.16367	3.855	3.3128	1.443	2.236	1.54955
Achn119941	Sorting nexin 3, putative; contains IPR015404 (Vps5 C-terminal)	2.118	7.01467	3.31193	2.60567	3.75333	1.44045
Achn156171	Ectonucleotide pyrophosphatase/phosphodiesterase family member; contains IPR002591 (Type I phosphodiesterase/nucleotide pyrophosphatase/phosphate transferase)	8.99833	29.7997	3.31169	8.855	13.167	1.48696
Achn278431	CAAX prenyl protease-like protein; contains IPR001915 (Peptidase M48)	1.196	3.959	3.3102	2.114	4.16367	1.96957
Achn201141	Mitogen-activated protein kinase 7; contains IPR011009 (Protein kinase-like domain)	2.242	7.419	3.3091	1.96733	3.37333	1.71467
Achn330691	Unknown protein	1.617	5.34867	3.30777	2.43767	3.20467	1.31465
Achn053861	Trehalose 6-phosphate synthase; contains IPR001830 (Glycosyl transferase, family 20), IPR003337 (Trehalose-phosphatase), IPR023214 (HAD-like domain)	1.90533	6.30067	3.30686	2.40533	2.39967	0.997644
Achn219091	Protein kinase (PK); contains IPR011009 (Protein kinase-like domain)	2.26567	7.49067	3.30616	3.134	7.27033	2.31983
Achn088741	Bromodomain-containing protein, putative; contains IPR001487 (Bromodomain), IPR027353 (NET domain)	3.25667	10.7573	3.30317	3.569	3.703	1.03755
Achn149251	Membrin, putative	2.898	9.569	3.30193	2.973	5.12467	1.72374
Achn268551	Unknown protein	2.17333	7.17233	3.30015	3.50233	5.90967	1.68735
Achn370571	Cysteine synthase; contains IPR005856 (Cysteine synthase K/M)	5.138	16.9413	3.29726	3.938	5.701	1.44769
Achn036341	SelT-like protein; contains IPR011893 (Selenoprotein, Rdx type), IPR012336 (Thioredoxin-like fold)	10.002	32.9573	3.29507	12.0233	20.356	1.69304
Achn077291	>F3O9.30	0.967667	3.188	3.29452	2.254	5.09533	2.26057
Achn269171	Probable UDP-arabinopyranose mutase 5; contains IPR004901 (Reversibly glycosylated polypeptide family)	10.5777	34.8317	3.29294	15.551	25.8383	1.66152
Achn027311	F-box/LRR-repeat protein 20; contains IPR001810 (F-box domain, cyclin-like), IPR006553 (Leucine-rich repeat, cysteine-containing subtype), IPR016024 (Armadillo-type fold)	0.941667	3.10033	3.29239	1.53567	1.49467	0.973301
Achn277541	Unknown protein	10.4327	34.3433	3.2919	10.5273	20.3227	1.93047
Achn186421	60S ribosomal protein L34, putative; contains IPR008195 (Ribosomal protein L34Ae)	2.08233	6.85433	3.29166	1.932	4.27133	2.21084
Achn243811	Surface antigen (D15) (Precursor); contains IPR000184 (Bacterial surface antigen (D15)), IPR005689 (Chloroplast envelope protein translocase, IAP75), IPR010827 (Surface antigen variable number)	2.91433	9.59233	3.29143	5.33067	3.51167	0.658767
Achn039461	Unknown protein; contains IPR006904 (Protein of unknown function DUF716, TMEM45)	7.02133	23.1043	3.29059	7.61667	10.1023	1.32635
Achn279591	26S proteasome regulatory subunit N1; contains IPR016643 (26S proteasome regulatory complex, non-ATPase subcomplex, Rpn1 subunit)	2.04233	6.705	3.28301	3.02967	4.565	1.50677
Achn052921	Protein DGCR14; contains IPR019148 (Nuclear protein DGCR14)	4.484	14.7147	3.28159	5.19333	10.8743	2.0939
Achn375711	Programmed cell death protein; contains IPR003891 (Initiation factor eIF-4 gamma, MA3), IPR016024 (Armadillo-type fold)	1.48433	4.87067	3.28138	1.74933	3.01633	1.72428
Achn281221	Transmembrane emp24 domain-containing protein; contains IPR009038 (GOLD)	1.36233	4.469	3.2804	2.14	2.43233	1.1366
Achn077941	Dolichyl-diphosphooligosaccharide--protein glycosyltransferase subunit 2; contains IPR008814 (Ribophorin II)	1.18867	3.89833	3.27958	1.92533	2.451	1.27303
Achn277761	Unknown protein	9.49067	31.097	3.27659	11.0767	19.9527	1.80132
Achn307241	Probable carboxylesterase 11; contains IPR013094 (Alpha/beta hydrolase fold-3)	1.86367	6.10533	3.27598	2.54067	4.36533	1.71818
Achn020651	Protein FAR1-RELATED SEQUENCE 5; contains IPR004330 (FAR1 DNA binding domain), IPR007527 (Zinc finger, SWIM-type), IPR018289 (MULE transposase domain)	0.941667	3.08367	3.27469	2.70467	2.64133	0.976584
Achn357461	Prostaglandin E synthase 3; contains IPR008978 (HSP20-like chaperone)	8.04233	26.329	3.2738	13.6637	31.773	2.32536
Achn260311	PHD and RING finger domain-containing protein; contains IPR013083 (Zinc finger, RING/FYVE/PHD-type)	1.332	4.36033	3.27352	1.813	4.33933	2.39345
Achn058691	Putative histone-lysine N-methyltransferase family protein; contains IPR001214 (SET domain), IPR003105 (SRA-YDG), IPR003616 (Post-SET domain), IPR007728 (Pre-SET domain), IPR015947 (PUA-like domain), IPR025794 (Histone H3-K9 methyltransferase, plant)	4.778	15.6397	3.27327	7.23433	16.3413	2.25886
Achn154531	Mitochondrial uncoupling protein, putative; contains IPR002030 (Mitochondrial brown fat uncoupling protein), IPR007087 (Zinc finger, C2H2), IPR017907 (Zinc finger, RING-type, conserved site), IPR023395 (Mitochondrial carrier domain)	1.73067	5.66433	3.27292	1.57567	3.716	2.35837
Achn199611	GDP-fucose protein-O-fucosyltransferase; contains IPR019378 (GDP-fucose protein O-fucosyltransferase)	1.31467	4.302	3.27231	1.25433	1.90067	1.51528
Achn031781	Tubby-like F-box protein; contains IPR001810 (F-box domain, cyclin-like), IPR025659 (Tubby C-terminal-like domain)	6.95633	22.757	3.27141	8.26767	4.669	0.56473
Achn013341	Receptor protein kinase, putative; contains IPR011009 (Protein kinase-like domain), IPR013210 (Leucine-rich repeat-containing N-terminal, type 2)	1.99233	6.51767	3.27137	2.42667	2.46667	1.01648
Achn332151	Zinc-finger protein; contains IPR015880 (Zinc finger, C2H2-like)	45.753	149.675	3.27137	21.9843	65.5373	2.98109
Achn192271	Strictosidine synthase, putative; contains IPR011042 (Six-bladed beta-propeller, TolB-like)	13.0677	42.7363	3.27039	12.6463	17.263	1.36506
Achn003441	Ubiquitin carboxyl-terminal hydrolase; contains IPR001394 (Peptidase C19, ubiquitin carboxyl-terminal hydrolase 2), IPR008974 (TRAF-like)	2.40667	7.87033	3.27022	3.85067	5.566	1.44546
Achn009191	26S proteasome regulatory subunit N1; contains IPR016643 (26S proteasome regulatory complex, non-ATPase subcomplex, Rpn1 subunit)	2.05867	6.72433	3.26635	3.60933	9.14267	2.53306
Achn313671	Cytochrome b5, putative, expressed; contains IPR001199 (Cytochrome b5-like heme/steroid binding domain)	2.77233	9.05133	3.26488	2.43267	5.34	2.19512
Achn213511	LPXTG-motif cell wall anchor domain protein	6.243	20.379	3.2643	8.78333	11.4087	1.2989
Achn330531	Exocyst complex component 7; contains IPR004140 (Exocyst complex protein Exo70), IPR016159 (Cullin repeat-like-containing domain)	4.912	16.0327	3.26398	4.92833	9.99467	2.028
Achn185181	Eukaryotic translation initiation factor 3 subunit, putative; contains IPR008905 (Eukaryotic translation initiation factor 3 subunit C, N-terminal domain)	4.559	14.876	3.263	6.55567	12.5867	1.91997
Achn199441	Putative DUF1296 domain containing family protein; contains IPR009060 (UBA-like), IPR009719 (Protein of unknown function DUF1296)	1.20633	3.935	3.26195	1.801	1.382	0.767351
Achn331001	Dihydrolipoyllysine-residue acetyltransferase component 2 of pyruvate dehydrogenase complex; contains IPR000089 (Biotin/lipoyl attachment), IPR001078 (2-oxoacid dehydrogenase acyltransferase, catalytic domain), IPR004167 (E3 binding), IPR023213 (Chloramphenicol acetyltransferase-like domain)	1.80167	5.876	3.26142	2.82033	6.76333	2.39806
Achn351021	ADP-ribosylation factor GTPase-activating protein; contains IPR001164 (Arf GTPase activating protein)	5.26533	17.1637	3.25975	6.263	7.665	1.22385
Achn190411	Unknown protein	2.30167	7.5	3.25851	4.41033	3.039	0.689064
Achn244751	Tubulin alpha-1 chain; contains IPR000217 (Tubulin), IPR023123 (Tubulin, C-terminal)	21.8257	71.112	3.25818	19.9883	16.5007	0.825515
Achn312711	Acyl ACP-thioesterase; contains IPR002864 (Acyl-ACP thioesterase), IPR021113 (Acyl-ACP-thioesterase, N-terminal)	4.02433	13.11	3.25768	3.70067	5.038	1.36138
Achn358911	Diadenosine tetraphosphatase and related serine/threonine protein phosphatases-like	4.218	13.7237	3.2536	3.751	3.10533	0.827868
Achn318251	Probable exocyst complex component 6; contains IPR007225 (Exocyst complex subunit Sec15-like)	5.99167	19.494	3.25352	8.564	17.1897	2.0072
Achn211011	Calcium dependent protein kinase 12; contains IPR011992 (EF-hand-like domain)	2.794	9.088	3.25268	2.88233	6.68367	2.31884
Achn224141	Cysteine-rich repeat secretory protein; contains IPR002902 (Gnk2-homologous domain)	2.239	7.28133	3.25205	2.57533	6.70567	2.60381
Achn281441	E3 ubiquitin-protein ligase MARCH6; contains IPR011016 (Zinc finger, RING-CH-type), IPR013083 (Zinc finger, RING/FYVE/PHD-type)	1.63733	5.32133	3.25	2.421	2.23133	0.921658
Achn120451	Kinase family protein	3.848	12.5033	3.24931	5.851	7.42233	1.26856
Achn052661	Pheophorbide A oxygenase 2; contains IPR013626 (Pheophorbide a oxygenase), IPR017941 (Rieske [2Fe-2S] iron-sulphur domain)	1.94767	6.32767	3.24884	2.602	3.05867	1.17551
Achn207211	Serine carboxypeptidase S28 family protein; contains IPR008758 (Peptidase S28)	2.458	7.981	3.24695	2.961	3.836	1.29551
Achn205751	COPII coat assembly protein sec16; contains IPR024340 (Sec16, central conserved domain), IPR024880 (COPII coat assembly protein, Sec16)	2.03533	6.59967	3.24255	2.95567	5.36467	1.81504
Achn221341	RING finger protein; contains IPR013083 (Zinc finger, RING/FYVE/PHD-type)	2.37767	7.70667	3.24127	3.156	6.27333	1.98775
Achn132131	F5M15.23	2.79467	9.053	3.23938	2.458	3.86767	1.5735
Achn255451	MLO-like protein; contains IPR004326 (Mlo-related protein)	2.67133	8.65033	3.23821	2.979	7.87067	2.64205
Achn184061	WD-repeat protein, putative; contains IPR006594 (LisH dimerisation motif), IPR006595 (CTLH, C-terminal LisH motif), IPR011047 (Quinonprotein alcohol dehydrogenase-like superfamily), IPR015943 (WD40/YVTN repeat-like-containing domain)	1.849	5.98433	3.23652	2.303	2.91433	1.26545
Achn069851	Hexokinase; contains IPR001312 (Hexokinase)	6.231	20.1577	3.23506	6.871	7.12267	1.03663
Achn092271	RING finger protein 126; contains IPR010765 (Protein of unknown function DUF1350), IPR013083 (Zinc finger, RING/FYVE/PHD-type)	1.878	6.06833	3.23127	1.81067	5.071	2.80063
Achn333641	Putative atp-dependent rna helicase; contains IPR001650 (Helicase, C-terminal), IPR014001 (Helicase, superfamily 1/2, ATP-binding domain), IPR014014 (RNA helicase, DEAD-box type, Q motif), IPR021420 (Protein of unknown function DUF3067), IPR027417 (P-loop containing nucleoside triphosphate hydrolase)	1.67733	5.41	3.22536	2.384	5.136	2.15436
Achn260031	Calcium-binding EF hand-containing protein; contains IPR011992 (EF-hand-like domain)	3.54167	11.42	3.22447	3.97033	5.472	1.37822
Achn033251	Cullin 4; contains IPR001373 (Cullin, N-terminal), IPR011991 (Winged helix-turn-helix DNA-binding domain)	1.07433	3.46367	3.22401	1.436	2.04967	1.42734
Achn229901	Coiled-coil domain-containing protein, putative	5.62333	18.1227	3.22276	6.093	6.944	1.13967
Achn188981	Unknown protein	82.925	266.736	3.2166	31.906	82.0597	2.57192
Achn144001	Porin/voltage-dependent anion-selective channel protein; contains IPR012458 (Protein of unknown function DUF1664), IPR016159 (Cullin repeat-like-containing domain), IPR023614 (Porin domain), IPR027246 (Eukaryotic porin/Tom40)	2.786	8.959	3.21572	2.96467	6.861	2.31426
Achn114631	Pm27 protein; contains IPR012866 (Protein of unknown function DUF1644), IPR013083 (Zinc finger, RING/FYVE/PHD-type)	6.54967	21.0577	3.21507	9.83833	14.8853	1.51299
Achn113041	ADP/ATP carrier protein; contains IPR004667 (ADP/ATP carrier protein), IPR016196 (Major facilitator superfamily domain, general substrate transporter)	5.04333	16.205	3.21315	6.925	8.60233	1.24221
Achn132281	Tubulin beta-7 chain; contains IPR000217 (Tubulin), IPR023123 (Tubulin, C-terminal)	1.85867	5.97167	3.21288	0.658667	1.434	2.17713
Achn070621	Adaptin ear-binding coat-associated protein, putative; contains IPR011993 (Pleckstrin homology-like domain), IPR012466 (Adaptin ear-binding coat-associated protein 1 NECAP-1)	13.2873	42.6773	3.21188	15.0523	12.7217	0.845162
Achn301211	Coatomer subunit beta; contains IPR016460 (Coatomer beta subunit (COPB1))	11.263	36.1743	3.21178	16.228	31.5353	1.94327
Achn062571	Dentin sialophosphoprotein; contains IPR021480 (Protein of unknown function DUF3133)	8.47367	27.2153	3.21175	10.303	10.0393	0.974409
Achn003451	Ubiquitin carboxyl-terminal hydrolase; contains IPR001104 (3-oxo-5-alpha-steroid 4-dehydrogenase, C-terminal)	0.960667	3.08467	3.21096	1.44833	2.6	1.79517
Achn082951	Unknown protein	4.82367	15.483	3.2098	8.03633	6.05967	0.754034
Achn254191	Asparagine--tRNA ligase; contains IPR018150 (Aminoacyl-tRNA synthetase, class II (D/K/N)-like)	1.33033	4.27	3.20972	1.60067	2.72667	1.70346
Achn234971	Protein transport protein Sec61 subunit beta, putative; contains IPR005609 (Preprotein translocase Sec, Sec61-beta subunit)	40.909	131.285	3.2092	50.74	81.3517	1.6033
Achn091991	Transcription factor, putative; contains IPR009057 (Homeodomain-like)	1.01367	3.25167	3.20783	1.398	1.72233	1.232
Achn325331	Novel plant snare, putative; contains IPR000727 (Target SNARE coiled-coil domain)	1.487	4.77	3.2078	1.47233	1.864	1.26602
Achn148551	E3 ubiquitin ligase-like protein; contains IPR004162 (Seven-in-absentia protein, sina), IPR013083 (Zinc finger, RING/FYVE/PHD-type)	1.00667	3.22867	3.20728	0.694667	1.213	1.74616
Achn264271	Protein FAR1-RELATED SEQUENCE 3; contains IPR004330 (FAR1 DNA binding domain), IPR007527 (Zinc finger, SWIM-type), IPR018289 (MULE transposase domain)	2.16567	6.94233	3.20563	2.91067	5.79133	1.98969
Achn059701	ATP-citrate synthase subunit 1; contains IPR002020 (Citrate synthase-like), IPR016040 (NAD(P)-binding domain), IPR016102 (Succinyl-CoA synthetase-like)	2.484	7.962	3.20531	1.63767	2.83067	1.72848
Achn112841	Potyviral VPg interacting protein 1; contains IPR004082 (Protein of unknown function DUF1423, plant)	2.08533	6.68333	3.20492	3.10933	6.05367	1.94693
Achn164141	26S protease regulatory subunit 7; contains IPR005937 (26S proteasome subunit P45), IPR018786 (Protein of unknown function DUF2343), IPR027417 (P-loop containing nucleoside triphosphate hydrolase)	4.49867	14.4167	3.20465	6.32	15.2577	2.41419
Achn145561	WUSCHEL-related homeobox 14; contains IPR009057 (Homeodomain-like), IPR019328 (GPI-GlcNAc transferase complex, PIG-H component, conserved domain)	2.739	8.777	3.20445	1.73833	3.75933	2.16261
Achn352261	Neurobeachin-like protein; contains IPR000409 (BEACH domain), IPR010508 (Domain of unknown function DUF1088), IPR015943 (WD40/YVTN repeat-like-containing domain)	1.159	3.713	3.20362	1.63167	2.50667	1.53626
Achn303051	Auxilin, putative; contains IPR001623 (DnaJ domain)	0.910333	2.91567	3.20286	1.707	3.28367	1.92365
Achn079451	Putative uncharacterized protein OSJNBa0040I22.24	8.743	27.982	3.2005	12.8613	31.418	2.44283
Achn132711	Glutathione peroxidase; contains IPR000889 (Glutathione peroxidase), IPR012336 (Thioredoxin-like fold)	6.336	20.275	3.19997	7.12233	17.733	2.48977
Achn161681	Mitochondrial processing peptidase beta subunit; contains IPR011249 (Metalloenzyme, LuxS/M16 peptidase-like)	1.66833	5.33633	3.1986	1.73333	2.751	1.58712
Achn372091	EMB2756; contains IPR006852 (Protein of unknown function DUF616)	1.511	4.83267	3.19832	1.87233	5.08167	2.71408
Achn008411	RING finger protein; contains IPR013083 (Zinc finger, RING/FYVE/PHD-type)	6.69033	21.3873	3.19675	6.562	8.50833	1.29661
Achn082741	Transmembrane BAX inhibitor motif-containing protein; contains IPR006214 (Bax inhibitor 1-related)	15.6467	50.0113	3.19629	13.8803	40.65	2.9286
Achn037491	E3 ubiquitin-protein ligase UBR4; contains IPR000433 (Zinc finger, ZZ-type), IPR003126 (Zinc finger, N-recognin), IPR016024 (Armadillo-type fold), IPR025704 (E3 ubiquitin ligase, UBR4)	2.45667	7.85	3.19539	3.096	4.87233	1.57375
Achn251121	Protein phosphatase-2C; contains IPR001932 (Protein phosphatase 2C (PP2C)-like), IPR015655 (Protein phosphatase 2C)	2.23733	7.149	3.19532	1.885	3.65467	1.93882
Achn302731	DNA helicase INO80; contains IPR000330 (SNF2-related), IPR001650 (Helicase, C-terminal), IPR014978 (Glutamine-Leucine-Glutamine, QLQ), IPR027417 (P-loop containing nucleoside triphosphate hydrolase)	1.10433	3.52733	3.19408	1.21433	1.98167	1.6319
Achn188711	CAA303718.1 protein; contains IPR008511 (Protein BYPASS-related)	2.036	6.50167	3.19335	3.18333	3.048	0.957487
Achn293501	Cystathionine gamma synthase; contains IPR000277 (Cys/Met metabolism, pyridoxal phosphate-dependent enzyme), IPR015424 (Pyridoxal phosphate-dependent transferase)	3.01033	9.612	3.193	3.026	7.14333	2.36065
Achn035771	Dolichyl-diphosphooligosaccharide-protein glycosyltransferase subunit STT3A; contains IPR003674 (Oligosaccharyl transferase, STT3 subunit)	5.84233	18.6467	3.19165	10.3227	20.0853	1.94575
Achn200011	Delta-aminolevulinic acid dehydratase; contains IPR001731 (Porphobilinogen synthase), IPR013785 (Aldolase-type TIM barrel)	2.02167	6.45167	3.19126	1.71733	1.45567	0.847632
Achn125811	Rer1 protein, putative; contains IPR004932 (Retrieval of early ER protein Rer1)	1.40233	4.47433	3.19063	1.32967	2.72033	2.04588
Achn130781	Unknown protein	3.31933	10.5907	3.1906	5.772	9.80367	1.69849
Achn300751	26S proteasome non-ATPase regulatory subunit	1.83733	5.85733	3.18795	2.496	7.48667	2.99947
Achn232991	Coatomer alpha subunit, putative; contains IPR006692 (Coatomer, WD associated region), IPR010714 (Coatomer, alpha subunit, C-terminal), IPR015943 (WD40/YVTN repeat-like-containing domain), IPR020472 (G-protein beta WD-40 repeat)	3.255	10.3583	3.18228	5.03433	7.33767	1.45752
Achn355271	MTD1	1.278	4.06633	3.18179	0.939333	1.938	2.06317
Achn109541	Tetratricopeptide repeat-containing protein; contains IPR011990 (Tetratricopeptide-like helical)	6.542	20.8137	3.18154	13.313	7.35267	0.552292
Achn340941	BZIP transcription factor family protein 2; contains IPR004827 (Basic-leucine zipper domain)	6.67333	21.2287	3.18112	9.70767	25.8787	2.6658
Achn189951	Germin-like protein 2; contains IPR001929 (Germin)	4.44833	14.1347	3.17752	3.462	8.112	2.34315
Achn346761	Importin subunit alpha-8; contains IPR016024 (Armadillo-type fold)	0.983	3.123	3.17701	1.15	2.279	1.98174
Achn227311	Putative uncharacterized protein OSJNBb0004M10.9	2.71633	8.62933	3.17683	3.70167	8.603	2.32409
Achn206291	Serine/threonine protein phosphatase 2A activator; contains IPR004327 (Phosphotyrosyl phosphatase activator, PTPA)	1.12667	3.579	3.17663	1.526	3.22067	2.11053
Achn276531	Protein kinase, putative; contains IPR011009 (Protein kinase-like domain)	2.919	9.26933	3.17552	2.78833	5.16633	1.85284
Achn268281	Villin 1; contains IPR003128 (Villin headpiece), IPR007122 (Villin/Gelsolin)	1.25933	3.99833	3.17496	1.61133	2.056	1.27596
Achn212391	Fiber protein Fb15	56.703	179.933	3.17325	48.9303	103.282	2.1108
Achn343291	Dolichyl-diphosphooligosaccharide-protein glycosyltransferase subunit; contains IPR007676 (Ribophorin I)	4.129	13.092	3.17074	5.03133	7.21667	1.43434
Achn353581	Aconitate hydratase 2; contains IPR015937 (Aconitase/isopropylmalate dehydratase)	7.165	22.7113	3.16976	11.0077	23.2017	2.10777
Achn350021	DNA damage-binding protein; contains IPR004871 (Cleavage/polyadenylation specificity factor, A subunit, C-terminal)	0.956667	3.03	3.16725	0.989333	2.69933	2.72844
Achn013091	Ubiquitin-conjugating enzyme; contains IPR016135 (Ubiquitin-conjugating enzyme/RWD-like), IPR023313 (Ubiquitin-conjugating enzyme, active site), IPR027230 (SUMO-conjugating enzyme Ubc9)	1.03067	3.26433	3.16721	1.103	1.40833	1.27682
Achn241461	Zinc finger CCCH domain-containing protein; contains IPR000571 (Zinc finger, CCCH-type), IPR004087 (K Homology domain)	5.57767	17.6593	3.16608	5.59167	8.61167	1.54009
Achn191521	Pentatricopeptide repeat-containing protein; contains IPR002885 (Pentatricopeptide repeat), IPR011990 (Tetratricopeptide-like helical)	0.984	3.11533	3.16599	2.083	1.01733	0.488398
Achn046871	Putative 5-oxoprolinase; contains IPR002821 (Hydantoinase/oxoprolinase), IPR003692 (Hydantoinase B/oxoprolinase), IPR008040 (Hydantoinaseoxoprolinase, N-terminal)	3.93733	12.461	3.16483	4.694	9.97067	2.12413
Achn224791	Cysteine synthase; contains IPR001580 (Calreticulin/calnexin), IPR005856 (Cysteine synthase K/M), IPR008985 (Concanavalin A-like lectin/glucanases superfamily)	5.205	16.472	3.16465	6.94333	5.51633	0.794479
Achn249121	Cactin, putative; contains IPR018816 (Cactin, domain), IPR019134 (Cactin C-terminal domain)	1.19033	3.76567	3.16354	2.132	5.37067	2.51907
Achn312471	rRNA methyltransferase, putative; contains IPR004441 (RNA methyltransferase TrmH family)	1.84067	5.817	3.16027	3.28467	7.84767	2.38918
Achn010441	Plant IF-like protein	2.284	7.21733	3.15995	3.07067	3.311	1.07827
Achn046541	Glutamine-rich protein	4.78867	15.1277	3.15906	5.82667	9.28133	1.59291
Achn314221	Serine/threonine-protein kinase 24; contains IPR011009 (Protein kinase-like domain)	8.224	25.98	3.15905	11.5103	9.18867	0.798297
Achn371741	(Dimethylallyl)adenosine tRNA methylthiotransferase MiaB; contains IPR002792 (TRAM domain), IPR006638 (Elongator protein 3/MiaB/NifB), IPR013848 (Methylthiotransferase, N-terminal), IPR023970 (Methylthiotransferase/radical SAM-type protein)	1.55433	4.90633	3.15655	2.16767	1.835	0.846532
Achn221471	Unknown protein	1.69967	5.364	3.15591	3.501	3.05267	0.871941
Achn355151	Unknown protein	2.293	7.23533	3.1554	1.80533	4.71133	2.60968
Achn371211	Beclin 1 protein; contains IPR007243 (Beclin family)	1.68767	5.324	3.15465	2.222	4.26	1.91719
Achn099761	Unknown protein	42.3323	133.427	3.1519	66.653	132.141	1.98252
Achn188891	Pre-mRNA-splicing factor, Crooked neck-like protein; contains IPR011990 (Tetratricopeptide-like helical)	0.956667	3.015	3.15157	1.964	1.77867	0.905635
Achn196091	ATPase GET3; contains IPR016300 (Arsenical pump ATPase, ArsA/GET3), IPR025723 (Anion-transporting ATPase-like domain), IPR027417 (P-loop containing nucleoside triphosphate hydrolase)	1.77433	5.58733	3.14898	2.05833	1.975	0.959514
Achn013641	Myosin-11 (Fragments)	1.605	5.05033	3.14663	2.41567	2.22	0.919001
Achn052961	DNAJ heat shock N-terminal domain-containing protein; contains IPR024593 (Domain of unknown function DUF3444)	1.069	3.36267	3.14562	2.20633	1.90533	0.863575
Achn352401	Pre-mRNA-splicing factor SLU7-A; contains IPR021715 (Pre-mRNA splicing Prp18-interacting factor)	1.91933	6.03667	3.14519	3.196	3.738	1.16959
Achn286131	Phosphatidylglycerol/phosphatidylinositol transfer protein; contains IPR014756 (Immunoglobulin E-set)	1.304	4.10033	3.14443	1.533	1.95533	1.27549
Achn246341	Pentatricopeptide repeat-containing protein, putative; contains IPR002885 (Pentatricopeptide repeat), IPR011990 (Tetratricopeptide-like helical)	1.69267	5.32233	3.14435	2.371	2.00167	0.844229
Achn182991	Putative methyltransferase; contains IPR004159 (Putative S-adenosyl-L-methionine-dependent methyltransferase)	5.071	15.9433	3.14402	6.29067	15.0973	2.39996
Achn210971	Acyl-coenzyme A thioesterase; contains IPR006683 (Thioesterase superfamily)	0.993	3.122	3.14401	1.15533	0.839333	0.726486
Achn148701	Mutator-like transposase-like protein; contains IPR004332 (Transposase, MuDR, plant), IPR007527 (Zinc finger, SWIM-type), IPR018289 (MULE transposase domain)	3.698	11.62	3.14224	4.64867	5.92	1.27348
Achn329011	Putative CCR4-NOT transcription complex subunit 7; contains IPR006941 (Ribonuclease CAF1), IPR012337 (Ribonuclease H-like domain)	7.67367	24.1057	3.14135	11.2803	16.576	1.46946
Achn094511	PIF-like protein; contains IPR024752 (Myb/SANT-like domain)	1.666	5.231	3.13986	1.87433	3.62867	1.93598
Achn343051	DNL zinc finger family protein; contains IPR007853 (Zinc finger, DNL-type), IPR024158 (Mitochondrial import protein TIM15)	10.1247	31.7697	3.13785	11.5427	9.36267	0.811135
Achn020871	ADP-ribosylation factor GTPase-activating protein; contains IPR001164 (Arf GTPase activating protein)	0.990667	3.10733	3.13661	1.14467	1.90033	1.66016
Achn255471	Microsomal glutathione s-transferase, putative; contains IPR001129 (Membrane-associated, eicosanoid/glutathione metabolism (MAPEG) protein), IPR023352 (Membrane associated eicosanoid/glutathione metabolism-like domain)	14.575	45.6897	3.1348	24.1157	67.126	2.7835
Achn216501	Casein kinase I; contains IPR011009 (Protein kinase-like domain)	1.264	3.96233	3.13476	2.169	4.35367	2.00722
Achn118111	Cytochrome P450; contains IPR001128 (Cytochrome P450)	1.19967	3.75967	3.13393	0.202333	0.141	0.69687
Achn052481	Pre-mRNA-splicing factor CLF1; contains IPR011990 (Tetratricopeptide-like helical)	1.99367	6.247	3.13342	3.255	5.68833	1.74757
Achn294671	PHD finger protein ALFIN-LIKE 6; contains IPR013083 (Zinc finger, RING/FYVE/PHD-type), IPR021998 (Protein of unknown function DUF3594)	1.289	4.03767	3.1324	1.87667	2.45367	1.30746
Achn011041	Multiple myeloma tumor-associated protein, putative; contains IPR019315 (Kinase phosphorylation domain)	1.629	5.10067	3.13116	2.79167	6.42533	2.30161
Achn373381	Resistance protein RPP8-like protein	1.85267	5.799	3.13008	1.68267	1.762	1.04715
Achn280011	Tubby-like F-box protein; contains IPR001810 (F-box domain, cyclin-like), IPR025659 (Tubby C-terminal-like domain)	2.76733	8.65733	3.1284	2.76433	3.203	1.15869
Achn001001	Charged multivesicular body protein 6; contains IPR005024 (Snf7)	1.76833	5.53133	3.12799	1.82867	2.749	1.50328
Achn170221	6-phosphogluconate dehydrogenase, decarboxylating; contains IPR006113 (6-phosphogluconate dehydrogenase, decarboxylating), IPR008927 (6-phosphogluconate dehydrogenase, C-terminal-like), IPR016040 (NAD(P)-binding domain)	58.9303	184.321	3.12777	54.1707	68.1343	1.25777
Achn038941	Unknown protein	1.47833	4.62367	3.12762	1.86067	2.46067	1.32247
Achn350041	Serine/arginine rich splicing factor, putative; contains IPR012677 (Nucleotide-binding, alpha-beta plait)	1.256	3.92667	3.12633	1.05433	1.03	0.976921
Achn266041	50S ribosomal protein L25, putative; contains IPR011035 (Ribosomal protein L25/Gln-tRNA synthetase, anti-codon-binding domain)	1.16133	3.63067	3.12629	1.148	1.26033	1.09785
Achn075091	Pyruvate kinase; contains IPR001697 (Pyruvate kinase)	7.81467	24.4263	3.1257	11.3797	6.74433	0.592665
Achn027111	Elongation factor EF-G; contains IPR000640 (Translation elongation factor EFG, V domain), IPR009022 (Elongation factor G, III-V domain), IPR020568 (Ribosomal protein S5 domain 2-type fold)	1.00367	3.136	3.12454	1.40667	1.70333	1.2109
Achn281941	Nuclear pore complex protein Nup98-Nup96; contains IPR007230 (Peptidase S59, nucleoporin)	1.21433	3.79367	3.12407	1.98667	4.59933	2.3151
Achn037161	Eukaryotic translation initiation factor 2 subunit alpha; contains IPR011488 (Translation initiation factor 2, alpha subunit), IPR012340 (Nucleic acid-binding, OB-fold), IPR024054 (Translation initiation factor 2, alpha subunit, middle domain), IPR024055 (Translation initiation factor 2, alpha subunit, C-terminal)	1.64967	5.15367	3.12407	2.34533	5.42033	2.31111
Achn166581	Putative calmodulin-related protein; contains IPR011992 (EF-hand-like domain)	17.633	55.0847	3.12395	18.718	22.5387	1.20412
Achn163811	Arf-GAP with GTPase, ANK repeat and PH domain-containing protein 3; contains IPR001164 (Arf GTPase activating protein)	1.48567	4.64	3.12318	1.042	1.308	1.25528
Achn299821	Ferredoxin; contains IPR012675 (Beta-grasp domain)	0.987	3.08167	3.12226	0.887	0.494667	0.557685
Achn079571	CWC15-like protein; contains IPR006973 (Pre-mRNA-splicing factor Cwf15/Cwc15)	2.81567	8.79033	3.12194	4.59067	5.65133	1.23105
Achn207511	26S proteasome non-atpase regulatory subunit, putative; contains IPR002035 (von Willebrand factor, type A), IPR003903 (Ubiquitin interacting motif), IPR027040 (Proteasome subunit Rpn10)	1.684	5.257	3.12173	2.59233	2.64833	1.0216
Achn275051	Unknown protein	1.054	3.28967	3.12113	1.09267	1.53367	1.4036
Achn221011	Probable mediator of RNA polymerase II transcription subunit 26b; contains IPR017923 (Transcription factor IIS, N-terminal)	1.35033	4.21067	3.11824	2.81	3.909	1.3911
Achn251981	Leucine-rich repeat-containing protein, putative; contains IPR001611 (Leucine-rich repeat), IPR003591 (Leucine-rich repeat, typical subtype)	2.90767	9.06067	3.11613	4.766	6.60267	1.38537
Achn375601	Cop9 signalosome complex subunit, putative; contains IPR000717 (Proteasome component (PCI) domain), IPR019585 (26S proteasome, regulatory subunit Rpn7)	1.43967	4.48467	3.11507	1.862	4.30333	2.31113
Achn040821	Eukaryotic translation initiation factor 6; contains IPR002769 (Translation initiation factor IF6)	1.23133	3.835	3.11451	2.035	3.26133	1.60262
Achn012311	Unknown protein	2.257	7.02833	3.11402	2.94033	5.19067	1.76533
Achn247501	Putative poly(A) polymerase; contains IPR014492 (Poly(A) polymerase)	3.03333	9.44533	3.11385	3.501	2.985	0.852614
Achn259241	Thiamin pyrophosphokinase; contains IPR006282 (Thiamin pyrophosphokinase), IPR010920 (Like-Sm (LSM) domain)	1.62167	5.049	3.11346	1.975	2.01867	1.02211
Achn082721	Chaperone protein dnaJ; contains IPR001623 (DnaJ domain), IPR024593 (Domain of unknown function DUF3444)	1.40467	4.37267	3.11296	2.11133	3.46967	1.64335
Achn375691	Unknown protein	1.345	4.18633	3.11252	1.254	2.44567	1.95029
Achn208721	Guanine nucleotide-binding protein alpha-2 subunit; contains IPR001019 (Guanine nucleotide binding protein (G-protein), alpha subunit), IPR011011 (Zinc finger, FYVE/PHD-type), IPR027417 (P-loop containing nucleoside triphosphate hydrolase)	1.75333	5.457	3.11236	2.43167	3.13967	1.29116
Achn267331	Lung seven transmembrane receptor, putative; contains IPR009637 (Transmembrane receptor, eukaryota)	47.5387	147.948	3.11216	52.86	95.4743	1.80617
Achn153291	Transmembrane protein, putative; contains IPR013861 (Protein of unknown function DUF1751, integral membrane, eukaryotic)	4.552	14.166	3.11204	5.96667	8.88033	1.48832
Achn337421	Heme binding protein	2.68433	8.347	3.10952	3.14433	3.08933	0.982508
Achn108491	E3 UFM1-protein ligase 1-like protein; contains IPR018611 (E3 UFM1-protein ligase 1)	1.23333	3.83467	3.10919	1.86533	4.194	2.24839
Achn222291	Acyl-CoA-binding protein; contains IPR014352 (FERM/acyl-CoA-binding protein, 3-helical bundle)	1.059	3.29133	3.10796	0.228667	0.371667	1.62536
Achn061131	Hydrogen-transporting ATP synthase, rotational mechanism, putative; contains IPR006808 (ATPase, F0 complex, subunit G, mitochondrial), IPR008139 (Saposin B)	3.466	10.7667	3.10637	4.33567	4.69233	1.08226
Achn216241	Ubiquitin carboxyl-terminal hydrolase	1.65933	5.15367	3.10587	2.35233	2.527	1.07425
Achn115181	Cation/calcium exchanger; contains IPR004837 (Sodium/calcium exchanger membrane region)	1.09133	3.38933	3.10568	1.126	1.24633	1.10687
Achn001451	Serine-rich platelet adhesin; contains IPR008395 (Agenet-like domain), IPR014002 (Tudor-like, plant)	1.318	4.09	3.10319	2.11433	3.073	1.45341
Achn232781	Mandelonitrile lyase; contains IPR013083 (Zinc finger, RING/FYVE/PHD-type)	1.89033	5.86433	3.10227	3.30433	6.59467	1.99576
Achn048771	Presenilin family protein; contains IPR006639 (Peptidase A22, presenilin signal peptide)	1.671	5.18267	3.10154	1.92333	3.69567	1.92149
Achn297561	ER membrane protein complex subunit 1; contains IPR011047 (Quinonprotein alcohol dehydrogenase-like superfamily), IPR011678 (Domain of unknown function DUF1620), IPR026895 (ER membrane protein complex subunit 1)	1.46133	4.53233	3.10151	2.43167	4.21667	1.73406
Achn381591	Zinc finger CCCH domain-containing protein; contains IPR000571 (Zinc finger, CCCH-type)	2.516	7.79933	3.09989	3.58367	3.59067	1.00195
Achn307371	Membrane protein, putative	0.974667	3.021	3.09952	1.142	1.43867	1.25978
Achn122541	Succinyl-CoA ligase [ADP-forming] subunit beta; contains IPR013650 (ATP-grasp fold, succinyl-CoA synthetase-type), IPR016102 (Succinyl-CoA synthetase-like)	1.46033	4.52533	3.09884	1.45533	4.02567	2.76615
Achn002841	Unknown protein	1.41233	4.37433	3.09724	1.493	2.805	1.87877
Achn215591	Transketolase, putative; contains IPR005478 (Transketolase, bacterial-like), IPR009014 (Transketolase, C-terminal/Pyruvate-ferredoxin oxidoreductase, domain II)	5.209	16.1253	3.09567	5.63767	9.904	1.75676
Achn162981	UBX domain-containing protein; contains IPR006567 (PUG domain), IPR006642 (Zinc finger, Rad18-type putative), IPR007087 (Zinc finger, C2H2), IPR018997 (PUB domain)	0.984667	3.04767	3.09513	0.999667	1.39267	1.39313
Achn144661	Cullin, putative; contains IPR001373 (Cullin, N-terminal), IPR011991 (Winged helix-turn-helix DNA-binding domain)	1.03567	3.20533	3.09495	0.930667	2.34133	2.51576
Achn227891	Ras GTPase-activating protein-binding protein; contains IPR002075 (Nuclear transport factor 2), IPR012677 (Nucleotide-binding, alpha-beta plait), IPR015300 (DNA-binding pseudobarrel domain)	1.09433	3.38667	3.09473	1.408	1.861	1.32173
Achn215511	UNE1-like protein; contains IPR006943 (Domain of unknown function DUF641, plant)	3.87633	11.9937	3.09408	4.84467	8.26767	1.70655
Achn381491	Kelch repeat-containing F-box family protein, putative; contains IPR015916 (Galactose oxidase, beta-propeller)	1.65133	5.10867	3.09366	2.99033	3.356	1.12228
Achn237531	Unknown protein	1.48533	4.595	3.09358	1.451	1.54733	1.06639
Achn332461	Unknown protein	1.62933	5.04	3.09329	1.71967	2.72933	1.58713
Achn289551	AT2G40980-like protein; contains IPR011009 (Protein kinase-like domain)	1.24067	3.83767	3.09323	1.169	2.13767	1.82863
Achn345261	Putative DNA helicase ino80; contains IPR001650 (Helicase, C-terminal), IPR027417 (P-loop containing nucleoside triphosphate hydrolase)	1.337	4.13267	3.091	1.06567	2.47967	2.32687
Achn209931	1-aminocyclopropane-1-carboxylate oxidase; contains IPR005123 (Oxoglutarate/iron-dependent dioxygenase), IPR026992 (Non-haem dioxygenase N-terminal domain), IPR027443 (Isopenicillin N synthase-like)	1.077	3.32867	3.09068	0.659	1.44133	2.18715
Achn024001	Transcription initiation factor TFIID subunit; contains IPR003195 (Transcription initiation factor IID, 18kDa subunit)	6.70333	20.715	3.09025	6.51667	7.693	1.18051
Achn089861	Programmed cell death, putative; contains IPR002836 (DNA-binding TFAR19-related protein)	3.75833	11.614	3.0902	4.70433	5.305	1.12768
Achn187611	Exocyst complex component, putative	2.221	6.86	3.0887	2.96667	2.49933	0.842472
[truncated: 519 more rows]
