# Supplementary material for: Comparative transcriptome analysis reveals distinct ethylene–independent regulation of ripening in response to low temperature in kiwifruit
Source: BMC Plant Biol. 2018 Mar 21;18:47. doi: 10.1186/s12870-018-1264-y (PMC5863462; doi:10.1186/s12870-018-1264-y)
Supplement: Supplementary file 3 — Genes that were exclusively regulated by low temperature. Values for Harvest, Propylene, 20°CW4 and 5°CW4 indicate average RPKM 3 independent biological replicates. Orange and blue color shading indicate genes that were up–regulated and down–regulated, respectively. (XLSX 198 kb) [file 12870_2018_1264_MOESM3_ESM.xlsx]

## Sheet: Sheet1
Additional file 3: Genes that were exclusively regulated by low temperature. Values for Harvest, Propylene, 20°CW4 and 5°CW4 indicate average RPKM 3 independent biological replicates. Orange and blue colour shading indicate genes that were up regulated and down regulated, respectively.
Gene_ID	Annotation	Harvest	Propylene	Fold change (Propylene/Control)	20°CW4	5°CW4	Fold change (5℃W4/20°CW4)
Achn159091	Receptor protein kinase-like protein; contains IPR001611 (Leucine-rich repeat), IPR003591 (Leucine-rich repeat, typical subtype), IPR011009 (Protein kinase-like domain), IPR013210 (Leucine-rich repeat-containing N-terminal, type 2), IPR013320 (Concanavalin A-like lectin/glucanase, subgroup)	0.0493333	0.102333	2.07432	0.0173333	4.38533	253
Achn081641	BAG family molecular chaperone regulator 1; contains IPR003103 (BAG domain), IPR019955 (Ubiquitin supergroup)	0.141667	0.329	2.32235	0.0223333	3.86367	173
Achn060041	Tetraspanin-3; contains IPR018499 (Tetraspanin/Peripherin)	0.283667	0.565	1.99177	0.565	63.2733	111.988
Achn023381	Xyloglucan endotransglucosylase/hydrolase 10; contains IPR008264 (Beta-glucanase), IPR008985 (Concanavalin A-like lectin/glucanases superfamily), IPR016455 (Xyloglucan endotransglucosylase/hydrolase)	0.0933333	0.125	1.33929	0.0893333	9.38433	105.049
Achn282341	Aspartic proteinase nepenthesin-2, putative; contains IPR001461 (Peptidase A1), IPR021109 (Aspartic peptidase)	1.72767	2.63067	1.52267	0.192	19.9797	104.061
Achn280921	Putative hydroxycinnamoyl-CoA:shikimate/quinate hydroxycinnamoyltransferase; contains IPR003480 (Transferase), IPR023213 (Chloramphenicol acetyltransferase-like domain)	0.218	0.0966667	0.443425	0.0403333	4.01833	99.6281
Achn148461	Late embryogenesis abundant hydroxyproline-rich glycoprotein; contains IPR004864 (Late embryogenesis abundant protein, LEA-14)	0.357667	0.167667	0.468779	0.136	12.1847	89.5931
Achn198181	Unknown protein; contains IPR008889 (VQ)	0.542667	0.436667	0.804668	0.112	7.06333	63.0655
Achn370261	Ion channel DMI1; contains IPR010420 (CASTOR/POLLUX/SYM8 ion channels)	0.0653333	0.165667	2.53571	0.147667	8.37733	56.7314
Achn315151	Pectate lyase; contains IPR011050 (Pectin lyase fold/virulence factor), IPR018082 (AmbAllergen)	0.145333	0.295	2.02982	0.07	3.75833	53.6905
Achn130531	Pyrophosphate-energized proton pump 1; contains IPR004131 (Pyrophosphate-energised proton pump)	0.674	2.01333	2.98714	1.62867	85.4763	52.4824
Achn339891	Auxin-independent growth promoter protein-like; contains IPR019378 (GDP-fucose protein O-fucosyltransferase)	0.0576667	0.0356667	0.618497	0.0916667	4.70467	51.3236
Achn332421	Growth regulator protein, putative, expressed; contains IPR019378 (GDP-fucose protein O-fucosyltransferase)	2.386	1.38233	0.579352	0.312667	14.0863	45.0522
Achn334561	Glutathione transferase; contains IPR010987 (Glutathione S-transferase, C-terminal-like), IPR012336 (Thioredoxin-like fold)	0.0516667	0.035	0.677419	0.091	4.01133	44.0806
Achn130611	1-aminocyclopropane-1-carboxylate oxidase; contains IPR005123 (Oxoglutarate/iron-dependent dioxygenase), IPR027443 (Isopenicillin N synthase-like)	0.167	0.214667	1.28543	0.235333	9.60433	40.8116
Achn030241	Zinc knuckle (CCHC-type) family protein; contains IPR001878 (Zinc finger, CCHC-type)	0.445667	0.917333	2.05834	0.214	8.39767	39.2414
Achn095551	Dehydrin; contains IPR000167 (Dehydrin)	21.26	16.7883	0.789668	46.635	1814.7	38.9129
Achn177571	Glucan endo-1,3-beta-glucosidase, putative; contains IPR000490 (Glycoside hydrolase, family 17), IPR017853 (Glycoside hydrolase, superfamily)	0.792	1.401	1.76894	1.68167	58.7313	34.9245
Achn095091	3-hydroxy-3-methylglutaryl coenzyme A reductase; contains IPR002202 (Hydroxymethylglutaryl-CoA reductase, class I/II), IPR023074 (Hydroxymethylglutaryl-CoA reductase, class I/II, catalytic domain), IPR023282 (Hydroxymethylglutaryl-CoA reductase, N-terminal)	0.926667	1.66	1.79137	0.314667	9.71167	30.8633
Achn036081	Soul heme-binding family protein; contains IPR006917 (SOUL haem-binding protein), IPR011256 (Regulatory factor, effector, bacterial)	5.427	8.35633	1.53977	10.9593	320.449	29.2398
Achn242821	Putative uncharacterized protein CER1-2; contains IPR006694 (Fatty acid hydroxylase), IPR016040 (NAD(P)-binding domain), IPR021940 (Uncharacterised domain Wax2, C-terminal)	0.117	0.239333	2.04558	0.112333	3.04433	27.1009
Achn227711	ABSCISIC ACID-INSENSITIVE 5-like protein; contains IPR004827 (Basic-leucine zipper domain)	0.153333	0.408667	2.66522	0.499	13.057	26.1663
Achn131861	Putative S-adenosyl-L-methionine-dependent methyltransferase; contains IPR007213 (Leucine carboxyl methyltransferase)	0.176667	0.0893333	0.50566	0.387	9.387	24.2558
Achn120731	Unknown protein	2.23667	5.756	2.57347	1.81067	42.764	23.6178
Achn170241	Unknown protein	1.34367	0.601667	0.44778	1.336	31.293	23.4229
Achn310311	Auxin-induced protein-like; contains IPR003676 (Auxin responsive SAUR protein)	0.154667	0.216667	1.40086	1.51233	35.3283	23.3601
Achn241381	Acetyl-CoA carboxylase-like protein; contains IPR007934 (Alpha-L-arabinofuranosidase B), IPR012878 (Protein of unknown function DUF1680)	0.369333	0.721333	1.95307	0.607333	13.894	22.8771
Achn140681	Calcium-dependent lipid-binding domain-containing protein; contains IPR008973 (C2 calcium/lipid-binding domain, CaLB)	0.191	0.39	2.04188	0.146667	3.311	22.575
Achn289681	Metal ion binding protein, putative; contains IPR006121 (Heavy metal-associated domain, HMA)	0.751	2.117	2.81891	1.59833	34.6937	21.7062
Achn275641	Heavy-metal-associated domain-containing protein	3.817	7.66833	2.00899	0.159	3.43467	21.6017
Achn025461	Unknown protein	0.0763333	0.0576667	0.755459	0.228667	4.89733	21.4169
Achn114841	Malic enzyme; contains IPR001891 (Malic oxidoreductase)	3.783	6.632	1.75311	0.276	5.891	21.3442
Achn281721	Metal transporter protein; contains IPR004813 (Oligopeptide transporter, OPT superfamily)	0.0323333	0.0553333	1.71134	0.158333	3.309	20.8989
Achn058821	5-methyltetrahydropteroyltriglutamate--homocysteine methyltransferase, putative; contains IPR002629 (Methionine synthase, vitamin-B12 independent), IPR013215 (Cobalamin (vitamin B12)-independent methionine synthase MetE, N-terminal)	2.11433	5.24633	2.48132	1.31933	27.4683	20.8199
Achn000001	UDP-glycosyltransferase 1; contains IPR002213 (UDP-glucuronosyl/UDP-glucosyltransferase)	1.269	0.454667	0.358287	1.132	23.1757	20.4732
Achn228631	UDP-glycosyltransferase 1; contains IPR002213 (UDP-glucuronosyl/UDP-glucosyltransferase)	5.17733	3.55767	0.687162	2.40467	47.8947	19.9174
Achn302681	Remorin, putative; contains IPR005516 (Remorin, C-terminal)	0.249667	0.214333	0.858478	0.192667	3.75567	19.4931
Achn375321	Unknown protein	5.009	2.67167	0.533373	0.182	3.41567	18.7674
Achn097821	Nodulin-like protein; contains IPR010658 (Nodulin-like), IPR011701 (Major facilitator superfamily), IPR016196 (Major facilitator superfamily domain, general substrate transporter)	1.20533	2.32267	1.92699	0.287	5.33067	18.5738
Achn295941	Aldo/keto reductase, putative; contains IPR001395 (Aldo/keto reductase), IPR022796 (Chlorophyll A-B binding protein), IPR023210 (NADP-dependent oxidoreductase domain), IPR023329 (Chlorophyll a/b binding protein domain)	5.77533	13.3417	2.31011	6.707	120.209	17.9229
Achn058831	5-methyltetrahydropteroyltriglutamate-homocysteine methyltransferase, putative, expressed; contains IPR002629 (Methionine synthase, vitamin-B12 independent)	3.46267	10.2143	2.94985	2.899	51.2837	17.6901
Achn212081	Glucan endo-1,3-beta-glucosidase, putative; contains IPR000490 (Glycoside hydrolase, family 17), IPR017853 (Glycoside hydrolase, superfamily)	0.054	0.081	1.5	0.300333	5.02867	16.7436
Achn309531	Pyrophosphate-energized proton pump 1; contains IPR004131 (Pyrophosphate-energised proton pump)	0.299333	0.234	0.781737	0.255667	4.26533	16.6832
Achn016431	Unknown protein	0.964333	2.55133	2.6457	0.625	9.958	15.9328
Achn216031	Germin-like protein 2; contains IPR001929 (Germin)	7.66	3.471	0.453133	0.749	11.859	15.8331
Achn352601	Xyloglucan galactosyltransferase KATAMARI1; contains IPR004263 (Exostosin-like)	3.263	3.274	1.00337	2.37967	36.595	15.3782
Achn254871	CBL-interacting protein kinase 22; contains IPR020636 (Calcium/calmodulin-dependent/calcium-dependent protein kinase)	0.886	2.49533	2.8164	2.139	32.4907	15.1897
Achn080911	Remorin, putative; contains IPR005516 (Remorin, C-terminal)	2.73133	1.025	0.375275	0.828	12.5247	15.1264
Achn125831	Cathepsin B-like cysteine proteinase 3; contains IPR013128 (Peptidase C1A, papain), IPR025660 (Cysteine peptidase, histidine active site), IPR025661 (Cysteine peptidase, asparagine active site)	1021.73	625.38	0.61208	91.8617	1376.39	14.9833
Achn229851	Putative uncharacterized protein CER1-2; contains IPR006694 (Fatty acid hydroxylase), IPR016040 (NAD(P)-binding domain), IPR021940 (Uncharacterised domain Wax2, C-terminal)	4.206	4.94067	1.17467	4.25133	62.498	14.7008
Achn125821	Cathepsin S; contains IPR013128 (Peptidase C1A, papain)	29.1827	19.1417	0.655926	2.47567	36.1353	14.5962
Achn144071	Glutathione S-transferase 1; contains IPR010987 (Glutathione S-transferase, C-terminal-like), IPR012336 (Thioredoxin-like fold)	0.336	0.894667	2.6627	0.644	9.36867	14.5476
Achn312401	Ethylene-responsive transcription factor 1; contains IPR016177 (DNA-binding, integrase-type)	0.41	0.384	0.936585	0.217667	3.11233	14.2986
Achn025651	S-adenosyl-L-methionine-dependent methyltransferase; contains IPR007213 (Leucine carboxyl methyltransferase)	0.0596667	0.029	0.486034	0.300667	4.16067	13.8381
Achn092521	Putative uncharacterized protein F3A4.200; contains IPR004158 (Protein of unknown function DUF247, plant)	0.839	0.827667	0.986492	0.668	9.24267	13.8363
Achn135011	Glycerol-3-phosphate dehydrogenase [NAD(P)+]; contains IPR006168 (Glycerol-3-phosphate dehydrogenase, NAD-dependent), IPR008927 (6-phosphogluconate dehydrogenase, C-terminal-like), IPR016040 (NAD(P)-binding domain)	0.182333	0.347333	1.90494	0.278667	3.68633	13.2285
Achn185171	Tubulin alpha chain, putative; contains IPR000217 (Tubulin), IPR023123 (Tubulin, C-terminal)	3.28667	4.805	1.46197	4.67567	58.6337	12.5402
Achn246161	Importin subunit alpha; contains IPR002652 (Importin-alpha, importin-beta-binding domain), IPR016024 (Armadillo-type fold), IPR024931 (Importin subunit alpha)	0.637333	1.44867	2.27301	0.683	8.23933	12.0634
Achn364371	Multidrug resistance protein ABC transporter family; contains IPR011527 (ABC transporter, transmembrane domain, type 1)	1.09533	1.086	0.991479	0.265333	3.18467	12.0025
Achn177301	Unknown protein	0.385333	0.937333	2.43253	0.350333	4.19333	11.9696
Achn133611	Sodium/calcium exchanger family protein; contains IPR004837 (Sodium/calcium exchanger membrane region), IPR011992 (EF-hand-like domain)	7.41733	2.67967	0.361271	2.854	33.4407	11.7171
Achn076381	UDP-glucosyltransferase, putative; contains IPR002213 (UDP-glucuronosyl/UDP-glucosyltransferase)	0.373333	0.661	1.77054	0.351333	4.07833	11.6082
Achn161831	Ninja-family protein 3; contains IPR012463 (Protein of unknown function DUF1675)	1.16833	2.98933	2.55863	0.365	4.22833	11.5845
Achn279661	Mannan endo-1,4-beta-mannosidase; contains IPR017853 (Glycoside hydrolase, superfamily)	0.733	1.287	1.7558	0.321	3.70167	11.5317
Achn149781	UDP-glycosyltransferase 1; contains IPR002213 (UDP-glucuronosyl/UDP-glucosyltransferase)	2.263	1.461	0.645603	0.610333	6.95133	11.3894
Achn102081	CBS domain-containing protein; contains IPR000644 (Cystathionine beta-synthase, core)	0.774	1.825	2.35788	0.292333	3.274	11.1995
Achn115461	Inositol oxygenase 1; contains IPR007828 (Inositol oxygenase), IPR012337 (Ribonuclease H-like domain)	0.111	0.0733333	0.660661	0.561667	6.234	11.0991
Achn125841	Cathepsin S; contains IPR013128 (Peptidase C1A, papain)	351.168	201.961	0.575112	31.4083	347.287	11.0572
Achn288361	Cathepsin B-like cysteine proteinase 1; contains IPR013128 (Peptidase C1A, papain), IPR025660 (Cysteine peptidase, histidine active site), IPR025661 (Cysteine peptidase, asparagine active site)	14.6763	8.41733	0.573531	1.72633	18.8957	10.9455
Achn144531	Glutathione S-transferase; contains IPR010987 (Glutathione S-transferase, C-terminal-like), IPR012336 (Thioredoxin-like fold)	5.84367	3.80967	0.651931	0.904667	9.819	10.8537
Achn345331	CBS domain-containing protein	4.62333	4.76267	1.03014	1.05233	11.277	10.7162
Achn130451	Vacuolar-processing enzyme, putative; contains IPR001096 (Peptidase C13, legumain)	8.97867	11.7627	1.31007	7.48167	79.9973	10.6924
Achn105121	Viral A-type inclusion protein, putative	0.243333	0.266	1.09315	0.307333	3.26167	10.6128
Achn093281	Pectinesterase/pectinesterase inhibitor; contains IPR006501 (Pectinesterase inhibitor)	0.447	0.395667	0.88516	0.836667	8.87767	10.6108
Achn371471	mRNA, clone: RTFL01-01-A04	11.0777	4.66033	0.420696	8.64	91.41	10.5799
Achn002151	AT5g02020/T7H20_70	4.55533	5.342	1.17269	2.05467	20.7243	10.0865
Achn325961	Stem-specific protein tsjt1, putative; contains IPR024286 (Domain of unknown function DUF3700)	14.681	16.3367	1.11278	33.54	337.736	10.0696
Achn343961	Dehydrin 2; contains IPR000167 (Dehydrin)	1081.8	848.122	0.783995	506.82	5074.92	10.0133
Achn039571	DNA binding protein; contains IPR003656 (Zinc finger, BED-type predicted)	0.249333	0.304	1.21925	0.318667	3.17567	9.96548
Achn077851	Probable peptide/nitrate transporter; contains IPR000109 (Proton-dependent oligopeptide transporter family), IPR016196 (Major facilitator superfamily domain, general substrate transporter)	0.502	0.264333	0.52656	1.52367	15.0717	9.89171
Achn389501	At1g70420/F17O7_4; contains IPR012442 (Protein of unknown function DUF1645)	1.15833	1.139	0.983309	1.674	16.537	9.87873
Achn131361	Zinc finger protein; contains IPR007087 (Zinc finger, C2H2)	1.536	4.46667	2.90799	1.542	15.212	9.86511
Achn014721	Nucleobase-ascorbate transporter; contains IPR006043 (Xanthine/uracil/vitamin C permease)	1.17367	1.73933	1.48197	2.58133	24.848	9.62603
Achn326091	Early-responsive to dehydration stress-related protein; contains IPR003864 (Domain of unknown function DUF221)	4.273	3.303	0.772993	2.01233	19.0963	9.48965
Achn060201	Unknown protein	0.573333	0.442	0.77093	4.22367	39.5883	9.37298
Achn336541	Cysteine proteinase; contains IPR013128 (Peptidase C1A, papain)	5.68467	3.36467	0.591885	0.835	7.53333	9.02196
Achn364341	Multidrug resistance protein ABC transporter family; contains IPR011527 (ABC transporter, transmembrane domain, type 1)	7.027	6.04467	0.860206	2.19567	19.567	8.91164
Achn052731	Na+/Pi transporter; contains IPR011701 (Major facilitator superfamily), IPR016196 (Major facilitator superfamily domain, general substrate transporter)	0.722333	2.03867	2.82234	0.875	7.77067	8.88076
Achn182961	Putative leucine-rich repeat-containing protein DDB_G0290503	1.65867	2.51967	1.51909	1.89667	16.8137	8.86485
Achn059531	Calmodulin; contains IPR011992 (EF-hand-like domain)	1.42067	2.64133	1.85922	0.355	3.13133	8.82066
Achn054411	S-adenosylmethionine synthase; contains IPR002133 (S-adenosylmethionine synthetase)	7.99333	7.42867	0.929358	7.63367	67.1213	8.7928
Achn182381	Rubber elongation factor; contains IPR008802 (Rubber elongation factor)	16.1087	44.9947	2.7932	14.257	124.958	8.76468
Achn182371	Rapid alkalinization factor 1; contains IPR008801 (Rapid ALkalinization Factor)	84.6387	174.81	2.06537	13.0483	112.958	8.65689
Achn132241	Synaptotagmin-7; contains IPR008973 (C2 calcium/lipid-binding domain, CaLB)	3.52067	1.95767	0.55605	2.69933	22.9783	8.5126
Achn119451	Putative uncharacterized protein W1110ERIPDM	0.125	0.0763333	0.610667	0.369	3.122	8.4607
Achn074351	Cathepsin B-like cysteine proteinase 3; contains IPR013128 (Peptidase C1A, papain), IPR025660 (Cysteine peptidase, histidine active site), IPR025661 (Cysteine peptidase, asparagine active site)	14.0833	10.244	0.727385	1.814	15.2873	8.42742
Achn115771	Aspartate aminotransferase, putative; contains IPR015424 (Pyridoxal phosphate-dependent transferase)	0.766	2.264	2.95561	0.782	6.50167	8.31415
Achn187081	ATP-dependent RNA helicase; contains IPR001650 (Helicase, C-terminal), IPR008985 (Concanavalin A-like lectin/glucanases superfamily), IPR011009 (Protein kinase-like domain), IPR014001 (Helicase, superfamily 1/2, ATP-binding domain), IPR014014 (RNA helicase, DEAD-box type, Q motif), IPR027417 (P-loop containing nucleoside triphosphate hydrolase)	0.946333	2.18067	2.30433	1.17267	9.703	8.2743
Achn355821	Unknown protein	0.269	0.167667	0.623296	0.527	4.332	8.22011
Achn232071	NAC domain protein,	0.756333	2.07733	2.74658	1.34233	11.0217	8.21083
Achn031231	NADH dehydrogenase, putative; contains IPR011992 (EF-hand-like domain), IPR013027 (FAD-dependent pyridine nucleotide-disulphide oxidoreductase), IPR023753 (Pyridine nucleotide-disulphide oxidoreductase, FAD/NAD(P)-binding domain)	2.31133	2.449	1.05956	2.07767	17.036	8.19958
Achn336531	Cathepsin B-like cysteine proteinase 5; contains IPR013128 (Peptidase C1A, papain), IPR025661 (Cysteine peptidase, asparagine active site)	349.337	228.382	0.65376	51.8573	424.74	8.19055
Achn290541	Cellulose synthase; contains IPR005150 (Cellulose synthase), IPR013083 (Zinc finger, RING/FYVE/PHD-type)	2.99633	2.22367	0.742129	0.372667	3.04067	8.15921
Achn227861	Nitrate transporter; contains IPR000109 (Proton-dependent oligopeptide transporter family), IPR016196 (Major facilitator superfamily domain, general substrate transporter)	1.93433	4.35767	2.2528	2.191	17.6353	8.04899
Achn119441	Unknown protein	0.227	0.205667	0.906021	0.725	5.818	8.02483
Achn062351	Amino acid transporter, putative; contains IPR013057 (Amino acid transporter, transmembrane)	2.61433	1.85167	0.708275	1.27433	10.098	7.92414
Achn152681	Putative uncharacterized protein W1110ERIPDM	0.384667	0.456667	1.18718	1.85367	14.65	7.90325
Achn356101	Chaperone protein dnaJ; contains IPR001623 (DnaJ domain), IPR010683 (Protein of unknown function DUF1262)	0.667667	1.764	2.64204	0.626333	4.931	7.8728
Achn305061	Chromosome undetermined scaffold_13, whole genome shotgun sequence; contains IPR003409 (MORN motif)	0.066	0.065	0.984848	0.481667	3.74933	7.78408
Achn107921	Actin-depolymerizing factor; contains IPR002108 (Actin-binding, cofilin/tropomyosin type), IPR017904 (ADF/Cofilin/Destrin)	4.893	3.79933	0.776483	4.262	33.143	7.7764
Achn225001	Heavy metal-associated domain containing protein expressed; contains IPR006121 (Heavy metal-associated domain, HMA), IPR013083 (Zinc finger, RING/FYVE/PHD-type)	1.975	2.12267	1.07477	2.749	21.28	7.741
Achn090191	Putative uncharacterized protein P0022B05.126; contains IPR007493 (Protein of unknown function DUF538)	38.1053	68.228	1.79051	28.4307	218.734	7.69361
Achn125851	Cathepsin S; contains IPR013128 (Peptidase C1A, papain)	3235	2141.26	0.661905	407.494	3112.3	7.63764
Achn210351	Putative 2,3-bisphosphoglycerate-independent phosphoglycerate mutase; contains IPR005995 (Phosphoglycerate mutase, 2,3-bisphosphoglycerate-independent)	1.53	0.83	0.542484	2.44733	18.615	7.60624
Achn317271	Hydroxymethylglutaryl-CoA synthase, putative; contains IPR010122 (Hydroxymethylglutaryl-CoA synthase, eukaryotic)	0.966667	2.114	2.1869	0.932333	7.054	7.56596
Achn053501	Leaf senescence protein-like; contains IPR025846 (PMR5 N-terminal domain), IPR026057 (PC-Esterase)	0.146333	0.349667	2.38952	0.407667	3.04933	7.47997
Achn033411	Glycogenin-2; contains IPR002495 (Glycosyl transferase, family 8)	0.524667	1.54733	2.94917	1.40467	10.4727	7.45562
Achn053601	U-box domain containing protein; contains IPR013083 (Zinc finger, RING/FYVE/PHD-type), IPR016024 (Armadillo-type fold)	1.41933	1.06467	0.750117	0.425667	3.15467	7.41112
Achn061571	Unknown protein	1.34467	1.14633	0.852504	2.596	19.0823	7.35067
Achn222621	Protein kinase family protein; contains IPR011009 (Protein kinase-like domain), IPR026839 (Serine/threonine-protein kinase CTR1), IPR026840 (Armadillo repeat-containing protein 3 and Serine/threonine-protein kinase CTR1)	0.589333	0.876	1.48643	0.435	3.194	7.34253
Achn286821	Cytosolic Fe-S cluster assembly factor nubp1-B; contains IPR019591 (ATPase-like, ParA/MinD), IPR025669 (AAA domain), IPR027417 (P-loop containing nucleoside triphosphate hydrolase)	5.597	10.3983	1.85784	5.92233	43.1527	7.28643
Achn346391	Pseudo-response regulator 9; contains IPR010402 (CCT domain), IPR011006 (CheY-like superfamily)	1.38433	2.70833	1.95642	0.434333	3.10967	7.15963
Achn054121	Auxin-responsive protein; contains IPR003311 (AUX/IAA protein)	0.225	0.163667	0.727407	0.589333	4.219	7.15894
Achn167211	AT5g56980/MHM17_10; contains IPR008480 (Protein of unknown function DUF761, plant)	0.934667	0.838333	0.896933	0.686667	4.90967	7.15
Achn060741	Choline monooxygenase; contains IPR015879 (Aromatic-ring-hydroxylating dioxygenase, alpha subunit, C-terminal domain)	0.854333	1.60933	1.88373	1.018	7.21133	7.08382
Achn182971	60S ribosomal protein L34, putative; contains IPR008195 (Ribosomal protein L34Ae), IPR012870 (Protein of unknown function DUF1666)	1.672	3.48	2.08134	2.72133	19.1943	7.05328
Achn190381	Putative DUF231 domain containing family protein; contains IPR025846 (PMR5 N-terminal domain), IPR026057 (PC-Esterase)	3.24567	3.58967	1.10599	2.49633	17.5883	7.04567
Achn128051	Transmembrane protein	0.716667	0.329333	0.459535	1.61933	11.4037	7.0422
Achn115201	Lipoxygenase; contains IPR000907 (Lipoxygenase), IPR008976 (Lipase/lipooxygenase, PLAT/LH2), IPR027433 (Lipoxygenase, domain 3)	0.546667	1.54533	2.82683	0.442	3.10933	7.03469
Achn233731	BAG family molecular chaperone regulator 1; contains IPR003103 (BAG domain), IPR019955 (Ubiquitin supergroup)	9.86467	9.33533	0.94634	1.33367	9.29267	6.96776
Achn293131	Polypyrimidine tract-binding protein 7; contains IPR012677 (Nucleotide-binding, alpha-beta plait)	0.799333	1.21067	1.5146	0.825333	5.744	6.95961
Achn386641	Putative O-acetyltransferase; contains IPR012419 (Cas1p 10 TM acyl transferase domain)	2.98267	8.725	2.92523	2.312	16.0003	6.92056
Achn373601	Unknown protein	147.519	49.95	0.3386	15.2043	103.591	6.81323
Achn262421	Alcohol dehydrogenase, putative; contains IPR002085 (Alcohol dehydrogenase superfamily, zinc-type), IPR011032 (GroES-like), IPR013149 (Alcohol dehydrogenase, C-terminal), IPR016040 (NAD(P)-binding domain)	8.92433	17.7797	1.99227	19.136	130.041	6.79562
Achn293141	60S ribosomal protein L34, putative; contains IPR008195 (Ribosomal protein L34Ae), IPR012870 (Protein of unknown function DUF1666)	1.41467	1.09467	0.773798	1.113	7.54267	6.77688
Achn364351	Multidrug resistance protein ABC transporter family; contains IPR011527 (ABC transporter, transmembrane domain, type 1), IPR027417 (P-loop containing nucleoside triphosphate hydrolase)	6.52433	5.038	0.772186	2.79333	18.9203	6.77339
Achn076391	UDP-glucosyltransferase, putative; contains IPR002213 (UDP-glucuronosyl/UDP-glucosyltransferase)	1.173	1.115	0.950554	1.448	9.8	6.76796
Achn374121	Putative uncharacterized protein At3g25870/MPE11_2	4.58233	4.37767	0.955336	1.57733	10.632	6.74049
Achn271131	Mitochondrial phosphate carrier protein, putative; contains IPR018108 (Mitochondrial substrate/solute carrier), IPR023395 (Mitochondrial carrier domain)	0.502667	0.224333	0.446286	0.536	3.60567	6.72699
Achn210901	Unknown protein	0.301667	0.376333	1.24751	0.779	5.19567	6.66966
Achn308871	Late embryogenesis abundant protein D-34; contains IPR007011 (Seed maturation protein)	6.31167	7.817	1.2385	8.21233	54.724	6.66364
Achn312491	Senescence-associated protein 12; contains IPR009686 (Senescence/spartin-associated)	0.939333	0.438	0.466288	3.31733	21.9973	6.63103
Achn096821	Chorismate mutase 01; contains IPR008238 (Chorismate mutase, AroQ class, eukaryotic type)	0.7	1.61567	2.3081	0.519333	3.44067	6.62516
Achn227161	Patatin-like protein 3; contains IPR016035 (Acyl transferase/acyl hydrolase/lysophospholipase)	2.15233	2.535	1.17779	2.592	17.1047	6.59902
Achn087501	Cryptochrome 1; contains IPR002081 (Cryptochrome/DNA photolyase, class 1)	2.725	2.09033	0.767095	3.99567	25.9667	6.49871
Achn324541	Universal stress protein family protein; contains IPR006015 (Universal stress protein A)	3.636	2.89533	0.796296	5.42833	34.4743	6.35081
Achn211571	Germin-like protein 2; contains IPR001929 (Germin)	3.78633	4.72867	1.24888	3.22533	20.14	6.24432
Achn141581	GATA transcription factor, putative; contains IPR013088 (Zinc finger, NHR/GATA-type)	0.388	0.278333	0.717354	0.502667	3.12133	6.20955
Achn256141	5-methyltetrahydropteroyltriglutamate--homocysteine methyltransferase, putative; contains IPR006276 (Cobalamin-independent methionine synthase)	3.44167	9.786	2.84339	2.718	16.405	6.03569
Achn052641	Cyclin-dependent kinases regulatory subunit; contains IPR000789 (Cyclin-dependent kinase, regulatory subunit)	2.85633	2.44333	0.855409	0.926	5.52533	5.96688
Achn283471	Leucine-rich repeat receptor-like serine/threonine-protein kinase	21.9367	47.0713	2.14578	11.271	67.064	5.95014
Achn362941	Ethylene-responsive transcription factor, putative; contains IPR016177 (DNA-binding, integrase-type)	17.872	11.956	0.668979	7.918	46.9427	5.9286
Achn140401	Autophagy-related protein 3; contains IPR007134 (Autophagy-related protein 3, N-terminal)	0.992	0.562333	0.566868	0.603333	3.56567	5.90994
Achn164841	Ras-related protein Rab-7a; contains IPR001806 (Small GTPase superfamily), IPR027417 (P-loop containing nucleoside triphosphate hydrolase)	3.53667	5.217	1.47512	2.57267	15.1913	5.9049
Achn085311	Ring finger protein; contains IPR013083 (Zinc finger, RING/FYVE/PHD-type)	5.99133	12.64	2.10971	6.80733	39.931	5.86588
Achn259961	Beta-1,3-galactosyl-O-glycosyl-glycoprotein beta-1,6-N-acetylglucosaminyltransferase; contains IPR003406 (Glycosyl transferase, family 14)	1.04233	3.03667	2.91334	1.028	5.946	5.78405
Achn118751	Cinnamoyl-CoA reductase, putative; contains IPR001509 (NAD-dependent epimerase/dehydratase), IPR016040 (NAD(P)-binding domain)	2.008	4.47133	2.22676	1.91533	11.017	5.752
Achn340501	Metal ion binding protein, putative; contains IPR006121 (Heavy metal-associated domain, HMA)	0.415	0.566667	1.36546	0.794	4.499	5.66625
Achn189601	Glutamate-cysteine ligase; contains IPR006336 (Glutamate--cysteine ligase, GCS2)	6.09667	3.98933	0.654347	7.85733	44.1357	5.61713
Achn322721	TPR domain protein; contains IPR011990 (Tetratricopeptide-like helical)	1.10933	1.01567	0.915565	0.837333	4.7	5.61306
Achn108891	Auxin response factor, putative; contains IPR003311 (AUX/IAA protein), IPR010525 (Auxin response factor), IPR015300 (DNA-binding pseudobarrel domain)	0.246667	0.238333	0.966216	0.796333	4.438	5.57304
Achn108811	Unknown protein	3.407	6.98033	2.04882	0.785333	4.37033	5.56494
Achn046911	Major facilitator superfamily domain-containing protein; contains IPR008509 (Protein of unknown function DUF791), IPR016196 (Major facilitator superfamily domain, general substrate transporter)	5.64833	9.30167	1.6468	4.33133	23.952	5.52994
Achn369361	CBL-interacting protein kinase 9; contains IPR020636 (Calcium/calmodulin-dependent/calcium-dependent protein kinase)	20.3693	26.847	1.31801	13.17	72.38	5.49582
Achn003641	F-box protein PP2-B1; contains IPR025886 (Phloem protein 2-like)	0.934667	2.63167	2.81562	1.833	10.017	5.46481
Achn008961	Putative DUF1421 domain family protein; contains IPR010820 (Protein of unknown function DUF1421)	1.422	2.37233	1.66831	2.356	12.875	5.46477
Achn275121	Solanesyl diphosphate synthase, putative; contains IPR017446 (Polyprenyl synthetase-related)	0.399333	0.437667	1.09599	0.566	3.03967	5.37044
Achn262531	Unknown protein	1.49667	3.34933	2.23786	1.40167	7.51533	5.36171
Achn286941	Ethylene-overproduction protein 1; contains IPR011333 (BTB/POZ fold), IPR011990 (Tetratricopeptide-like helical)	0.657667	1.26133	1.91789	1.01433	5.43367	5.35688
Achn375011	Receptor kinase-like protein; contains IPR017923 (Transcription factor IIS, N-terminal), IPR025875 (Leucine rich repeat 4)	7.354	17.7253	2.4103	10.8513	58.0233	5.34712
Achn012961	Pimelyl-[acyl-carrier protein] methyl ester esterase	1.086	1.07233	0.987416	1.39633	7.456	5.3397
Achn143121	Protein phosphatase 2c; contains IPR001932 (Protein phosphatase 2C (PP2C)-like), IPR015655 (Protein phosphatase 2C)	0.753667	0.878333	1.16541	0.573667	3.06167	5.33701
Achn222341	Unknown protein	2.32733	6.15733	2.64566	1.16867	6.202	5.3069
Achn316561	B-cell receptor-associated protein 31-like protein; contains IPR008417 (B-cell receptor-associated 31-like)	17.4417	31.5533	1.80908	23.247	123.335	5.30543
Achn279371	Putative MYB transcription factor; contains IPR009057 (Homeodomain-like)	0.672	1.85933	2.76687	0.654667	3.47033	5.30092
Achn269041	Unknown protein	4.71033	5.50067	1.16779	5.44667	28.6627	5.26242
Achn135411	Hydrolase, alpha/beta fold family protein; contains IPR000073 (Alpha/beta hydrolase fold-1), IPR026129 (Alpha/beta hydrolase, putative)	0.560333	0.862	1.53837	0.605	3.17767	5.25234
Achn236921	S-adenosylmethionine synthase; contains IPR002133 (S-adenosylmethionine synthetase)	58.8787	27.2313	0.462499	34.1287	179.074	5.24703
Achn309891	Uv excision repair protein rad23, putative; contains IPR004806 (UV excision repair protein Rad23), IPR009060 (UBA-like)	0.796667	0.373	0.468201	0.773667	4.04133	5.22361
Achn002391	RNA polymerase II C-terminal domain phosphatase-like 2; contains IPR004274 (NLI interacting factor), IPR014720 (Double-stranded RNA-binding-like domain), IPR023214 (HAD-like domain)	1.59	2.64367	1.66268	1.60467	8.37367	5.21832
Achn211261	GRAS family transcription factor; contains IPR005202 (Transcription factor GRAS)	1.568	3.68467	2.34991	0.843	4.368	5.18149
Achn280451	Unknown protein	0.727333	0.694333	0.954629	0.721	3.70067	5.13269
Achn323081	Isocitrate dehydrogenase [NADP]; contains IPR004790 (Isocitrate dehydrogenase NADP-dependent), IPR024084 (Isopropylmalate dehydrogenase-like domain)	14.2287	12.8407	0.90245	18.3953	94.0847	5.11459
Achn201671	GNS1/SUR4 membrane family protein; contains IPR002076 (GNS1/SUR4 membrane protein)	0.813	2.20467	2.71177	1.264	6.38733	5.05327
Achn253371	Peptidase M50 family	2.40367	5.326	2.21578	0.709667	3.55367	5.00752
Achn123371	UPF0496 protein 1; contains IPR007749 (Protein of unknown function DUF677)	1.608	1.05833	0.658167	1.32833	6.643	5.001
Achn364481	Serine/threonine-protein kinase; contains IPR000858 (S-locus glycoprotein), IPR001480 (Bulb-type lectin domain), IPR011009 (Protein kinase-like domain), IPR013320 (Concanavalin A-like lectin/glucanase, subgroup), IPR024171 (S-receptor-like serine/threonine-protein kinase)	1.17367	2.644	2.25277	1.02267	5.11233	4.99902
Achn014551	NAC domain protein,	2.25233	3.505	1.55616	1.731	8.64733	4.99557
Achn163081	Probable potassium transport system protein kup; contains IPR003855 (K+ potassium transporter)	0.291333	0.129667	0.44508	0.654	3.266	4.99388
Achn237491	Receptor protein kinase, putative; contains IPR001611 (Leucine-rich repeat), IPR003591 (Leucine-rich repeat, typical subtype), IPR011009 (Protein kinase-like domain), IPR013210 (Leucine-rich repeat-containing N-terminal, type 2), IPR013320 (Concanavalin A-like lectin/glucanase, subgroup), IPR025875 (Leucine rich repeat 4)	6.53733	8.256	1.2629	2.88167	14.3417	4.97687
Achn378601	Unknown protein	37.2823	79.4397	2.13076	8.31233	41.0687	4.94069
Achn192851	Gb|AAD55501.1; contains IPR025322 (Protein of unknown function DUF4228)	1.044	1.759	1.68487	1.42933	7.05733	4.9375
Achn043061	Unknown protein	2.10433	2.396	1.1386	1.58033	7.76667	4.91457
Achn055281	Mannose-1-phosphate guanyltransferase; contains IPR001451 (Bacterial transferase hexapeptide repeat), IPR005835 (Nucleotidyl transferase)	15.4827	25.61	1.65411	2.63733	12.9533	4.91153
Achn231741	KH domain-containing protein	0.755333	0.472333	0.625331	1.15	5.60233	4.87159
Achn248371	Galacturonosyltransferase; contains IPR002495 (Glycosyl transferase, family 8)	0.917	1.068	1.16467	0.671	3.26167	4.8609
Achn108631	Tetraspanin-3; contains IPR018499 (Tetraspanin/Peripherin)	11.6213	8.88233	0.764313	1.87933	9.072	4.82724
Achn107321	Pectinesterase-2, putative; contains IPR006501 (Pectinesterase inhibitor), IPR011050 (Pectin lyase fold/virulence factor)	1.92267	2.84267	1.4785	1.42767	6.848	4.79664
Achn248251	Putative inorganic polyphosphate/ATP-NAD kinase; contains IPR002504 (Inorganic polyphosphate/ATP-NAD kinase, predicted)	0.944	2.76833	2.93256	1.05067	5.021	4.77887
Achn140771	Protein MEF2BNB homolog; contains IPR019320 (Uncharacterised protein family UPF0402)	3.51567	7.11233	2.02304	3.883	18.5307	4.77226
Achn303981	26S protease regulatory subunit 6b, putative; contains IPR005937 (26S proteasome subunit P45), IPR027417 (P-loop containing nucleoside triphosphate hydrolase)	1.218	2.23	1.83087	1.205	5.74367	4.76653
Achn043561	Glucan endo-1,3-beta-glucosidase-like protein; contains IPR012946 (X8)	0.772	2.26533	2.93437	0.941	4.46833	4.74849
Achn151951	Translation factor sui1, putative; contains IPR001950 (Translation initiation factor SUI1)	1.06633	3.19	2.99156	0.779	3.68333	4.72828
Achn197301	Solute carrier family 2, facilitated glucose transporter member 8; contains IPR005828 (General substrate transporter), IPR016196 (Major facilitator superfamily domain, general substrate transporter)	1.23	2.672	2.17236	1.69633	8.004	4.71841
Achn194041	Probable receptor-like protein kinase; contains IPR011009 (Protein kinase-like domain)	2.58767	2.61233	1.00953	1.945	9.13133	4.69477
Achn103381	Protein kinase-like protein; contains IPR000014 (PAS domain), IPR011009 (Protein kinase-like domain), IPR026839 (Serine/threonine-protein kinase CTR1)	1.35767	3.978	2.93003	1.794	8.42133	4.69417
Achn211891	UDP-glycosyltransferase 1; contains IPR002213 (UDP-glucuronosyl/UDP-glucosyltransferase)	1.77667	1.57433	0.886116	2.81267	13.141	4.67208
Achn298551	Cellulose synthase A3; contains IPR005150 (Cellulose synthase), IPR013083 (Zinc finger, RING/FYVE/PHD-type)	1.80533	3.91233	2.1671	1.64867	7.574	4.59402
Achn165401	AT3g20680/F3H11_7; contains IPR018962 (Domain of unknown function DUF1995)	2.34267	4.39167	1.87464	2.60233	11.9087	4.57615
Achn389321	Unknown protein	3.59133	6.07867	1.69259	0.148333	0.672333	4.53258
Achn193861	Methyltransferase; contains IPR004159 (Putative S-adenosyl-L-methionine-dependent methyltransferase)	2.18433	5.11167	2.34015	1.54633	6.987	4.51843
Achn042531	Putative DUF1421 domain family protein; contains IPR010820 (Protein of unknown function DUF1421)	11.6083	14.8913	1.28281	12.4583	56.2817	4.51759
Achn373011	Sugar transporter, putative; contains IPR005828 (General substrate transporter), IPR016196 (Major facilitator superfamily domain, general substrate transporter)	4.57233	3.14167	0.687104	8.17267	36.9197	4.51746
Achn123511	Putative uncharacterized protein (Precursor); contains IPR007934 (Alpha-L-arabinofuranosidase B), IPR012878 (Protein of unknown function DUF1680)	1.52533	1.69667	1.11233	1.12333	5.02667	4.47478
Achn315821	Transketolase, putative; contains IPR005474 (Transketolase, N-terminal)	0.519667	0.691	1.3297	0.709333	3.155	4.44784
Achn001791	Calmodulin binding protein, putative; contains IPR025064 (Domain of unknown function DUF4005)	0.888333	0.473333	0.532833	0.830667	3.69267	4.44543
Achn284221	Pollen allergen Phl p; contains IPR006041 (Pollen Ole e 1 allergen/extensin)	23.7823	30.772	1.2939	2.763	12.249	4.43322
Achn168721	Chalcone synthase; contains IPR011141 (Polyketide synthase, type III), IPR016039 (Thiolase-like)	1.36933	1.25967	0.919912	3.969	17.495	4.40791
Achn261961	Ubiquitin carboxyl-terminal hydrolase; contains IPR001394 (Peptidase C19, ubiquitin carboxyl-terminal hydrolase 2)	3.65167	9.552	2.61579	4.12633	18.1477	4.39801
Achn278991	Zinc finger protein CONSTANS-like protein; contains IPR000315 (Zinc finger, B-box)	6.686	3.60467	0.539137	3.88167	16.9617	4.36969
Achn269051	Poly(U)-specific endoribonuclease-A; contains IPR018998 (Endoribonuclease XendoU)	3.90267	3.67333	0.941237	3.685	16.0823	4.36427
Achn034981	Unknown protein	0.671667	1.57033	2.33797	0.939	4.081	4.34611
Achn057341	WD-repeat protein, putative; contains IPR006594 (LisH dimerisation motif), IPR006595 (CTLH, C-terminal LisH motif)	1.05333	3.09733	2.94051	1.402	6.064	4.32525
Achn238311	Unknown protein	0.719333	1.03033	1.43234	0.922	3.96167	4.29682
Achn211631	Endo-1,4-beta-glucanase; contains IPR001701 (Glycoside hydrolase, family 9), IPR008928 (Six-hairpin glycosidase-like)	1.51267	2.87333	1.89952	1.00067	4.29867	4.2958
Achn164421	Ethylene responsive transcription factor 2a; contains IPR016177 (DNA-binding, integrase-type)	19.0037	22.7513	1.19721	19.0607	81.5413	4.27799
Achn306071	Similarity to EH domain containing proteins; contains IPR001401 (Dynamin, GTPase domain), IPR011992 (EF-hand-like domain), IPR027417 (P-loop containing nucleoside triphosphate hydrolase)	0.968667	0.621333	0.641432	1.14133	4.864	4.26168
Achn113651	LIM domain protein; contains IPR001781 (Zinc finger, LIM-type)	0.879	1.58633	1.8047	0.964	4.09733	4.25035
Achn172181	Amino acid selective channel protein	8.98367	4.842	0.538978	10.3243	43.7843	4.24089
Achn150281	Unknown protein	3.829	9.756	2.54792	1.67867	7.08633	4.22141
Achn094491	5'->3' exoribonuclease, putative; contains IPR027073 (5'-3' exoribonuclease)	0.697667	2.01167	2.88342	0.977667	4.12667	4.22093
Achn241001	F-box family protein; contains IPR001810 (F-box domain, cyclin-like)	11.4127	21.224	1.85969	11.6607	48.9417	4.19716
Achn381531	Aspartic proteinase nepenthesin-1, putative; contains IPR001461 (Peptidase A1), IPR021109 (Aspartic peptidase)	58.7793	63.2733	1.07646	19.1603	79.868	4.1684
Achn385631	Amine oxidase, putative; contains IPR002937 (Amine oxidase)	1.36	0.944667	0.694608	1.027	4.26133	4.1493
Achn080221	Thiamine thiazole synthase; contains IPR002922 (Thiazole biosynthetic enzyme Thi4 family)	6.18467	6.03833	0.976339	5.54333	22.928	4.13614
Achn106811	Chaperone protein dnaJ; contains IPR001623 (DnaJ domain)	3.11167	1.327	0.42646	12.9533	53.5263	4.13224
Achn105531	Putative cytosolic Fe-S cluster assembly factor; contains IPR006702 (Uncharacterised protein family UPF0497, trans-membrane plant), IPR009016 (Iron hydrogenase)	1.04933	1.493	1.42281	1.04567	4.314	4.1256
Achn156911	SCAR-like protein; contains IPR007751 (Domain of unknown function DUF676, lipase-like)	0.643	0.946333	1.47175	0.756	3.112	4.1164
Achn138231	Synaptosomal associated protein, putative; contains IPR000727 (Target SNARE coiled-coil domain)	1.185	1.25467	1.05879	0.911	3.74567	4.1116
Achn220111	10-deacetylbaccatin III-10-O-acetyl transferase; contains IPR003480 (Transferase), IPR023213 (Chloramphenicol acetyltransferase-like domain)	6.632	2.79067	0.420788	0.749667	3.08	4.10849
Achn310161	Protein LURP-one-related 12; contains IPR025659 (Tubby C-terminal-like domain)	1.11267	1.143	1.02726	0.974333	3.98733	4.09237
Achn060211	Arabidopsis thaliana genomic DNA, chromosome 5, P1 clone:MOK16; contains IPR007608 (Senescence regulator)	11.17	13.504	1.20895	9.05333	36.9913	4.08594
Achn042591	Chaperone protein dnaJ; contains IPR001623 (DnaJ domain), IPR002939 (Chaperone DnaJ, C-terminal)	1.921	5.20467	2.70935	1.05033	4.288	4.08251
Achn055781	Tetratricopeptide repeat protein 7B; contains IPR011990 (Tetratricopeptide-like helical)	1.02567	2.233	2.17712	0.935	3.81367	4.07879
Achn220851	Retinoblastoma-related protein 1; contains IPR013763 (Cyclin-like), IPR024599 (Domain of unknown function DUF3452, retinoblastoma-associated)	0.997	2.75	2.75827	1.474	5.999	4.06988
Achn339851	Amino acid transporter, putative; contains IPR013057 (Amino acid transporter, transmembrane)	7.59667	14.938	1.96639	6.46967	26.3273	4.06935
Achn054071	Poly(RC)-binding protein 3; contains IPR004087 (K Homology domain)	1.16433	2.83333	2.43344	0.786	3.18067	4.04665
Achn248271	Translocation protein sec62; contains IPR004728 (Translocation protein Sec62)	1.03267	1.78133	1.72498	1.07733	4.35133	4.03899
Achn099871	Unknown protein	1.25567	2.74133	2.18317	1.53367	6.16733	4.0213
Achn353551	4-hydroxyphenylpyruvate dioxygenase; contains IPR005956 (4-hydroxyphenylpyruvate dioxygenase)	39.751	67.063	1.68708	34.2037	137.47	4.01915
Achn296211	Unknown protein; contains IPR007541 (Uncharacterised protein family, basic secretory protein)	1.09067	0.597	0.547372	0.774	3.104	4.01034
Achn146641	Receptor-like protein kinase; contains IPR011009 (Protein kinase-like domain)	1.413	0.843	0.596603	0.817667	3.277	4.00775
Achn007901	Transcription factor, putative; contains IPR011598 (Myc-type, basic helix-loop-helix (bHLH) domain)	3.01367	1.73533	0.575821	1.16233	4.63767	3.98996
Achn289691	Metal ion binding protein, putative; contains IPR006121 (Heavy metal-associated domain, HMA)	4.22	10.214	2.42038	15.8543	63.0573	3.97729
Achn200711	Zinc finger protein; contains IPR013087 (Zinc finger C2H2-type/integrase DNA-binding domain), IPR022755 (Zinc finger, double-stranded RNA binding)	0.966	1.29033	1.33575	1.20367	4.78633	3.97646
Achn140411	Autophagy-related protein 3; contains IPR007134 (Autophagy-related protein 3, N-terminal), IPR007135 (Autophagy-related protein 3)	1.372	2.32433	1.69412	1.354	5.36267	3.96061
Achn232501	Unknown protein	2.82	3.41	1.20922	2.33933	9.264	3.9601
Achn362141	Chitinase, putative; contains IPR000726 (Glycoside hydrolase, family 19, catalytic), IPR023346 (Lysozyme-like domain)	7.164	7.15933	0.999349	1.81933	7.204	3.95969
Achn310611	Catalase-3; contains IPR002226 (Catalase haem-binding site), IPR010582 (Catalase immune-responsive domain), IPR011614 (Catalase core domain), IPR018028 (Catalase, mono-functional, haem-containing), IPR020835 (Catalase-like domain), IPR024708 (Catalase active site)	3.479	5.677	1.63179	3.109	12.3007	3.95647
Achn240511	3-oxoacyl-[acyl-carrier-protein] synthase; contains IPR020841 (Polyketide synthase, beta-ketoacyl synthase domain)	1.37833	1.378	0.999758	1.872	7.39567	3.95068
Achn274721	E3 ubiquitin-protein ligase synoviolin; contains IPR013083 (Zinc finger, RING/FYVE/PHD-type)	1.66433	4.98167	2.99319	2.11833	8.363	3.94792
Achn162891	Probable peptide/nitrate transporter; contains IPR000109 (Proton-dependent oligopeptide transporter family), IPR016196 (Major facilitator superfamily domain, general substrate transporter)	2.96933	6.43833	2.16828	2.891	11.401	3.94362
Achn302411	Armadillo/beta-catenin repeat-containing protein; contains IPR016024 (Armadillo-type fold)	8.77833	11.1547	1.2707	3.01533	11.8873	3.94229
Achn221091	AP2-associated kinase; contains IPR011009 (Protein kinase-like domain)	6.151	16.973	2.75939	8.17	32.162	3.9366
Achn367311	ATP-dependent zinc metalloprotease FtsH; contains IPR005936 (Peptidase, FtsH), IPR027417 (P-loop containing nucleoside triphosphate hydrolase)	5.68733	5.116	0.899543	6.61267	25.9147	3.91894
Achn363931	Cathepsin B-like cysteine proteinase; contains IPR013128 (Peptidase C1A, papain)	3.062	8.946	2.92162	2.30433	9.01033	3.91017
Achn210721	Unknown protein	2.13833	5.553	2.59688	3.28433	12.8353	3.90805
Achn255171	Cohesin subunit	3.98633	11.627	2.91672	5.88667	22.9947	3.90623
Achn007751	Universal stress protein 1; contains IPR006015 (Universal stress protein A)	9.00167	13.715	1.52361	13.1417	51.3113	3.90448
Achn057351	WD-repeat protein, putative; contains IPR015943 (WD40/YVTN repeat-like-containing domain), IPR020472 (G-protein beta WD-40 repeat)	0.727667	1.954	2.6853	0.935667	3.64967	3.90061
Achn374161	Ribulose bisphosphate carboxylase small chain; contains IPR000894 (Ribulose bisphosphate carboxylase small chain, domain)	5.009	3.23033	0.644906	5.292	20.617	3.89588
Achn245321	MADS-box protein 12	3.77867	3.122	0.826217	2.60967	10.1633	3.89449
Achn226881	Splicing factor 3B subunit, putative; contains IPR006568 (PSP, proline-rich)	1.607	3.15233	1.96163	1.84733	7.19367	3.89408
Achn076781	Metal tolerance protein; contains IPR002524 (Cation efflux protein), IPR027469 (Cation efflux protein transmembrane domain), IPR027470 (Cation efflux protein cytoplasmic domain)	0.831333	1.268	1.52526	0.884	3.441	3.89253
Achn364831	Importin subunit alpha; contains IPR016024 (Armadillo-type fold)	2.03	4.49433	2.21396	2.71533	10.562	3.88976
Achn381781	ATP-dependent clp protease ATP-binding subunit clpx, putative; contains IPR004487 (Clp protease, ATP-binding subunit ClpX), IPR027417 (P-loop containing nucleoside triphosphate hydrolase)	2.44933	5.75167	2.34826	3.984	15.4463	3.87709
Achn128371	60S ribosomal protein L3, putative; contains IPR000597 (Ribosomal protein L3), IPR009000 (Translation elongation/initiation factor/Ribosomal, beta-barrel)	0.507333	0.369667	0.728647	1.28767	4.99233	3.87704
Achn254861	Proactivator polypeptide; contains IPR011001 (Saposin-like)	13.3147	20.0023	1.50228	7.103	27.5247	3.87508
Achn326491	Cleavage and polyadenylation specificity factor subunit 5; contains IPR016706 (Cleavage/polyadenylation specificity factor subunit 5)	0.667333	1.24133	1.86014	1.14767	4.43433	3.86378
Achn172601	Actin; contains IPR004000 (Actin-related protein)	3.36067	4.21367	1.25382	2.16733	8.35733	3.85604
Achn114911	Ubiquitin carboxyl-terminal hydrolase; contains IPR001394 (Peptidase C19, ubiquitin carboxyl-terminal hydrolase 2)	1.08467	2.85833	2.63522	0.841667	3.244	3.85426
Achn142421	UDP-glycosyltransferase 1; contains IPR002213 (UDP-glucuronosyl/UDP-glucosyltransferase)	12.6613	5.793	0.457535	19.4577	74.8963	3.84919
Achn137051	Putative receptor-like protein kinase; contains IPR001611 (Leucine-rich repeat), IPR003591 (Leucine-rich repeat, typical subtype), IPR011009 (Protein kinase-like domain), IPR013210 (Leucine-rich repeat-containing N-terminal, type 2), IPR013320 (Concanavalin A-like lectin/glucanase, subgroup), IPR025875 (Leucine rich repeat 4)	7.40767	12.158	1.64127	1.25067	4.80533	3.84222
Achn276811	S-adenosylmethionine synthase; contains IPR002133 (S-adenosylmethionine synthetase)	46.0957	80.3327	1.74274	15.3107	58.493	3.82041
Achn047581	Calpain-B; contains IPR011992 (EF-hand-like domain)	3.80833	11.1443	2.9263	2.46933	9.41667	3.81344
Achn048981	Histone H3; contains IPR000164 (Histone H3), IPR009072 (Histone-fold)	0.784333	0.412	0.525287	1.078	4.09833	3.80179
Achn336771	Bhlh transcription factor, putative; contains IPR025610 (Transcription factor MYC/MYB N-terminal)	1.85067	3.27133	1.76765	3.49833	13.284	3.79724
Achn170641	Predicted membrane protein; contains IPR001727 (Uncharacterised protein family UPF0016)	1.09433	1.19533	1.09229	1.02633	3.89533	3.79539
Achn131551	26S proteasome regulatory subunit; contains IPR000555 (JAB1/Mov34/MPN/PAD-1), IPR024969 (Rpn11/EIF3F C-terminal domain)	3.13167	9.21767	2.94337	3.21867	12.199	3.79008
Achn317771	Protein FAM63A; contains IPR007518 (Protein of unknown function DUF544)	0.647333	1.45633	2.24974	0.879	3.317	3.77361
Achn222191	Tubulin alpha chain, putative; contains IPR000217 (Tubulin), IPR023123 (Tubulin, C-terminal)	14.7577	7.25567	0.491654	11.4943	43.3383	3.77041
Achn384321	Cathepsin B-like cysteine proteinase 4; contains IPR013128 (Peptidase C1A, papain), IPR025660 (Cysteine peptidase, histidine active site), IPR025661 (Cysteine peptidase, asparagine active site)	7.682	11.0793	1.44225	3.215	12.0903	3.7606
Achn286771	UPF0061 protein; contains IPR003846 (Uncharacterised protein family UPF0061)	1.985	4.449	2.24131	2.44	9.16667	3.75683
Achn194661	Alpha-1,4-glucan-protein synthase [UDP-forming], putative; contains IPR004901 (Reversibly glycosylated polypeptide family)	10.4767	26.6247	2.54133	7.074	26.5427	3.75214
Achn342321	Transcription elongation factor s-II, putative; contains IPR003618 (Transcription elongation factor S-II, central domain), IPR016492 (Transcription elongation factor, TFIIS-related), IPR017923 (Transcription factor IIS, N-terminal)	1.68867	4.343	2.57185	1.95933	7.34667	3.74957
Achn371031	Putative uncharacterized protein OJ1119_A04.129	3.25567	3.59367	1.10382	3.47233	13.0173	3.74887
Achn235371	MADS-box transcription factor; contains IPR002100 (Transcription factor, MADS-box)	2.36833	5.44567	2.29937	6.80267	25.4963	3.74799
Achn129911	Putative DUF231 domain containing family protein; contains IPR025846 (PMR5 N-terminal domain), IPR026057 (PC-Esterase)	3.705	2.53533	0.6843	3.77633	14.13	3.74172
Achn054991	Methyltransferase family protein, expressed; contains IPR004159 (Putative S-adenosyl-L-methionine-dependent methyltransferase)	1.189	2.14467	1.80376	0.866	3.23567	3.73634
Achn116961	UDP-glycosyltransferase 1; contains IPR002213 (UDP-glucuronosyl/UDP-glucosyltransferase)	2.06033	3.69	1.79097	1.41733	5.29267	3.73424
Achn224381	O-fucosyltransferase family protein; contains IPR019378 (GDP-fucose protein O-fucosyltransferase)	6.28833	2.62333	0.417175	2.91833	10.8723	3.72553
Achn060581	Pseudo-response regulator 7; contains IPR010402 (CCT domain), IPR011006 (CheY-like superfamily)	1.24133	3.531	2.84452	1.713	6.381	3.72504
Achn139811	UDP-glucose-4,6-dehydratase; contains IPR001509 (NAD-dependent epimerase/dehydratase), IPR005913 (dTDP-4-dehydrorhamnose reductase)	15.2513	39.491	2.58935	19.4417	72.419	3.72494
Achn227171	Patatin-like protein 3; contains IPR016035 (Acyl transferase/acyl hydrolase/lysophospholipase)	4.943	4.388	0.88772	8.01367	29.696	3.70567
Achn341371	26S proteasome regulatory subunit	4.05867	11.1203	2.7399	4.957	18.283	3.68832
Achn246401	1-aminocyclopropane-1-carboxylate oxidase-like protein; contains IPR008637 (HR-like lesion-inducer), IPR026992 (Non-haem dioxygenase N-terminal domain), IPR027443 (Isopenicillin N synthase-like)	24.231	22.6457	0.934574	11.9497	44.04	3.68546
Achn237151	Mitogen activated protein kinase 16-2; contains IPR008145 (Guanylate kinase/L-type calcium channel), IPR011009 (Protein kinase-like domain), IPR017665 (Guanylate kinase, sub-group), IPR027417 (P-loop containing nucleoside triphosphate hydrolase)	1.23567	2.12433	1.71918	1.17167	4.30767	3.67653
Achn096601	PLATZ transcription factor; contains IPR006734 (Protein of unknown function DUF597)	0.519333	0.676	1.30167	1.09533	4.02433	3.67407
Achn199701	Zinc finger protein CONSTANS-like protein; contains IPR000315 (Zinc finger, B-box)	3.64367	9.12133	2.50334	7.435	27.228	3.66214
Achn255591	At1g65720/F1E22_13	18.8633	55.6833	2.95193	15.558	56.8653	3.65505
Achn188931	Lysine histidine transporter; contains IPR013057 (Amino acid transporter, transmembrane)	1.10833	2.57233	2.3209	1.04467	3.80533	3.64263
Achn259691	Phosphate translocator, putative, expressed; contains IPR004853 (Domain of unknown function DUF250)	1.14067	3.17733	2.78551	1.68633	6.14233	3.64242
Achn245571	Acidic endochitinase; contains IPR017853 (Glycoside hydrolase, superfamily)	1.39633	1.65833	1.18763	1.412	5.11433	3.62205
Achn033711	Putative uncharacterized protein At3g25870/MPE11_2	6.41767	7.69667	1.19929	6.889	24.8657	3.60947
Achn094901	ATP-dependent zinc metalloprotease FtsH; contains IPR005936 (Peptidase, FtsH), IPR027417 (P-loop containing nucleoside triphosphate hydrolase)	4.43367	4.26333	0.961582	6.834	24.6307	3.60414
Achn377591	UDP-glucuronate 5-epimerase, putative; contains IPR001509 (NAD-dependent epimerase/dehydratase), IPR008089 (Nucleotide sugar epimerase)	32.5143	44.3903	1.36525	6.68833	24.042	3.59462
Achn017391	Auxin-response factor; contains IPR003311 (AUX/IAA protein), IPR010525 (Auxin response factor), IPR015300 (DNA-binding pseudobarrel domain)	2.19033	1.46567	0.669152	1.46933	5.28033	3.59369
Achn285961	Receptor kinase, putative; contains IPR011009 (Protein kinase-like domain), IPR013210 (Leucine-rich repeat-containing N-terminal, type 2)	0.470667	0.260333	0.553116	1.08067	3.878	3.58853
Achn281121	Serine/threonine-protein kinase; contains IPR000858 (S-locus glycoprotein), IPR001480 (Bulb-type lectin domain), IPR003609 (Apple-like)	3.687	4.65867	1.26354	3.92667	14.09	3.58829
Achn299701	Protein FRIGIDA, putative; contains IPR012474 (Frigida-like)	5.695	8.58067	1.5067	8.536	30.601	3.58493
Achn138711	Protein ApaG; contains IPR001943 (UVR domain), IPR007474 (ApaG domain)	0.505	0.762333	1.50957	0.980333	3.513	3.58348
Achn172081	ATP-dependent zinc metalloprotease FtsH; contains IPR005936 (Peptidase, FtsH), IPR011546 (Peptidase M41, FtsH extracellular), IPR027417 (P-loop containing nucleoside triphosphate hydrolase)	5.15533	15.131	2.93502	8.12	28.983	3.56933
Achn217141	Xyloglucan galactosyltransferase KATAMARI1, putative; contains IPR004263 (Exostosin-like)	10.5023	17.909	1.70524	24.2617	86.5243	3.5663
Achn172611	Actin 3; contains IPR004000 (Actin-related protein)	3.75567	5.25133	1.39824	2.60767	9.24267	3.54442
Achn279001	Leucine-rich repeat family protein; contains IPR001611 (Leucine-rich repeat), IPR003591 (Leucine-rich repeat, typical subtype), IPR025875 (Leucine rich repeat 4)	8.504	12.207	1.43544	18.9443	67.0223	3.53786
Achn372291	Patellin-5, putative; contains IPR001251 (CRAL-TRIO domain), IPR009038 (GOLD), IPR011074 (CRAL/TRIO, N-terminal domain)	3.23433	7.504	2.32011	3.91733	13.829	3.53021
Achn223361	BEL1-like homeodomain transcription factor; contains IPR006563 (POX), IPR009057 (Homeodomain-like)	2.72767	5.836	2.13956	3.562	12.5663	3.52789
Achn235771	Yth domain-containing protein, putative	2.54533	6.47567	2.54413	2.31033	8.129	3.51854
Achn299421	Interferon-related developmental regulator family protein; contains IPR006921 (Interferon-related developmental regulator, C-terminal), IPR016024 (Armadillo-type fold)	0.784	0.976	1.2449	1.17167	4.121	3.51721
Achn000801	Copine, putative; contains IPR010734 (Copine), IPR013083 (Zinc finger, RING/FYVE/PHD-type)	1.39633	3.55767	2.54786	1.39933	4.91867	3.51501
Achn061701	Cathepsin B-like cysteine proteinase 1; contains IPR013128 (Peptidase C1A, papain), IPR025661 (Cysteine peptidase, asparagine active site)	7.74267	8.76367	1.13187	2.13433	7.49033	3.50945
Achn009021	Cyclin-dependent protein kinase-like; contains IPR011009 (Protein kinase-like domain)	0.604333	1.58533	2.62328	0.936333	3.284	3.5073
Achn362421	High mobility group protein; contains IPR009071 (High mobility group (HMG) box domain)	6.62267	8.719	1.31654	7.49833	26.2157	3.4962
Achn012461	LYR motif-containing protein 4B; contains IPR008011 (Complex 1 LYR protein)	2.723	2.083	0.764965	1.355	4.73367	3.49348
Achn198581	Proteasome subunit alpha type; contains IPR000426 (Proteasome, alpha-subunit, N-terminal domain), IPR001353 (Proteasome, subunit alpha/beta)	4.90133	8.94567	1.82515	4.45033	15.5127	3.48573
Achn146591	Mitogen-activated protein kinase 10; contains IPR011009 (Protein kinase-like domain)	2.976	4.761	1.5998	2.20167	7.67333	3.48524
Achn265231	Uracil-DNA glycosylase; contains IPR002043 (Uracil-DNA glycosylase), IPR005122 (Uracil-DNA glycosylase-like), IPR008913 (Zinc finger, CHY-type)	1.38367	3.60767	2.60732	2.221	7.72133	3.47651
Achn163401	Unknown protein	1.98867	3.46567	1.74271	1.94367	6.732	3.46356
Achn089831	COR414-like protein; contains IPR008892 (Cold acclimation WCOR413)	6.755	6.46533	0.957118	6.06133	20.993	3.46343
Achn361911	Calcium-transporting ATPase 1; contains IPR001757 (Cation-transporting P-type ATPase), IPR023298 (P-type ATPase, transmembrane domain), IPR024750 (Calcium-transporting P-type ATPase, N-terminal autoinhibitory domain)	0.823	1.46833	1.78412	2.323	8.039	3.46061
Achn172261	Ras-like protein Rab-8A; contains IPR001806 (Small GTPase superfamily), IPR005225 (Small GTP-binding protein domain), IPR027417 (P-loop containing nucleoside triphosphate hydrolase)	1.14633	3.22167	2.81041	1.274	4.395	3.44976
Achn347401	Putative serine esterase family protein	3.14733	7.51467	2.38763	1.39933	4.82733	3.44974
Achn097831	WD-repeat protein, putative; contains IPR006594 (LisH dimerisation motif), IPR006595 (CTLH, C-terminal LisH motif), IPR011047 (Quinonprotein alcohol dehydrogenase-like superfamily), IPR015943 (WD40/YVTN repeat-like-containing domain)	2.17433	5.738	2.63897	1.82667	6.30067	3.44927
Achn196331	Squamosa promoter-binding-like protein; contains IPR004333 (Transcription factor, SBP-box)	2.84867	2.50967	0.880997	1.849	6.375	3.44781
Achn085171	Proteasome subunit alpha type; contains IPR000426 (Proteasome, alpha-subunit, N-terminal domain), IPR001353 (Proteasome, subunit alpha/beta)	2.02267	5.562	2.74984	2.27733	7.85	3.44701
Achn148391	RNA binding protein	2.145	4.199	1.95758	1.67533	5.76867	3.44329
Achn336231	ADP-ribosylation factor-like 8a; contains IPR003579 (Small GTPase superfamily, Rab type), IPR005225 (Small GTP-binding protein domain), IPR006689 (Small GTPase superfamily, ARF/SAR type), IPR027417 (P-loop containing nucleoside triphosphate hydrolase)	3.08667	4.80967	1.55821	2.602	8.95467	3.44146
Achn267361	Pseudo response regulator; contains IPR010402 (CCT domain), IPR011006 (CheY-like superfamily)	1.233	3.01833	2.44796	1.29967	4.47233	3.44114
Achn044741	Vacuolar protein-sorting-associated protein-like protein; contains IPR009851 (Modifier of rudimentary, Modr)	1.84567	3.84933	2.08561	1.50033	5.14733	3.43079
Achn223311	Universal stress protein family protein; contains IPR014729 (Rossmann-like alpha/beta/alpha sandwich fold)	1.58567	3.46233	2.18352	2.489	8.53433	3.42882
Achn122931	Sulfate transporter, putative; contains IPR011547 (Sulphate transporter)	2.03	1.961	0.96601	2.52267	8.64767	3.42799
Achn218531	Tubulin beta chain; contains IPR000217 (Tubulin)	3.729	10.3473	2.77483	3.367	11.5093	3.41828
Achn089641	Phosphatase DCR2, putative; contains IPR011230 (Phosphoesterase At2g46880)	2.75367	5.64233	2.04903	2.79133	9.53967	3.4176
Achn076321	Peptidyl-prolyl cis-trans isomerase 1; contains IPR000297 (Peptidyl-prolyl cis-trans isomerase, PpiC-type), IPR002569 (Peptide methionine sulphoxide reductase MsrA), IPR023058 (Peptidyl-prolyl cis-trans isomerase, PpiC-type, conserved site)	1.40733	2.19633	1.56063	1.592	5.41667	3.40243
Achn279181	Putative DUF1421 domain family protein; contains IPR010820 (Protein of unknown function DUF1421)	2.807	7.37433	2.62712	4.75333	16.128	3.39299
Achn244601	Polypyrimidine tract-binding protein 7; contains IPR012677 (Nucleotide-binding, alpha-beta plait)	0.958	1.696	1.77035	1.34467	4.562	3.39266
Achn044461	At2g36220/F2H17.17	1.01233	2.233	2.2058	0.955667	3.24033	3.39065
Achn347421	Putative serine esterase family protein	1.142	3.19833	2.80064	1.13467	3.83333	3.37838
Achn151331	Serine hydroxymethyltransferase; contains IPR001085 (Serine hydroxymethyltransferase), IPR015424 (Pyridoxal phosphate-dependent transferase)	2.90033	8.25167	2.84508	2.382	8.01367	3.36426
Achn054761	Ubiquitin ligase protein cop1, putative; contains IPR015943 (WD40/YVTN repeat-like-containing domain)	1.71	4.23367	2.47583	3.275	11.011	3.36214
Achn344721	Similarity to guanylate binding protein; contains IPR003191 (Guanylate-binding protein, C-terminal), IPR015894 (Guanylate-binding protein, N-terminal), IPR027417 (P-loop containing nucleoside triphosphate hydrolase)	0.719	1.64867	2.293	1.01067	3.39633	3.36049
Achn308031	Nodulin-like protein; contains IPR010658 (Nodulin-like), IPR016196 (Major facilitator superfamily domain, general substrate transporter)	0.832	1.11067	1.33494	1.11967	3.76233	3.36023
Achn207971	Unknown protein	4.04867	6.43867	1.59032	3.04767	10.222	3.35404
Achn354211	Transcription initiation factor TFIID subunit; contains IPR009072 (Histone-fold), IPR011442 (Domain of unknown function DUF1546), IPR016024 (Armadillo-type fold)	0.864667	1.38833	1.60563	0.966667	3.24033	3.35207
Achn161841	Exocyst complex component 7; contains IPR004140 (Exocyst complex protein Exo70), IPR016159 (Cullin repeat-like-containing domain)	2.37433	1.00467	0.423136	2.66667	8.93533	3.35075
Achn237011	Poly(RC)-binding protein, putative; contains IPR004087 (K Homology domain)	1.964	4.08867	2.08181	2.011	6.72533	3.34427
Achn243491	HAT-like transposase; contains IPR003656 (Zinc finger, BED-type predicted), IPR008906 (HAT dimerisation), IPR012337 (Ribonuclease H-like domain), IPR025525 (Domain of unknown function DUF4413)	1.978	3.25933	1.64779	2.44667	8.15367	3.33256
Achn142781	Potyviral VPg interacting protein 1; contains IPR004082 (Protein of unknown function DUF1423, plant), IPR013083 (Zinc finger, RING/FYVE/PHD-type)	1.31667	3.428	2.60354	1.64333	5.472	3.32982
Achn356431	MYB transcription factor 1; contains IPR009057 (Homeodomain-like)	6.80267	15.5453	2.28518	9.28933	30.9177	3.3283
Achn279241	Aminotransferase family protein; contains IPR021178 (Tyrosine transaminase)	2.78567	4.48033	1.60835	1.671	5.55933	3.32695
Achn278681	Kelch-like protein; contains IPR008974 (TRAF-like), IPR011333 (BTB/POZ fold), IPR011705 (BTB/Kelch-associated)	1.274	3.76967	2.95892	2.428	8.07133	3.32427
Achn319711	Acid beta-fructofuranosidase; contains IPR001362 (Glycoside hydrolase, family 32), IPR008985 (Concanavalin A-like lectin/glucanases superfamily), IPR023296 (Glycosyl hydrolase, five-bladed beta-propellor domain)	37.7437	24.6113	0.652065	11.5837	38.4663	3.32074
Achn133831	Phosphoenolpyruvate carboxylase; contains IPR021135 (Phosphoenolpyruvate carboxylase)	6.72933	6.06267	0.900931	8.08667	26.8497	3.32024
Achn239661	Tubulin alpha chain, putative; contains IPR000217 (Tubulin), IPR023123 (Tubulin, C-terminal)	16.0547	31.6717	1.97274	12.793	42.4267	3.3164
Achn257941	Pumilio, putative; contains IPR012940 (Nucleic acid binding NABP), IPR016024 (Armadillo-type fold)	0.804667	0.716667	0.890638	1.02367	3.39	3.31162
Achn226871	Splicing factor 3B subunit, putative; contains IPR007180 (Domain of unknown function DUF382)	0.896333	2.012	2.2447	1.58933	5.24367	3.29929
Achn364151	ADP-ribosylation factor, putative; contains IPR002885 (Pentatricopeptide repeat), IPR003579 (Small GTPase superfamily, Rab type), IPR005225 (Small GTP-binding protein domain), IPR006689 (Small GTPase superfamily, ARF/SAR type), IPR027417 (P-loop containing nucleoside triphosphate hydrolase)	0.724	1.905	2.63122	0.913667	3.008	3.29223
Achn073041	Syntaxin, putative; contains IPR010989 (t-SNARE)	2.262	5.219	2.30725	1.63867	5.39067	3.28967
Achn009131	Aminotransferase family protein; contains IPR021178 (Tyrosine transaminase)	7.26833	12.443	1.71195	4.30433	14.1253	3.28165
Achn141911	Myb transcription factor; contains IPR009057 (Homeodomain-like)	0.804	1.24767	1.55182	1.40533	4.61167	3.28155
Achn164411	Ethylene responsive transcription factor 2a	2.989	2.88067	0.963756	2.92033	9.57867	3.27999
Achn071151	Unknown protein	0.983333	2.39867	2.43932	0.95	3.111	3.27474
Achn218601	ATP-dependent zinc metalloprotease FtsH; contains IPR000642 (Peptidase M41), IPR027417 (P-loop containing nucleoside triphosphate hydrolase)	0.783667	1.77067	2.25946	1.05267	3.43433	3.26251
Achn127721	Xyloglucan galactosyltransferase KATAMARI1; contains IPR004263 (Exostosin-like)	1.507	2.08233	1.38177	1.82067	5.93533	3.25998
Achn254721	Polyubiquitin; contains IPR019955 (Ubiquitin supergroup), IPR019956 (Ubiquitin subgroup)	6.07	14.7067	2.42284	8.10767	26.4067	3.257
Achn139951	HAT-like transposase; contains IPR003656 (Zinc finger, BED-type predicted), IPR008906 (HAT dimerisation), IPR012337 (Ribonuclease H-like domain), IPR025525 (Domain of unknown function DUF4413)	4.44767	8.73333	1.96358	4.39767	14.2763	3.24634
Achn081501	Remorin, putative; contains IPR004877 (Cytochrome b561, eukaryote), IPR005516 (Remorin, C-terminal), IPR005518 (Remorin, N-terminal)	9.16867	18.0343	1.96695	9.01567	29.2333	3.2425
Achn166941	ARGONAUTE 1; contains IPR003100 (Argonaute/Dicer protein, PAZ), IPR012337 (Ribonuclease H-like domain), IPR014811 (Domain of unknown function DUF1785), IPR024357 (Argonaut, glycine-rich domain)	1.366	3.696	2.70571	1.55267	5.03067	3.24002
Achn350111	Gamma-tubulin complex component, putative; contains IPR007259 (Spc97/Spc98)	1.522	1.80967	1.18901	1.66133	5.375	3.23535
Achn029871	DNA-directed RNA polymerase	0.923333	1.968	2.13141	1.47867	4.78333	3.2349
Achn211851	UDP-glycosyltransferase 1; contains IPR002213 (UDP-glucuronosyl/UDP-glucosyltransferase)	3.73533	10.4513	2.79797	3.936	12.7143	3.23027
Achn218611	Catalytic/ hydrolase; contains IPR010237 (Pyrimidine 5-nucleotidase), IPR023214 (HAD-like domain)	0.967333	0.444667	0.459683	1.168	3.76833	3.22631
Achn330931	Harpin-induced 1; contains IPR004864 (Late embryogenesis abundant protein, LEA-14)	11.6897	11.198	0.95794	4.82067	15.5517	3.22604
Achn144011	Potassium voltage-gated channel subfamily H member 4; contains IPR000014 (PAS domain), IPR001610 (PAC motif), IPR011043 (Galactose oxidase/kelch, beta-propeller), IPR015916 (Galactose oxidase, beta-propeller)	0.585	0.437	0.747009	0.976667	3.13567	3.21058
Achn079311	AT1G79090-like protein	1.31233	3.01733	2.29921	1.666	5.344	3.20768
Achn167911	SAUR33-auxin-responsive SAUR family member; contains IPR003676 (Auxin responsive SAUR protein)	115.623	113.49	0.981552	41.263	132.357	3.20765
Achn167791	Lateral signaling target protein-like protein; contains IPR007461 (Ysc84 actin-binding domain), IPR013083 (Zinc finger, RING/FYVE/PHD-type)	8.76867	17.5587	2.00243	6.69133	21.4543	3.20629
Achn150261	Polyadenylate-binding protein 2-A; contains IPR012677 (Nucleotide-binding, alpha-beta plait)	0.694	1.67833	2.41835	1.03133	3.305	3.20459
Achn353001	Chlorophyllide a oxygenase; contains IPR013626 (Pheophorbide a oxygenase), IPR017941 (Rieske [2Fe-2S] iron-sulphur domain)	1.53767	3.40667	2.21548	1.727	5.534	3.2044
Achn344271	Ring finger protein; contains IPR013083 (Zinc finger, RING/FYVE/PHD-type)	7.69833	22.3173	2.89898	9.35	29.9043	3.19832
Achn203641	Arginine/serine-rich splicing factor, putative; contains IPR001878 (Zinc finger, CCHC-type), IPR012677 (Nucleotide-binding, alpha-beta plait)	0.751333	1.00733	1.34073	1.065	3.39767	3.1903
Achn218711	PF09835 family protein	5.07733	3.936	0.77521	4.775	15.209	3.18513
Achn034351	Synaptotagmin, putative; contains IPR008973 (C2 calcium/lipid-binding domain, CaLB)	1.8	0.726333	0.403519	1.14533	3.64767	3.18481
Achn211901	UDP-glycosyltransferase 1; contains IPR002067 (Mitochondrial carrier protein), IPR023395 (Mitochondrial carrier domain)	1.00067	1.90867	1.9074	2.40833	7.66633	3.18325
Achn276321	FACT complex subunit SPT16, putative; contains IPR000994 (Peptidase M24, structural domain), IPR013719 (Domain of unknown function DUF1747), IPR013953 (FACT complex subunit Spt16p/Cdc68p)	2.016	5.088	2.52381	4.10333	13.0413	3.17823
Achn004431	Early-responsive to dehydration; contains IPR003864 (Domain of unknown function DUF221)	1.33133	3.511	2.63721	1.38967	4.41367	3.17606
Achn215271	Singapore isolate B (sub-type 7) whole genome shotgun sequence assembly, scaffold_1	6.269	4.043	0.644919	2.245	7.12767	3.17491
Achn040991	1-acyl-sn-glycerol-3-phosphate acyltransferase; contains IPR002123 (Phospholipid/glycerol acyltransferase)	1.51267	3.83167	2.53305	1.66867	5.286	3.1678
Achn065581	ATP-dependent RNA helicase; contains IPR001650 (Helicase, C-terminal), IPR014001 (Helicase, superfamily 1/2, ATP-binding domain), IPR027417 (P-loop containing nucleoside triphosphate hydrolase)	1.058	2.72967	2.58003	2.18633	6.925	3.1674
Achn373651	Auxin efflux carrier protein-like; contains IPR004776 (Auxin efflux carrier)	11.3987	32.942	2.88999	13.58	42.9537	3.16301
Achn291631	26S protease regulatory subunit 8; contains IPR005937 (26S proteasome subunit P45), IPR027417 (P-loop containing nucleoside triphosphate hydrolase)	1.99433	5.55633	2.78606	2.292	7.24633	3.16158
Achn379231	Histone-lysine N-methyltransferase ATX2	1.00033	1.16567	1.16528	0.956333	3.011	3.14848
Achn370211	Unknown protein	1.29433	3.57467	2.76178	1.23233	3.87833	3.14715
Achn042581	Aminotransferase family protein; contains IPR021178 (Tyrosine transaminase)	2.08867	3.19867	1.53144	1.22367	3.84967	3.14601
Achn037781	F16A14.15; contains IPR008581 (Protein of unknown function DUF863, plant)	1.067	2.00833	1.88222	1.51933	4.77633	3.1437
Achn074951	Phytochrome; contains IPR001294 (Phytochrome)	7.23233	20.0137	2.76725	9.31833	29.287	3.14294
Achn129381	Cullin 1-like protein B; contains IPR001373 (Cullin, N-terminal), IPR011991 (Winged helix-turn-helix DNA-binding domain)	1.69867	4.098	2.41248	2.45467	7.685	3.13077
Achn020591	Splicing factor 3B subunit, putative; contains IPR016024 (Armadillo-type fold)	12.3173	28.3553	2.30207	12.0423	37.66	3.1273
Achn133811	Protein transport protein Sec61 subunit alpha; contains IPR002208 (SecY/SEC61-alpha family), IPR023201 (SecY subunit domain)	10.3703	19.4837	1.87879	17.752	55.4873	3.12569
Achn147861	Tubulin alpha chain, putative; contains IPR000217 (Tubulin), IPR023123 (Tubulin, C-terminal)	3.209	5.64633	1.75953	2.59333	8.09367	3.12095
Achn112831	Peptidyl-prolyl cis-trans isomerase; contains IPR001179 (Peptidyl-prolyl cis-trans isomerase, FKBP-type, domain), IPR011990 (Tetratricopeptide-like helical), IPR023566 (Peptidyl-prolyl cis-trans isomerase, FKBP-type)	1.714	2.945	1.7182	1.22067	3.80933	3.1207
Achn218541	Tubulin, beta chain; contains IPR000217 (Tubulin), IPR023123 (Tubulin, C-terminal)	38.6657	109.404	2.82948	38.9363	121.348	3.11657
Achn192001	Putative calcium-transporting ATPase; contains IPR001757 (Cation-transporting P-type ATPase), IPR004014 (Cation-transporting P-type ATPase, N-terminal), IPR023214 (HAD-like domain), IPR023298 (P-type ATPase, transmembrane domain)	14.6583	19.483	1.32914	7.65067	23.7607	3.1057
Achn302491	Malic enzyme; contains IPR001891 (Malic oxidoreductase), IPR002198 (Short-chain dehydrogenase/reductase SDR)	1.16733	2.61433	2.23958	1.51833	4.71333	3.10428
Achn180341	Harpin-induced 1; contains IPR004864 (Late embryogenesis abundant protein, LEA-14)	2.233	1.90233	0.851918	4.217	13.0767	3.10094
Achn270501	F-box/ankyrin repeat protein SKIP35; contains IPR020683 (Ankyrin repeat-containing domain)	2.334	4.91767	2.10697	3.52833	10.9377	3.09995
Achn326871	NPR1-1 protein; contains IPR011333 (BTB/POZ fold), IPR020683 (Ankyrin repeat-containing domain), IPR021094 (NPR1/NIM1-like, C-terminal), IPR024228 (Domain of unknown function DUF3420)	1.27467	3.06267	2.40272	1.16533	3.61233	3.09983
Achn019301	Non-imprinted in Prader-Willi/Angelman syndrome region protein, putative; contains IPR008521 (Magnesium transporter NIPA), IPR011990 (Tetratricopeptide-like helical)	3.30533	8.42	2.5474	4.18967	12.9787	3.09778
Achn115381	Myosin-like protein	3.95533	10.9267	2.76251	9.435	29.186	3.09338
Achn238751	Probable receptor-like protein kinase; contains IPR011009 (Protein kinase-like domain), IPR013320 (Concanavalin A-like lectin/glucanase, subgroup)	5.02233	7.24667	1.44289	2.398	7.415	3.09216
Achn043391	One zinc finger protein	1.739	2.848	1.63772	1.134	3.503	3.08907
Achn309181	Unknown protein; contains IPR008892 (Cold acclimation WCOR413)	1.60233	1.34233	0.837737	1.36567	4.21833	3.08885
Achn133721	Alpha-1,3-mannosyltransferase ALG2; contains IPR001296 (Glycosyl transferase, family 1), IPR027054 (Alpha-1,3/1,6-mannosyltransferase ALG2)	1.31233	3.55033	2.70536	1.51067	4.66033	3.08495
Achn358131	Phosphoinositide 3-kinase regulatory subunit 4; contains IPR011009 (Protein kinase-like domain), IPR015943 (WD40/YVTN repeat-like-containing domain), IPR016024 (Armadillo-type fold)	2.11233	5.76667	2.73	2.81933	8.69167	3.08288
Achn258421	ATP-binding cassette; contains IPR027417 (P-loop containing nucleoside triphosphate hydrolase)	17.186	51.1283	2.975	22.4527	69.2057	3.08229
Achn290511	Abscisic stress ripening protein; contains IPR003496 (ABA/WDS induced protein)	6.51633	3.086	0.473579	7.27433	22.4167	3.08161
Achn311981	Amino acid binding protein, putative; contains IPR002912 (ACT domain)	0.968667	2.407	2.48486	3.19067	9.831	3.08117
Achn016591	Unknown protein	7.924	16.7883	2.11867	8.776	26.991	3.07555
Achn154481	Fructose-1,6-bisphosphatase class 1; contains IPR000146 (Fructose-1,6-bisphosphatase class 1/Sedoheputulose-1,7-bisphosphatase), IPR006645 (Transcription antitermination protein, NusG, N-terminal), IPR008991 (Translation protein SH3-like domain)	1.68733	1.99267	1.18096	1.749	5.37467	3.07299
Achn309451	Protein kinase, putative; contains IPR011009 (Protein kinase-like domain)	5.89133	9.84067	1.67036	8.45933	25.959	3.06868
Achn254941	Protein kinase 2; contains IPR000961 (AGC-kinase, C-terminal), IPR011009 (Protein kinase-like domain)	2.09367	3.091	1.47636	1.75833	5.389	3.06483
Achn006741	Phenylalanine--tRNA ligase alpha subunit; contains IPR004529 (Phenylalanyl-tRNA synthetase, class IIc, alpha subunit)	11.9833	21.4743	1.79202	12.1993	37.3743	3.06364
Achn053741	OB-fold nucleic acid binding domain containing protein; contains IPR012340 (Nucleic acid-binding, OB-fold)	2.98667	5.54267	1.8558	1.794	5.484	3.05686
Achn341531	EH-domain-containing protein; contains IPR000261 (EPS15 homology (EH)), IPR001401 (Dynamin, GTPase domain), IPR011992 (EF-hand-like domain), IPR027417 (P-loop containing nucleoside triphosphate hydrolase)	4.52367	2.34767	0.518974	4.034	12.3013	3.04941
Achn331981	UBX domain-containing protein; contains IPR001012 (UBX), IPR009060 (UBA-like)	2.236	6.265	2.80188	2.595	7.904	3.04586
Achn366091	Homeobox-leucine zipper protein; contains IPR003106 (Leucine zipper, homeobox-associated), IPR009057 (Homeodomain-like)	11.5227	33.772	2.93092	16.673	50.7663	3.04482
Achn345771	NSFL1 cofactor p47, putative; contains IPR001012 (UBX), IPR012989 (SEP domain)	1.205	3.27033	2.71397	1.57067	4.782	3.04457
Achn109201	Unc-93-like protein A	1.07533	1.68767	1.56944	1.006	3.06033	3.04208
Achn343571	Putative helicase 7; contains IPR001650 (Helicase, C-terminal), IPR004179 (Sec63 domain), IPR014001 (Helicase, superfamily 1/2, ATP-binding domain), IPR014756 (Immunoglobulin E-set), IPR027417 (P-loop containing nucleoside triphosphate hydrolase)	7.12433	18.3367	2.57381	11.608	35.3103	3.0419
Achn008281	Actin; contains IPR004000 (Actin-related protein)	2.35533	3.49367	1.4833	1.69267	5.13733	3.03505
Achn308491	Haloacid dehalogenase-like hydrolase family protein, putative, expressed; contains IPR023214 (HAD-like domain)	1.39733	3.05667	2.1875	1.38533	4.19933	3.03128
Achn196181	Putative IQ calmodulin-binding and BAG domain containing family protein; contains IPR000048 (IQ motif, EF-hand binding site), IPR003103 (BAG domain)	5.43433	6.18233	1.13764	4.77267	14.462	3.03017
Achn116581	Protein kinase; contains IPR011009 (Protein kinase-like domain)	2.82933	7.01033	2.47773	3.156	9.54333	3.02387
Achn248711	LETM1 and EF-hand domain-containing protein 1, mitochondrial; contains IPR011685 (LETM1-like), IPR011992 (EF-hand-like domain)	1.67633	4.56167	2.72122	4.362	13.1757	3.02056
Achn359101	Pyrrolidone-carboxylate peptidase; contains IPR016125 (Peptidase C15, pyroglutamyl peptidase I-like)	2.59033	3.982	1.53725	2.18633	6.60133	3.01936
Achn146631	Unknown protein	5.30967	6.40767	1.20679	3.329	10.04	3.01592
Achn112791	Unknown protein	24.7683	26.978	1.08921	28.901	86.9217	3.00757
Achn238961	Pre-mRNA-splicing factor RBM22; contains IPR000571 (Zinc finger, CCCH-type)	1.37167	3.34367	2.43767	1.60933	4.834	3.00373
Achn387971	Beta-D-xylosidase; contains IPR002772 (Glycoside hydrolase family 3 C-terminal domain), IPR017853 (Glycoside hydrolase, superfamily), IPR026891 (Fibronectin type III-like domain), IPR026892 (Glycoside hydrolase family 3)	0.0493333	0.00638	0.129324	0.0146667	35.5193	2421.77
Achn134021	Early nodulin 55-2, putative; contains IPR008972 (Cupredoxin)	0.0303333	0	0	0.0396667	31.9383	805.168
Achn166171	Aquaporin protein 4; contains IPR000425 (Major intrinsic protein), IPR023271 (Aquaporin-like)	0.911	0.022	0.0241493	0.110333	54.8953	497.541
Achn014331	Glucose-1-phosphate adenylyltransferase; contains IPR005835 (Nucleotidyl transferase), IPR011004 (Trimeric LpxA-like)	1.11667	0.0163333	0.0146269	0.163	23.9333	146.83
Achn129211	Late embryogenesis abundant hydroxyproline-rich glycoprotein; contains IPR004864 (Late embryogenesis abundant protein, LEA-14)	0.529333	0.0786667	0.148615	0.0906667	11.5677	127.585
Achn012931	Subtilisin-like protease; contains IPR015500 (Peptidase S8, subtilisin-related), IPR023828 (Peptidase S8, subtilisin, Ser-active site)	1.42333	0.319	0.224122	0.0386667	4.15033	107.336
Achn267901	Cytochrome P450, putative; contains IPR001128 (Cytochrome P450)	0.654667	0.155667	0.23778	0.342667	26.3067	76.7704
Achn250211	Late embryogenesis abundant hydroxyproline-rich glycoprotein; contains IPR004864 (Late embryogenesis abundant protein, LEA-14)	0.258667	0.045	0.173969	0.227333	14.59	64.1789
Achn022101	Amine oxidase; contains IPR000269 (Copper amine oxidase)	2.38633	0.017	0.0071239	0.124333	7.787	62.63
Achn052851	Unknown protein; contains IPR010800 (Glycine rich protein)	0.958	0.028	0.0292276	0.940667	58.026	61.686
Achn338401	COBRA protein; contains IPR006918 (Glycosyl-phosphatidyl inositol-anchored, plant)	0.892667	0.223667	0.25056	0.184333	10.7053	58.0759
Achn269761	Serine/threonine protein kinase; contains IPR011009 (Protein kinase-like domain)	0.246667	0.0133333	0.0540541	0.152	6.14233	40.4101
Achn187891	Late embryogenesis abundant hydroxyproline-rich glycoprotein; contains IPR004864 (Late embryogenesis abundant protein, LEA-14)	0.035	0	0	0.091	3.652	40.1319
Achn203501	Metal tolerance protein; contains IPR002524 (Cation efflux protein), IPR027469 (Cation efflux protein transmembrane domain), IPR027470 (Cation efflux protein cytoplasmic domain)	0.594	0.182	0.306397	0.588	15.0037	25.5164
Achn296061	Unknown protein	0.438	0	0	0.196	3.73967	19.0799
Achn229731	Universal stress protein family protein; contains IPR006015 (Universal stress protein A)	0.606	0	0	0.753	13.677	18.1633
Achn240201	Pectinesterase; contains IPR006501 (Pectinesterase inhibitor), IPR011050 (Pectin lyase fold/virulence factor)	0.575	0.0116667	0.0202899	0.199667	3.38467	16.9516
Achn234661	ATP-dependent zinc metalloprotease FtsH; contains IPR025753 (AAA-type ATPase, N-terminal domain), IPR027417 (P-loop containing nucleoside triphosphate hydrolase)	0.545667	0.0453333	0.0830788	0.244333	4.08333	16.7121
Achn267921	Cytochrome P450, putative; contains IPR001128 (Cytochrome P450)	1.676	0.0243333	0.0145187	2.04733	32.5973	15.9218
Achn229681	CP12; contains IPR003823 (Domain of unknown function CP12)	0.942333	0.0546667	0.058012	10.7977	152.205	14.0961
Achn360091	Late embryogenesis abundant protein D-34; contains IPR007011 (Seed maturation protein)	1.398	0.0473333	0.0338579	3.09333	37.9923	12.282
Achn376811	Unknown protein	0.629333	0.110333	0.175318	0.667667	7.057	10.5696
Achn340271	Dimethylaniline monooxygenase, putative; contains IPR020946 (Flavin monooxygenase-like)	1.51433	0.061	0.0402818	1.23767	11.699	9.45246
Achn271141	Mitochondrial phosphate carrier protein, putative; contains IPR018108 (Mitochondrial substrate/solute carrier), IPR023395 (Mitochondrial carrier domain)	2.19267	0.657667	0.299939	1.105	10.0617	9.10558
Achn188241	Late embryogenesis abundant hydroxyproline-rich glycoprotein; contains IPR004864 (Late embryogenesis abundant protein, LEA-14)	2.53867	0.493667	0.194459	6.22667	53.537	8.59802
Achn278011	Tetratricopeptide repeat protein; contains IPR001478 (PDZ domain), IPR011990 (Tetratricopeptide-like helical)	1.28967	0.065	0.0504006	0.567333	4.836	8.52409
Achn028571	Auxin induced-like protein; contains IPR004877 (Cytochrome b561, eukaryote), IPR008973 (C2 calcium/lipid-binding domain, CaLB), IPR017214 (Uncharacterised conserved protein UCP037471)	1.06667	0.256667	0.240625	0.664	5.13833	7.73845
Achn105391	Fumarylacetoacetase; contains IPR005959 (Fumarylacetoacetase), IPR008972 (Cupredoxin), IPR011234 (Fumarylacetoacetase, C-terminal-related)	0.821667	0.188	0.228803	0.528667	3.93333	7.4401
Achn234041	IQ-domain 24 protein; contains IPR025064 (Domain of unknown function DUF4005)	0.547333	0.174667	0.319123	0.638333	4.47767	7.01462
Achn293631	TCP transcription factor 5; contains IPR005333 (Transcription factor, TCP)	2.70467	0.179	0.0661819	0.536333	3.701	6.90056
Achn115641	Harpin-induced protein; contains IPR004864 (Late embryogenesis abundant protein, LEA-14)	1.243	0.0966667	0.0777688	0.559	3.83867	6.86702
Achn060161	Zinc finger protein; contains IPR015880 (Zinc finger, C2H2-like)	1.92333	0.272667	0.141768	0.677667	4.192	6.18593
Achn361831	Sigma factor sigb regulation protein rsbq, putative	2.093	0.333333	0.159261	4.334	25.5523	5.89579
Achn197721	Mannan endo-1,4-beta-mannosidase; contains IPR017853 (Glycoside hydrolase, superfamily)	1.33733	0.377333	0.282154	0.737333	4.22367	5.7283
Achn001901	High mobility group family; contains IPR009071 (High mobility group (HMG) box domain)	1.422	0.258667	0.181903	0.558	3.109	5.57168
Achn230991	Purine permease family protein; contains IPR004853 (Domain of unknown function DUF250)	1.91	0.0516667	0.0270506	0.751667	3.90967	5.20133
Achn273801	Auxin response factor; contains IPR003311 (AUX/IAA protein), IPR010525 (Auxin response factor), IPR012336 (Thioredoxin-like fold), IPR015300 (DNA-binding pseudobarrel domain), IPR020841 (Polyketide synthase, beta-ketoacyl synthase domain)	1.78267	0.578667	0.324607	1.19933	6.18367	5.15592
Achn376981	MLO-like protein; contains IPR004326 (Mlo-related protein)	1.592	0.299333	0.188023	1.33967	6.673	4.98109
Achn298111	Ferric reductase oxidase; contains IPR013121 (Ferric reductase, NAD binding), IPR013130 (Ferric reductase transmembrane component-like domain), IPR017938 (Riboflavin synthase-like beta-barrel)	0.731667	0.168667	0.230524	0.675667	3.26033	4.82536
Achn292051	Putative uncharacterized protein T14E10_70	1.22867	0.328667	0.267499	1.12433	4.78833	4.25882
Achn336061	AT5g56980/MHM17_10; contains IPR008480 (Protein of unknown function DUF761, plant), IPR025520 (Domain of unknown function DUF4408)	2.43567	0.800667	0.328726	1.88067	7.98333	4.24495
Achn118051	Putative uncharacterized protein ycf36; contains IPR009631 (Uncharacterised protein family Ycf36), IPR018930 (Late embryogenesis abundant protein, LEA-18)	1.21233	0.196667	0.162222	0.958	4.05733	4.23521
Achn159991	AT4G32250-like protein	2.59567	0.136	0.052395	2.34833	9.68067	4.12236
Achn168641	Calmodulin; contains IPR011992 (EF-hand-like domain)	2.09433	0.468333	0.223619	0.961667	3.84467	3.99792
Achn389561	Unknown protein	0.732333	0	0	1.55233	5.801	3.73696
Achn348411	Cyclin family protein; contains IPR013763 (Cyclin-like), IPR013922 (Cyclin PHO80-like)	2.80767	0.638667	0.227472	0.841	3.12233	3.71264
Achn030331	Auxin-responsive protein; contains IPR003311 (AUX/IAA protein)	1.989	0.650667	0.327133	4.529	16.642	3.67454
Achn165971	DNA binding protein, putative	0.902333	0.194	0.214998	0.863	3.10633	3.59946
Achn380931	Phosphorylase; contains IPR000811 (Glycosyl transferase, family 35), IPR011009 (Protein kinase-like domain), IPR013320 (Concanavalin A-like lectin/glucanase, subgroup)	2.089	0.164667	0.0788256	3.37533	11.9717	3.54681
Achn279951	NAC domain-containing protein, putative; contains IPR003441 (No apical meristem (NAM) protein)	2.849	0	0	5.06067	17.3783	3.434
Achn133991	Ethylene-responsive transcription factor 6; contains IPR016177 (DNA-binding, integrase-type)	1.74	0.0436667	0.0250958	1.27267	4.36567	3.43033
Achn209831	UDP-glycosyltransferase 1; contains IPR002213 (UDP-glucuronosyl/UDP-glucosyltransferase)	1.26267	0	0	4.31867	14.4793	3.35273
Achn343701	Glyceraldehyde-3-phosphate dehydrogenase B; contains IPR020831 (Glyceraldehyde/Erythrose phosphate dehydrogenase family)	2.918	0.0393333	0.0134796	1.06667	3.56833	3.34531
Achn290521	Heterogeneous nuclear ribonucleoprotein A1/A3	0.0296667	0.177	5.96629	0.0306667	84.1977	2745.58
Achn189371	Protein LURP-one-related 17; contains IPR025659 (Tubby C-terminal-like domain)	0	0.519	1000	0	3.74433	1000
Achn202901	ABC transporter G family member; contains IPR013525 (ABC-2 type transporter), IPR027417 (P-loop containing nucleoside triphosphate hydrolase)	0	0.939667	1000	0	5.22067	1000
Achn202911	ABC transporter G family member; contains IPR013525 (ABC-2 type transporter), IPR027417 (P-loop containing nucleoside triphosphate hydrolase)	0	0.686	1000	0	3.80967	1000
Achn126261	Emb|CAB68146.1	0	0.191333	1000	0	25.0197	1000
Achn126271	Emb|CAB68146.1	0	0.114667	1000	0	18.1557	1000
Achn133341	Lachrymatory-factor synthase, putative; contains IPR019587 (Polyketide cyclase/dehydrase), IPR023393 (START-like domain)	0	0.2	1000	0	16.1477	1000
Achn169421	NAC domain-containing protein, putative; contains IPR003441 (No apical meristem (NAM) protein)	0	0.602667	1000	0.0443333	18.769	423.361
Achn238951	DNA binding protein, putative	0.081	1.66433	20.5473	0.041	15.6393	381.447
Achn205721	Matrix metalloproteinase-28; contains IPR021190 (Peptidase M10A), IPR024079 (Metallopeptidase, catalytic domain)	0	2.479	1000	0.0276667	7.822	282.723
Achn355391	Subtilisin-like protease; contains IPR015500 (Peptidase S8, subtilisin-related), IPR023828 (Peptidase S8, subtilisin, Ser-active site)	0.00766667	1.97033	257	0.0233333	5.42033	232.3
Achn191461	Putative nodulin protein; contains IPR016196 (Major facilitator superfamily domain, general substrate transporter)	0	1.454	1000	0.154	33.8207	219.615
Achn191451	Nodulin-like protein; contains IPR010658 (Nodulin-like)	0.0216667	0.761333	35.1385	0.0706667	14.691	207.892
Achn245741	Late embryogenesis (Lea)-like protein; contains IPR004864 (Late embryogenesis abundant protein, LEA-14), IPR013783 (Immunoglobulin-like fold)	0	0.270667	1000	0.235	46.7997	199.148
Achn250251	Late embryogenesis abundant hydroxyproline-rich glycoprotein; contains IPR004864 (Late embryogenesis abundant protein, LEA-14)	0.697667	2.256	3.23364	0.0906667	12.3423	136.129
Achn063271	Proline-rich protein 1; contains IPR016140 (Bifunctional inhibitor/plant lipid transfer protein/seed storage helical domain)	0.129333	2.05533	15.8918	0.0613333	7.10033	115.766
Achn308371	Probable receptor-like protein kinase; contains IPR011009 (Protein kinase-like domain)	0.011	1.01367	92.1515	0.055	5.52733	100.497
Achn250221	Late embryogenesis abundant hydroxyproline-rich glycoprotein; contains IPR004864 (Late embryogenesis abundant protein, LEA-14)	0.326667	1.81967	5.57041	0.0876667	8.728	99.5589
Achn058881	Beta-D-glucosidase; contains IPR002772 (Glycoside hydrolase family 3 C-terminal domain), IPR017853 (Glycoside hydrolase, superfamily), IPR026892 (Glycoside hydrolase family 3)	0.0746667	0.293667	3.93304	0.108	10.339	95.7315
Achn319051	Pectinesterase; contains IPR006501 (Pectinesterase inhibitor), IPR011050 (Pectin lyase fold/virulence factor)	0.039	0.828667	21.2479	0.886333	52.7017	59.4603
Achn187431	Unknown protein	0.0293333	0.102	3.47727	0.143667	6.916	48.1392
Achn178591	Putative bZIP protein; contains IPR006867 (Domain of unknown function DUF632), IPR006868 (Domain of unknown function DUF630)	0.191667	1.21133	6.32	0.068	3.16267	46.5098
Achn040241	Subtilisin inhibitor 1, putative; contains IPR000864 (Proteinase inhibitor I13, potato inhibitor I)	0.0256667	0.107333	4.18182	0.0666667	3.08167	46.225
Achn153101	Ankyrin repeat-containing protein; contains IPR026961 (PGG domain)	0.0863333	0.435	5.03861	0.373	15.786	42.3217
Achn235381	Flowering locus C-like protein 1	0.12	0.446667	3.72222	0.298667	12.3963	41.5056
Achn033901	Auxin-induced protein 6B; contains IPR003676 (Auxin responsive SAUR protein)	0.0703333	0.537667	7.64455	0.092	3.26467	35.4855
Achn100671	Boron transporter, putative; contains IPR001025 (Bromo adjacent homology (BAH) domain), IPR003020 (Bicarbonate transporter, eukaryotic), IPR012677 (Nucleotide-binding, alpha-beta plait)	0.084	2.24167	26.6865	0.204667	6.88333	33.6319
Achn163661	Early nodulin 55-2, putative; contains IPR008972 (Cupredoxin)	0.0763333	0.473333	6.20087	0.106	3.48633	32.8899
Achn178171	Binding protein	0.181333	1.688	9.30882	0.314333	7.90133	25.1368
Achn066651	UDP-glycosyltransferase 1; contains IPR002213 (UDP-glucuronosyl/UDP-glucosyltransferase)	0	0.369333	1000	0.171667	3.91933	22.8311
Achn328761	Cysteine protease; contains IPR013128 (Peptidase C1A, papain)	0.168333	0.627333	3.72673	0.475	10.2897	21.6625
Achn246151	Unknown protein	0.313333	2.93667	9.37234	1.25133	22.686	18.1295
Achn338861	U-box domain-containing protein; contains IPR016024 (Armadillo-type fold)	0.0743333	0.7	9.41704	0.297667	5.21967	17.5353
Achn090891	Homeobox-leucine zipper protein; contains IPR001395 (Aldo/keto reductase), IPR003106 (Leucine zipper, homeobox-associated), IPR009057 (Homeodomain-like), IPR023210 (NADP-dependent oxidoreductase domain)	0.239667	1.06967	4.46314	0.219	3.76467	17.1903
Achn223541	SRC2-like protein; contains IPR008973 (C2 calcium/lipid-binding domain, CaLB)	0.260333	2.919	11.2125	0.207	3.34233	16.1465
Achn144081	Glutathione S-transferase 1; contains IPR010987 (Glutathione S-transferase, C-terminal-like), IPR012336 (Thioredoxin-like fold)	0.361667	2.21	6.1106	0.419	5.41067	12.9133
Achn061531	Putative calcium-transporting ATPase; contains IPR001757 (Cation-transporting P-type ATPase), IPR004014 (Cation-transporting P-type ATPase, N-terminal), IPR023214 (HAD-like domain), IPR023298 (P-type ATPase, transmembrane domain)	0.395	1.29633	3.28186	0.998333	12.729	12.7503
Achn020341	High-affinity nickel-transport family protein, putative; contains IPR011541 (Nickel/cobalt transporter, high-affinity)	0.230333	0.697	3.02605	0.457	5.60033	12.2546
Achn092941	Glyoxylate/hydroxypyruvate reductase B; contains IPR016040 (NAD(P)-binding domain)	0.107667	1.40133	13.0155	0.365667	3.79967	10.3911
Achn315711	Cold regulated protein 27	0.196	1.36633	6.97109	0.575	5.82567	10.1316
Achn053841	Probable potassium transport system protein kup 2; contains IPR003855 (K+ potassium transporter)	0.0506667	1.525	30.0987	0.124667	3.39733	27.2513
Achn048291	MATE efflux family protein	0.104	1.426	13.7115	0.125333	3.38533	27.0106
Achn227461	Cold regulated protein 27	0.192667	1.52633	7.92215	0.595333	15.574	26.1601
Achn246901	Pyruvate kinase; contains IPR001697 (Pyruvate kinase)	0.349	1.528	4.37822	0.396	4.38233	11.0665
Achn099551	Ankyrin repeat-containing protein, putative; contains IPR020683 (Ankyrin repeat-containing domain)	0.214667	2.982	13.8913	1.25367	10.9133	8.70513
Achn297941	Armadillo repeat-containing protein; contains IPR016024 (Armadillo-type fold)	0.835333	2.92033	3.49601	0.871	5.91533	6.79143
Achn369611	Ribonuclease 3-like protein 3; contains IPR000999 (Ribonuclease III domain), IPR001650 (Helicase, C-terminal), IPR003100 (Argonaute/Dicer protein, PAZ), IPR014720 (Double-stranded RNA-binding-like domain), IPR027417 (P-loop containing nucleoside triphosphate hydrolase)	0.625	2.903	4.6448	1.22067	4.70067	3.8509
Achn329981	Telomerase-binding protein EST1A; contains IPR018834 (DNA/RNA-binding domain, Est1-type), IPR019458 (Telomerase activating protein Est1)	0.646333	2.89633	4.48118	0.974333	3.588	3.68252
Achn004301	Double-strand-break repair protein rad21-like protein; contains IPR006910 (Rad21/Rec8-like protein, N-terminal), IPR023093 (Rad21/Rec8-like protein, C-terminal)	0.673667	2.83733	4.21178	1.07067	4.718	4.4066
Achn221581	Unknown protein	0.551333	2.81067	5.09794	0.904333	3.68567	4.07556
Achn064191	Putative citrate efflux MATE transporter; contains IPR002528 (Multi antimicrobial extrusion protein)	0.722667	2.73833	3.78921	2.16033	9.241	4.27758
Achn304011	Receptor protein kinase-like; contains IPR011009 (Protein kinase-like domain), IPR013320 (Concanavalin A-like lectin/glucanase, subgroup)	0.571	2.73233	4.78517	0.726	4.71167	6.4899
Achn351261	Protein phosphatase 2c, putative; contains IPR001932 (Protein phosphatase 2C (PP2C)-like), IPR015655 (Protein phosphatase 2C)	0.493333	2.706	5.48514	1.479	5.248	3.54834
Achn154151	Auxin response factor, putative; contains IPR010525 (Auxin response factor), IPR015300 (DNA-binding pseudobarrel domain)	0.793	2.66133	3.35603	1.24333	3.77	3.03217
Achn336191	Glycosyl hydrolase family protein 43; contains IPR006710 (Glycoside hydrolase, family 43), IPR023296 (Glycosyl hydrolase, five-bladed beta-propellor domain)	0.492333	2.60167	5.28436	0.728	3.51833	4.83288
Achn233991	Transcriptional corepressor SEUSS, putative	0.690333	2.49333	3.61178	1.17933	4.479	3.79791
Achn042871	Mannan endo-1,4-beta-mannosidase; contains IPR017853 (Glycoside hydrolase, superfamily)	0.674667	2.387	3.53804	0.757333	6.97267	9.20687
Achn082651	Probable receptor-like protein kinase; contains IPR011009 (Protein kinase-like domain)	0.358667	2.36433	6.59201	0.800667	3.25367	4.0637
Achn320821	Vacuolar armadillo repeat protein; contains IPR011333 (BTB/POZ fold), IPR016024 (Armadillo-type fold)	0.681	2.35667	3.4606	0.904333	3.80067	4.20273
Achn386521	Phytochrome; contains IPR001294 (Phytochrome), IPR009082 (Signal transduction histidine kinase, homodimeric domain)	0.536	2.34	4.36567	0.754	4.11833	5.46198
Achn283841	Unknown protein	0.595	2.287	3.8437	2.01867	7.377	3.65439
Achn385421	26S proteasome regulatory subunit N1; contains IPR016643 (26S proteasome regulatory complex, non-ATPase subcomplex, Rpn1 subunit)	0.741333	2.26667	3.05755	1.10633	3.414	3.08587
Achn034651	Auxilin, putative; contains IPR001623 (DnaJ domain)	0.538667	2.21033	4.10334	0.955	3.21133	3.36265
Achn061521	Poly(RC)-binding protein, putative; contains IPR004087 (K Homology domain)	0.598333	2.19667	3.67131	0.942	3.848	4.08493
Achn189211	Ubiquitin ligase protein cop1, putative; contains IPR011009 (Protein kinase-like domain)	0.232	2.16667	9.33908	0.932	4.02233	4.31581
Achn226451	Response regulator 8; contains IPR009057 (Homeodomain-like), IPR011006 (CheY-like superfamily), IPR017053 (Response regulator, plant B-type)	0.543667	2.08133	3.82833	0.948667	3.225	3.39951
Achn082461	Serine/threonine protein kinase; contains IPR011009 (Protein kinase-like domain), IPR016024 (Armadillo-type fold)	0.402	1.90667	4.74295	0.998667	3.24233	3.24666
Achn255061	COP1-interacting protein	0.420333	1.79033	4.25932	0.657667	4.99267	7.59149
Achn195941	Phosphatidylinositol N-acetyglucosaminlytransferase subunit P-like protein; contains IPR022212 (Protein of unknown function DUF3741), IPR025486 (Domain of unknown function DUF4378)	0.208	1.501	7.21635	1.50967	5.355	3.54714
Achn300551	Kelch-like protein; contains IPR011333 (BTB/POZ fold), IPR011705 (BTB/Kelch-associated)	0.213667	1.49733	7.0078	0.668333	3.455	5.16958
Achn299411	Calcium-transporting ATPase 1; contains IPR001757 (Cation-transporting P-type ATPase), IPR023298 (P-type ATPase, transmembrane domain), IPR024750 (Calcium-transporting P-type ATPase, N-terminal autoinhibitory domain)	0.444333	1.36967	3.08252	0.985	3.002	3.04772
Achn263931	Divalent metal cation transporter MntH; contains IPR001046 (Natural resistance-associated macrophage like)	0.367667	1.17333	3.1913	0.473333	3.85467	8.14366
Achn115101	Chaperone protein dnaJ; contains IPR001623 (DnaJ domain)	0.252333	0.841	3.33289	0.996	3.59233	3.60676
Achn226331	Chaperone protein dnaJ; contains IPR001623 (DnaJ domain)	0.273	0.830333	3.04151	0.980333	4.058	4.13941
Achn054961	Ethylene-responsive transcription factor 1; contains IPR016177 (DNA-binding, integrase-type)	0.112667	0.703667	6.24556	2.15867	14.7263	6.82196
Achn352091	Adenosine 3'-phospho 5'-phosphosulfate transporter, putative; contains IPR013657 (UAA transporter)	0.21	0.634333	3.02063	0.528333	3.768	7.13186
Achn106301	Glycosyl transferase, group 1; contains IPR001296 (Glycosyl transferase, family 1)	0.202	0.630333	3.12046	0.38	3.012	7.92632
Achn260411	Unknown protein	0.137333	0.580333	4.22573	0.643333	5.20267	8.08705
Achn016531	PLATZ transcription factor; contains IPR006734 (Protein of unknown function DUF597)	0.0483333	0.322	6.66207	1.24533	4.05833	3.25883
Achn258761	Circadian clock coupling factor ZGT	0.0333333	0.130333	3.91	0.874667	10.8137	12.3632
Achn239271	Unknown protein	0	0	1000	3.728	12.051	3.23256
Gene_ID	Annotation	Control	Propylene	Fold change (Propylene/Control)	20°CW4	5°CW4	Fold change (20°CW4/5°CW4)
Achn356071	Oxidoreductase NAD-binding domain-containing protein; contains IPR017938 (Riboflavin synthase-like beta-barrel)	26.185	10.4173	0.397836	60.7147	19.9397	0.328416
Achn209811	CDT1-like protein b; contains IPR014939 (CDT1 Geminin-binding domain-like)	7.00833	6.08333	0.868014	23.2743	7.59633	0.326382
Achn155491	Paired amphipathic helix protein Sin3; contains IPR003822 (Paired amphipathic helix), IPR013194 (Histone deacetylase interacting)	0.807	0.582333	0.721603	4.133	1.344	0.325188
Achn217311	Quinone oxidoreductase-like protein; contains IPR002085 (Alcohol dehydrogenase superfamily, zinc-type), IPR016040 (NAD(P)-binding domain), IPR020843 (Polyketide synthase, enoylreductase)	4.91467	6.35067	1.29219	5.13867	1.66133	0.3233
Achn055291	Mitochondrial glycoprotein; contains IPR003428 (Mitochondrial glycoprotein)	2.069	2.84067	1.37297	5.69	1.83733	0.322906
Achn143591	Unknown protein	63.4383	48.7567	0.768568	52.9217	17.038	0.321948
Achn356041	Oxidoreductase NAD-binding domain-containing protein; contains IPR001433 (Oxidoreductase FAD/NAD(P)-binding)	46.125	17.7127	0.384014	110.409	35.526	0.321767
Achn084451	Inactive poly [ADP-ribose] polymerase RCD1; contains IPR004170 (WWE domain), IPR012317 (Poly(ADP-ribose) polymerase, catalytic domain), IPR022003 (RST domain of plant C-terminal)	6.77433	4.594	0.678148	6.76467	2.16667	0.320292
Achn294371	Hydrolase, HD; contains IPR003607 (HD/PDEase domain)	10.8183	11.899	1.09989	7.96733	2.54767	0.319764
Achn008711	Cell wall-associated hydrolase	940.488	548.179	0.582866	1909.64	606.429	0.317562
Achn173941	10 kDa chaperonin; contains IPR020818 (Chaperonin Cpn10)	3.406	5.27233	1.54795	4.173	1.32233	0.316878
Achn112751	50S ribosomal protein L1; contains IPR002143 (Ribosomal protein L1), IPR023673 (Ribosomal protein L1, conserved site), IPR023674 (Ribosomal protein L1, superfamily)	3.359	1.86567	0.555423	6.746	2.13233	0.316089
Achn014021	WRKY transcription factor, putative; contains IPR003657 (DNA-binding WRKY), IPR018872 (Zn-cluster domain)	12.06	6.61367	0.548397	3.27867	1.03467	0.315575
Achn243651	Unknown protein	6.43	5.259	0.817885	13.409	4.21067	0.314018
Achn316441	Unknown protein	22.2133	16.5277	0.744043	30.869	9.642	0.312352
Achn008761	DNA-directed RNA polymerase subunit beta; contains IPR007644 (RNA polymerase, beta subunit, protrusion), IPR015712 (DNA-directed RNA polymerase, subunit 2)	2.51567	2.62333	1.0428	5.07233	1.57767	0.311034
Achn239161	Unknown protein	1.38833	2.53833	1.82833	4.44867	1.381	0.31043
Achn211841	Zinc finger family protein; contains IPR011016 (Zinc finger, RING-CH-type), IPR013083 (Zinc finger, RING/FYVE/PHD-type)	3.82267	1.70567	0.446198	3.69433	1.141	0.308851
Achn310541	Sugar transporter, putative; contains IPR005828 (General substrate transporter), IPR016196 (Major facilitator superfamily domain, general substrate transporter)	55.2433	27.258	0.493417	22.142	6.81433	0.307756
Achn008611	ATP-dependent Clp protease proteolytic subunit; contains IPR023562 (Clp protease proteolytic subunit /Translocation-enhancing protein TepA)	1.82	1.20867	0.664103	5.745	1.75	0.304613
Achn238921	Probable peptide/nitrate transporter; contains IPR000109 (Proton-dependent oligopeptide transporter family), IPR016196 (Major facilitator superfamily domain, general substrate transporter)	47.2227	43.2543	0.915965	39.2757	11.9353	0.303886
Achn055461	Zinc finger CCCH domain-containing protein; contains IPR000571 (Zinc finger, CCCH-type), IPR013083 (Zinc finger, RING/FYVE/PHD-type), IPR020683 (Ankyrin repeat-containing domain), IPR021998 (Protein of unknown function DUF3594)	8.165	3.759	0.46038	3.896	1.17833	0.302447
Achn360451	Putative WD-40 repeat protein; contains IPR001487 (Bromodomain), IPR015943 (WD40/YVTN repeat-like-containing domain)	3.37767	2.722	0.805882	5.76167	1.73933	0.30188
Achn020991	Unknown protein	10.5643	5.916	0.559997	14.102	4.254	0.301659
Achn150751	At1g62390-like protein; contains IPR000270 (Phox/Bem1p), IPR011990 (Tetratricopeptide-like helical)	4.416	4.15367	0.940595	3.64867	1.09833	0.301023
Achn064591	Kinesin-related protein; contains IPR001715 (Calponin homology domain)	1.56	1.778	1.13974	3.74967	1.12767	0.300738
Achn274941	Nascent polypeptide-associated complex subunit alpha; contains IPR016641 (Nascent polypeptide-associated complex subunit alpha)	3.83333	1.439	0.375391	5.085	1.50667	0.296296
Achn097531	K(+)-insensitive pyrophosphate-energized proton pump; contains IPR004131 (Pyrophosphate-energised proton pump)	2.80267	3.41733	1.21931	3.83467	1.13467	0.295897
Achn165711	Pentatricopeptide repeat-containing protein	8.43367	7.52067	0.891743	4.26467	1.26167	0.295842
Achn388071	Putative delta subunit of ATP synthase; contains IPR000711 (ATPase, F1 complex, OSCP/delta subunit), IPR026015 (F1F0 ATP synthase OSCP/delta subunit, N-terminal domain)	5.59933	10.9633	1.95797	4.211	1.24533	0.295733
Achn096631	TPR domain protein; contains IPR011990 (Tetratricopeptide-like helical)	5.169	2.85033	0.551428	4.08967	1.201	0.293667
Achn301111	Ccr4-associated factor, putative; contains IPR006941 (Ribonuclease CAF1), IPR012337 (Ribonuclease H-like domain)	47.364	24.4487	0.516187	29.3083	8.47167	0.289053
Achn374401	Fructose-bisphosphate aldolase; contains IPR000741 (Fructose-bisphosphate aldolase, class-I), IPR013785 (Aldolase-type TIM barrel)	3.12567	4.68967	1.50037	3.41467	0.982	0.287583
Achn137531	Unknown protein	3.94533	6.63933	1.68283	6.35533	1.81167	0.285062
Achn216431	SEC13 family protein; contains IPR015943 (WD40/YVTN repeat-like-containing domain), IPR020472 (G-protein beta WD-40 repeat)	9.59267	22.495	2.34502	11.8047	3.365	0.285057
Achn281001	Unknown protein	2.629	2.54	0.966147	5.79367	1.64	0.283068
Achn155671	Putative nuclease HARBI1; contains IPR026103 (Harbinger transposase-derived nuclease)	9.50733	13.755	1.44678	9.126	2.56867	0.281467
Achn179681	Bicaudal C-like protein; contains IPR013761 (Sterile alpha motif/pointed domain)	4.06833	7.335	1.80295	7.29333	2.03967	0.279662
Achn011741	Heavy-metal-associated domain-containing protein; contains IPR006121 (Heavy metal-associated domain, HMA)	11.0793	4.21967	0.380859	23.661	6.61567	0.279602
Achn146081	Molybdopterin synthase catalytic subunit; contains IPR003448 (Molybdopterin biosynthesis MoaE)	11.111	4.28967	0.386074	6.16367	1.722	0.279379
Achn232111	Cytochrome b559 subunit alpha; contains IPR006217 (Photosystem II cytochrome b559, alpha subunit)	14.0397	7.66667	0.546072	21.6517	5.986	0.276468
Achn217571	F-box/kelch-repeat protein; contains IPR015916 (Galactose oxidase, beta-propeller)	2.54933	4.08233	1.60133	11.1203	3.05767	0.274962
Achn262321	Calcium-binding protein, putative; contains IPR000010 (Proteinase inhibitor I25, cystatin), IPR013878 (Mo25-like)	102.381	48.903	0.477655	62.233	17.0987	0.274752
Achn134401	Unknown protein	12.86	7.17667	0.558061	28.757	7.811	0.271621
Achn319351	Superoxide dismutase; contains IPR001189 (Manganese/iron superoxide dismutase)	4.85867	10.4583	2.15251	6.10133	1.64167	0.269067
Achn082971	Leucine-rich repeat receptor-like protein kinase; contains IPR001611 (Leucine-rich repeat), IPR003591 (Leucine-rich repeat, typical subtype), IPR013210 (Leucine-rich repeat-containing N-terminal, type 2)	7.40867	2.632	0.35526	5.14367	1.38367	0.269004
Achn306591	30S ribosomal protein S4, chloroplastic; contains IPR022801 (Ribosomal protein S4/S9)	10.0217	5.71433	0.570198	25.0787	6.73833	0.268688
Achn259211	Rubber elongation factor; contains IPR008802 (Rubber elongation factor)	0.865	1.62233	1.87553	3.58933	0.953333	0.265602
Achn359361	Vicilin; contains IPR014710 (RmlC-like jelly roll fold)	9.661	6.006	0.621675	25.2287	6.64133	0.263246
Achn133381	Photosystem II CP43 chlorophyll apoprotein; contains IPR000932 (Photosystem antenna protein-like)	24.5133	49.114	2.00356	63.9383	16.7927	0.262638
Achn088711	Adenylate kinase family-like protein; contains IPR000850 (Adenylate kinase), IPR027417 (P-loop containing nucleoside triphosphate hydrolase)	4.50433	2.715	0.602753	4.949	1.295	0.261669
Achn008821	Cytochrome b6; contains IPR016174 (Di-haem cytochrome, transmembrane), IPR016175 (Cytochrome b/b6), IPR023530 (Cytochrome b6, PetB), IPR027387 (Cytochrome b/b6-like domain)	7.36233	3.62133	0.491873	14.6053	3.74367	0.256322
Achn079821	Geranylgeranyl pyrophosphate synthase; contains IPR017446 (Polyprenyl synthetase-related)	7.856	12.3577	1.57302	32.0177	8.17767	0.255411
Achn317541	UDP-glycosyltransferase 1; contains IPR002213 (UDP-glucuronosyl/UDP-glucosyltransferase)	21.3247	19.5137	0.915075	21.6257	5.395	0.249472
Achn301531	60S ribosomal protein L2	4.61833	2.47233	0.53533	4.41367	1.10033	0.249301
Achn118181	Cytochrome P450, putative; contains IPR001128 (Cytochrome P450)	10.2793	18.5297	1.80261	3.535	0.870333	0.246205
Achn277621	Exoribonuclease 1; contains IPR012337 (Ribonuclease H-like domain)	2.51433	2.54033	1.01034	4.781	1.17067	0.244858
Achn026931	Nucleoside diphosphate kinase 1; contains IPR001564 (Nucleoside diphosphate kinase)	53.145	25.9343	0.487992	36.0653	8.746	0.242504
Achn011231	Spermidine synthase 1, putative; contains IPR001045 (Spermidine/spermine synthases family), IPR015813 (Pyruvate/Phosphoenolpyruvate kinase-like domain)	22.252	13.4067	0.602493	58.6243	13.851	0.236267
Achn114311	Glycine--tRNA ligase; contains IPR027031 (Glycyl-tRNA synthetase/DNA polymerase subunit gamma-2)	4.99267	8.728	1.74816	7.45233	1.75867	0.235989
Achn249671	WD repeat domain phosphoinositide-interacting protein; contains IPR015943 (WD40/YVTN repeat-like-containing domain)	3.925	2.014	0.513121	5.57767	1.31233	0.235284
Achn112441	F-box/WD-40 repeat-containing protein; contains IPR015943 (WD40/YVTN repeat-like-containing domain)	16.296	11.099	0.681087	57.707	12.9343	0.224138
Achn162221	ATP synthase subunit beta	24.9347	14.8567	0.595824	71.874	16.0983	0.22398
Achn045711	NHL1; contains IPR004864 (Late embryogenesis abundant protein, LEA-14)	37.5973	23.7353	0.631304	22.6547	4.96667	0.219234
Achn052651	Unknown protein	4.775	4.878	1.02157	10.1157	2.21667	0.219132
Achn052271	Heavy-metal-associated domain-containing protein; contains IPR006121 (Heavy metal-associated domain, HMA)	6.665	11.012	1.65221	13.932	3.02433	0.217078
Achn059971	Ascorbate peroxidase; contains IPR010255 (Haem peroxidase)	2.55733	3.81767	1.49283	5.629	1.217	0.216202
Achn255881	Seed specific protein Bn15D14A; contains IPR027329 (TPX2, C-terminal domain)	4.474	4.72967	1.05714	4.16033	0.892667	0.214566
Achn217651	DNA-directed RNA polymerase; contains IPR015801 (Copper amine oxidase, N2/N3-terminal), IPR021602 (Protein of unknown function DUF3223)	11.9747	9.80333	0.818673	17.1557	3.639	0.212117
Achn105281	mRNA, clone: RTFL01-16-D09; contains IPR008507 (Protein of unknown function DUF789)	6.963	9.677	1.38977	7.626	1.61467	0.211732
Achn333221	Unknown protein	1.74533	2.14533	1.22918	3.70633	0.777	0.209641
Achn115481	Unknown protein	3.79333	3.87	1.02021	5.97467	1.25133	0.20944
Achn008641	ATP synthase subunit beta, chloroplastic; contains IPR005722 (ATPase, F1 complex, beta subunit), IPR027417 (P-loop containing nucleoside triphosphate hydrolase)	12.3997	7.07167	0.570311	28.4367	5.91767	0.2081
Achn186971	Serine-rich protein	12.9503	5.30833	0.409899	9.78067	2.01667	0.206189
Achn246331	Mannan synthase	13.7547	9.83	0.714667	44.0843	8.488	0.19254
Achn327681	DNA glycosylase; contains IPR011257 (DNA glycosylase), IPR023170 (Helix-turn-helix, base-excision DNA repair, C-terminal)	3.83567	2.78367	0.725732	6.059	1.16633	0.192496
Achn044261	Unknown protein	17.8277	7.68733	0.431202	30.3407	5.674	0.18701
Achn128201	Unknown protein	8.59567	3.87633	0.450964	12.8683	2.39233	0.185909
Achn323411	50S ribosomal protein L7/L12, putative; contains IPR000206 (Ribosomal protein L7/L12), IPR015608 (Ribosomal protein L7/L12, chloroplast)	3.785	4.96333	1.31132	6.14	1.12267	0.182845
Achn087161	Unknown protein	15.6323	7.89033	0.504744	5.01833	0.899	0.179143
Achn008691	Unknown protein	282.961	195.05	0.689317	1299.28	227.049	0.174749
Achn343181	Catalase; contains IPR000270 (Phox/Bem1p), IPR002226 (Catalase haem-binding site), IPR003035 (RWP-RK domain), IPR010582 (Catalase immune-responsive domain), IPR011614 (Catalase core domain), IPR018028 (Catalase, mono-functional, haem-containing), IPR020835 (Catalase-like domain), IPR024708 (Catalase active site)	2.44267	2.34433	0.959743	5.853	1.01333	0.173131
Achn133181	Putative uncharacterized protein OSJNBa0004G10.21	4.61333	7.306	1.58367	6.042	1.01433	0.16788
Achn388751	Pentatricopeptide repeat-containing protein, putative; contains IPR002885 (Pentatricopeptide repeat)	1.59367	2.891	1.81406	3.02167	0.501333	0.165913
Achn343791	Unknown protein	1.242	1.66067	1.33709	4.15233	0.686333	0.165289
Achn069831	Unknown protein	13.981	5.78767	0.413967	22.421	3.64167	0.162422
Achn357901	Rubber elongation factor; contains IPR008802 (Rubber elongation factor)	3.33567	3.37933	1.01309	19.1637	3.02967	0.158094
Achn008801	Apocytochrome f; contains IPR002325 (Cytochrome f), IPR024058 (Cytochrome f transmembrane anchor), IPR024094 (Cytochrome f large domain)	1.90233	4.093	2.15157	6.061	0.951667	0.157015
Achn070151	Dentin sialophosphoprotein; contains IPR000048 (IQ motif, EF-hand binding site), IPR025064 (Domain of unknown function DUF4005), IPR027417 (P-loop containing nucleoside triphosphate hydrolase)	4.779	6.052	1.26637	4.745	0.739333	0.155813
Achn068431	UDP-glycosyltransferase 1; contains IPR002213 (UDP-glucuronosyl/UDP-glucosyltransferase)	0.840667	1.23	1.46312	3.74967	0.581333	0.155036
Achn067381	Glutelin type-A; contains IPR006044 (11-S seed storage protein, plant)	3.915	5.057	1.2917	3.012	0.459333	0.152501
Achn008701	Unknown protein	3.65433	4.19433	1.14777	7.88767	1.20067	0.152221
Achn095291	Heat-shock protein-like protein	3.20233	2.48433	0.775788	6.579	0.980333	0.149009
Achn355571	Thylakoid lumen 15.0 kDa protein; contains IPR007621 (TPM domain)	5.64567	8.45833	1.4982	11.44	1.695	0.148164
Achn146551	F12K11.16	2.662	3.242	1.21788	3.82633	0.539667	0.14104
Achn291231	Putative uncharacterized protein orf145d	4.68067	2.48033	0.52991	4.89767	0.684	0.139658
Achn340101	Trehalose-6-phosphate synthase; contains IPR001830 (Glycosyl transferase, family 20), IPR006379 (HAD-superfamily hydrolase, subfamily IIB), IPR023214 (HAD-like domain)	6.35033	2.72267	0.428744	7.22333	1.00433	0.13904
Achn072221	50S ribosomal protein L33, chloroplastic; contains IPR001705 (Ribosomal protein L33), IPR011332 (Ribosomal protein, zinc-binding domain), IPR015880 (Zinc finger, C2H2-like)	1.672	2.456	1.4689	5.12533	0.694	0.135406
Achn177581	Putative uncharacterized protein orf198a	4.12633	4.93933	1.19703	11.673	1.54833	0.132642
Achn119881	BAG family molecular chaperone regulator 4; contains IPR003103 (BAG domain), IPR019955 (Ubiquitin supergroup)	8.788	4.54733	0.517448	6.75633	0.882333	0.130594
Achn203261	Aspartic proteinase nepenthesin-1, putative; contains IPR001461 (Peptidase A1), IPR021109 (Aspartic peptidase)	31.7443	27.7233	0.873332	40.167	5.22467	0.130074
Achn322141	Unknown protein	1.09133	0.753667	0.690593	4.60733	0.582333	0.126393
Achn089311	Glyceraldehyde-3-phosphate dehydrogenase; contains IPR020831 (Glyceraldehyde/Erythrose phosphate dehydrogenase family)	1.84467	2.73633	1.48338	5.264	0.659333	0.125253
Achn177591	ATP synthase subunit alpha; contains IPR000194 (ATPase, F1/V1/A1 complex, alpha/beta subunit, nucleotide-binding domain), IPR000793 (ATPase, F1/V1/A1 complex, alpha/beta subunit, C-terminal), IPR027417 (P-loop containing nucleoside triphosphate hydrolase)	40.9743	20.3607	0.496913	104.801	12.831	0.122432
Achn008651	NAD(P)H-quinone oxidoreductase subunit K, chloroplastic; contains IPR014406 ([NiFe]-hydrogenase-3-type complex, small subunit/NADH:quinone oxidoreductase, subunit NuoB)	1.63367	1.529	0.935931	4.85267	0.572667	0.118011
Achn340321	Chitinase; contains IPR000726 (Glycoside hydrolase, family 19, catalytic), IPR023346 (Lysozyme-like domain)	39.7073	61.8033	1.55647	222.194	23.9697	0.107877
Achn367751	Xyloglucan endotransglucosylase/hydrolase 7; contains IPR008264 (Beta-glucanase), IPR008985 (Concanavalin A-like lectin/glucanases superfamily), IPR016455 (Xyloglucan endotransglucosylase/hydrolase)	97.2517	67.7253	0.696393	9.637	0.928333	0.0963301
Achn258951	Auxin signaling F-box 1	5.211	2.89267	0.555108	8.77433	0.839333	0.0956578
Achn045761	Putative ribosomal associated protein; contains IPR003489 (Ribosomal protein S30Ae/sigma 54 modulation protein)	19.793	12.4593	0.629482	17.0683	1.61567	0.0946587
Achn332771	NtPRp27-like protein; contains IPR007541 (Uncharacterised protein family, basic secretory protein)	56.952	43.1563	0.757767	476.349	42.129	0.0884415
Achn288501	Aquaporin protein 5; contains IPR000425 (Major intrinsic protein), IPR023271 (Aquaporin-like)	2.18233	1.24667	0.571254	3.482	0.306667	0.088072
Achn378611	Thylakoid lumenal 19 kDa protein; contains IPR002683 (Photosystem II PsbP, oxygen evolving complex)	18.8223	14.1163	0.749978	7.54867	0.648333	0.0858871
Achn309521	Clustered mitochondria protein; contains IPR011990 (Tetratricopeptide-like helical)	22.082	61.5193	2.78595	21.4187	1.54167	0.0719777
Achn088371	Serine hydroxymethyltransferase; contains IPR001085 (Serine hydroxymethyltransferase), IPR015424 (Pyridoxal phosphate-dependent transferase)	1.01767	0.775667	0.762201	3.42	0.243333	0.0711501
Achn003231	Cationic amino acid transporter; contains IPR002293 (Amino acid/polyamine transporter I)	1.29867	1.09533	0.843429	8.50367	0.556667	0.065462
Achn266791	Phi-1-like phosphate-induced protein; contains IPR006766 (Phosphate-induced protein 1)	28.432	15.6303	0.549744	3.507	0.0816667	0.0232868
Achn084601	Unknown protein	0.021	0.00733333	0.349206	9.32633	0.059	0.00632617
Achn012561	Putative uncharacterized protein P0013B04.13	2.626	1.78067	0.678091	3.93867	0.022	0.00558565
Achn377001	Unknown protein; contains IPR021374 (Protein of unknown function DUF2996)	2.02767	0.202667	0.0999507	3.389	0.861667	0.254254
Achn040021	Serine-rich adhesin for platelets	1.92567	0.398	0.206682	3.16367	0.598667	0.189232
Achn032691	Unknown protein	0.716	0	0	3.179	1.00667	0.316661
Achn263231	Thioredoxin; contains IPR005746 (Thioredoxin), IPR012336 (Thioredoxin-like fold)	0.302333	0	0	5.85833	0.387333	0.0661166
Achn242941	At1g71970/F17M19_12	0.194	0	0	3.579	0.044	0.0122939
