# Supplementary material for: Comparative transcriptome analysis reveals distinct ethylene–independent regulation of ripening in response to low temperature in kiwifruit
Source: BMC Plant Biol. 2018 Mar 21;18:47. doi: 10.1186/s12870-018-1264-y (PMC5863462; doi:10.1186/s12870-018-1264-y)
Supplement: Supplementary file 4 — Genes that were regulated by either propylene or low temperature. Values for Harvest, Propylene, 20°CW4 and 5°CW4 indicate average RPKM of 3 independent biological replicates. Orange and blue color shading indicate genes that were up–regulated and down–regulated, respectively. (XLSX 179 kb) [file 12870_2018_1264_MOESM4_ESM.xlsx]

## Sheet: Sheet1
Additional file 4: Genes that were regulated by both propylene and low temperature. Values for Harvest, Propylene, 20°CW4 and 5°CW4 indicate average RPKM of 3 independent biological replicates. Orange and blue colour shading indicate genes that were up regulated and down regulated, respectively.
Gene_ID	Annotation	Harvest	Propylene	Fold change (Propylene/Control)	20°CW4	5°CW4	Fold change (5℃W4/20°CW4)
Achn058801	Dehydrin 10	238.088	1789.53	7.51628	160.372	8218.12	51.2442
Achn102711	Pectinesterase inhibitor; contains IPR006501 (Pectinesterase inhibitor)	54.2747	3419.08	62.9959	117.531	2168.16	18.4475
Achn126481	Polygalacturonase-inhibitor protein; contains IPR001611 (Leucine-rich repeat), IPR013210 (Leucine-rich repeat-containing N-terminal, type 2), IPR025875 (Leucine rich repeat 4)	104.365	849.821	8.1428	171.351	1746.13	10.1904
Achn040121	70-kDa heat shock protein; contains IPR013126 (Heat shock protein 70 family)	133.61	916.07	6.8563	268.365	886.863	3.30469
Achn322221	Beta-amylase 1; contains IPR001554 (Glycoside hydrolase, family 14), IPR017853 (Glycoside hydrolase, superfamily)	1.728	9.78567	5.663	5.74833	846.368	147.237
Achn212571	Beta-amylase 8; contains IPR001554 (Glycoside hydrolase, family 14), IPR017853 (Glycoside hydrolase, superfamily)	0.473333	3.27533	6.91972	6.76333	715.43	105.781
Achn337071	70-kDa heat shock protein; contains IPR013126 (Heat shock protein 70 family)	28.0373	161.081	5.74522	40.6443	658.467	16.2007
Achn306671	Harpin inducing protein 1-like 9; contains IPR004864 (Late embryogenesis abundant protein, LEA-14)	25.3907	657.751	25.9052	58.474	609.333	10.4206
Achn298711	Cysteine proteinase; contains IPR000118 (Granulin), IPR013128 (Peptidase C1A, papain)	91.5353	760.442	8.30764	167.504	569.43	3.39951
Achn109261	70-kDa heat shock protein; contains IPR013126 (Heat shock protein 70 family)	75.6383	432.371	5.7163	146.067	522.538	3.57738
Achn079561	Heat shock protein 90-2; contains IPR001404 (Heat shock protein Hsp90)	63.3257	265.963	4.19992	113.969	453.002	3.9748
Achn341521	1-aminocyclopropane-1-carboxylate oxidase; contains IPR005123 (Oxoglutarate/iron-dependent dioxygenase), IPR026992 (Non-haem dioxygenase N-terminal domain), IPR027443 (Isopenicillin N synthase-like)	23.8557	1727.48	72.4138	67.3763	446.093	6.62092
Achn064211	Alkaline alpha-galactosidase seed imbibition protein; contains IPR008811 (Raffinose synthase), IPR013785 (Aldolase-type TIM barrel)	125.607	494.23	3.93475	84.7277	429.878	5.07364
Achn036401	Pyruvate decarboxylase 2; contains IPR011766 (Thiamine pyrophosphate enzyme, C-terminal TPP-binding), IPR012110 (Thiamine pyrophosphate (TPP)-dependent enzyme)	53.988	1505.85	27.8923	69.338	375.418	5.41432
Achn159001	Cysteine proteinase; contains IPR000118 (Granulin), IPR013128 (Peptidase C1A, papain)	24.8697	294.312	11.8342	56.723	301.389	5.31334
Achn154091	Transitional endoplasmic reticulum ATPase, putative; contains IPR005938 (ATPase, AAA-type, CDC48), IPR009010 (Aspartate decarboxylase-like domain), IPR027417 (P-loop containing nucleoside triphosphate hydrolase)	16.1767	117.813	7.2829	28.2917	231.521	8.18336
Achn283331	UDP-glucosyltransferase, putative; contains IPR002213 (UDP-glucuronosyl/UDP-glucosyltransferase)	27.431	108.312	3.94853	36.3973	230.48	6.33234
Achn269061	Beta-amylase; contains IPR001554 (Glycoside hydrolase, family 14), IPR017853 (Glycoside hydrolase, superfamily)	2.113	164.539	77.87	8.023	224.606	27.9953
Achn105341	Putative metal ion-binding protein	23.8107	579.668	24.3449	47.1767	220.82	4.6807
Achn024141	Sucrose synthase; contains IPR012820 (Sucrose synthase, plant/cyanobacteria)	13.0433	280.942	21.5392	36.6307	214.938	5.8677
Achn283341	UDP glycosyltransferase; contains IPR002213 (UDP-glucuronosyl/UDP-glucosyltransferase)	51.7197	185.624	3.58903	61.639	190.011	3.08264
Achn150611	1-aminocyclopropane-1-carboxylate oxidase; contains IPR005123 (Oxoglutarate/iron-dependent dioxygenase), IPR026992 (Non-haem dioxygenase N-terminal domain), IPR027443 (Isopenicillin N synthase-like)	0.318667	6.25167	19.6182	3.75133	172.382	45.9521
Achn354591	Pectinesterase/pectinesterase inhibitor; contains IPR006501 (Pectinesterase inhibitor)	0.494333	5.37467	10.8726	1.92	152.634	79.4969
Achn046461	Unknown protein	13.582	59.9197	4.4117	25.2137	147.279	5.84124
Achn017171	MtN19-like protein; contains IPR011692 (Stress up-regulated Nod 19)	2.018	11.2973	5.59828	8.58933	145.178	16.9022
Achn142321	Chaperone protein dnaJ, putative; contains IPR012724 (Chaperone DnaJ)	77.7933	285.017	3.66377	43.862	140.123	3.19463
Achn161141	Eukaryotic peptide chain release factor subunit; contains IPR004403 (Peptide chain release factor eRF1/aRF1)	8.52167	77.8443	9.13487	19.1103	126.568	6.62303
Achn183811	RING finger protein; contains IPR013083 (Zinc finger, RING/FYVE/PHD-type)	51.825	156.041	3.01093	36.8403	122.683	3.33013
Achn081471	2-succinylbenzoate-CoA ligase; contains IPR000873 (AMP-dependent synthetase/ligase), IPR025110 (Domain of unknown function DUF4009)	23.591	114.129	4.83783	14.6077	114.759	7.8561
Achn373451	Chaperone DnaK; contains IPR013126 (Heat shock protein 70 family)	19.827	155.991	7.86759	33.9283	110.751	3.26426
Achn041831	Phosphoenolpyruvate carboxykinase [ATP], putative; contains IPR001272 (Phosphoenolpyruvate carboxykinase, ATP-utilising)	13.2573	247.398	18.6612	23.385	108.089	4.62217
Achn147081	Putative phytosulfokine peptide (Precursor); contains IPR009438 (Phytosulfokine)	5.34867	35.878	6.70784	19.087	106.836	5.59732
Achn143801	Unknown protein	2.055	19.6237	9.54923	13.678	103.891	7.59551
Achn046891	Homeobox-leucine zipper protein; contains IPR003106 (Leucine zipper, homeobox-associated), IPR009057 (Homeodomain-like)	4.22667	42.615	10.0824	10.734	101.586	9.46395
Achn109991	Lipocalin protein; contains IPR022271 (Lipocalin, ApoD type)	8.717	82.5123	9.46568	14.833	100.383	6.76755
Achn289291	NAC domain-containing protein, putative; contains IPR003441 (No apical meristem (NAM) protein)	1.87567	46.8137	24.9584	10.2173	97.309	9.52391
Achn294751	ATP-binding cassette protein, putative; contains IPR027417 (P-loop containing nucleoside triphosphate hydrolase)	11.6983	38.5617	3.29634	25.276	97.0753	3.84061
Achn286371	11 kDa late embryogenesis abundant protein; contains IPR005513 (Late embryogenesis abundant protein, LEA-25/LEA-D113)	0	11.9357	1000	0	93.8453	1000
Achn164331	Ring finger protein, putative; contains IPR013083 (Zinc finger, RING/FYVE/PHD-type)	4.56133	13.7423	3.01279	13.5333	92.101	6.80549
Achn161001	Ras-related protein Rab-2-A; contains IPR001806 (Small GTPase superfamily), IPR027417 (P-loop containing nucleoside triphosphate hydrolase)	18.92	63.4693	3.35462	16.8073	86.5713	5.15081
Achn221571	RNA binding protein; contains IPR012677 (Nucleotide-binding, alpha-beta plait)	12.2407	51.648	4.21938	24.1943	85.2167	3.52217
Achn107951	70 kDa heat shock protein; contains IPR013126 (Heat shock protein 70 family)	28.953	613.311	21.183	25.382	83.399	3.28575
Achn306601	Trehalose-6-phosphate synthase; contains IPR001830 (Glycosyl transferase, family 20), IPR006379 (HAD-superfamily hydrolase, subfamily IIB), IPR023214 (HAD-like domain)	16.3397	131.277	8.03427	26.2367	80.8813	3.08276
Achn224331	Mitochondrial carrier family; contains IPR002030 (Mitochondrial brown fat uncoupling protein), IPR023395 (Mitochondrial carrier domain)	39.9977	142.501	3.56272	23.478	75.5667	3.21862
Achn190951	Adenosylhomocysteinase; contains IPR000043 (Adenosylhomocysteinase), IPR016040 (NAD(P)-binding domain)	19.025	80.3773	4.22483	24.3377	75.0983	3.08568
Achn369491	Octicosapeptide/Phox/Bem1p domain-containing protein kinase; contains IPR000270 (Phox/Bem1p)	17.582	57.322	3.26027	20.977	73.5473	3.50609
Achn251181	S-adenosylmethionine synthase; contains IPR002133 (S-adenosylmethionine synthetase)	17.589	73.8967	4.2013	8.112	69.6553	8.5867
Achn164321	RING finger family protein; contains IPR013083 (Zinc finger, RING/FYVE/PHD-type)	2.08233	75.134	36.0816	5.735	68.8127	11.9987
Achn367241	Citrate synthase; contains IPR000743 (Glycoside hydrolase, family 28), IPR002020 (Citrate synthase-like), IPR011050 (Pectin lyase fold/virulence factor)	2.51967	129.707	51.4778	4.60067	67.8387	14.7454
Achn250571	AT4g25670/L73G19_50	6.40333	49.0357	7.65783	12.59	66.9157	5.31499
Achn076001	Auxin efflux carrier family protein; contains IPR004776 (Auxin efflux carrier)	2.10867	53.197	25.2278	7.84933	66.7203	8.50013
Achn321181	Unknown protein	0.242667	9.55167	39.3613	1.68667	66.3097	39.314
Achn346241	Calmodulin; contains IPR011992 (EF-hand-like domain)	0.08	3.41133	42.6417	6.619	66.0927	9.98529
Achn212131	Protein phosphatase 2C; contains IPR001932 (Protein phosphatase 2C (PP2C)-like), IPR015655 (Protein phosphatase 2C)	26.27	153.865	5.85706	20.4927	65.4033	3.19155
Achn189251	6-phosphogluconate dehydrogenase, decarboxylating; contains IPR006113 (6-phosphogluconate dehydrogenase, decarboxylating), IPR008927 (6-phosphogluconate dehydrogenase, C-terminal-like), IPR016040 (NAD(P)-binding domain)	14.2627	99.9207	7.00575	18.499	65.3943	3.53502
Achn223051	Cytochrome P450, putative; contains IPR001128 (Cytochrome P450)	0.254667	374.216	1469.44	1.43467	65.0693	45.355
Achn194541	Chaperone clpb, putative; contains IPR001270 (Chaperonin ClpA/B), IPR004176 (Clp, N-terminal), IPR019489 (Clp ATPase, C-terminal), IPR023150 (Double Clp-N motif), IPR027417 (P-loop containing nucleoside triphosphate hydrolase)	18.4357	62.047	3.3656	18.8873	64.607	3.42065
Achn203341	70-kDa heat shock protein; contains IPR013126 (Heat shock protein 70 family)	13.0523	385.654	29.5467	5.19633	61.3323	11.803
Achn336951	Expansin 3; contains IPR002963 (Expansin), IPR014733 (Barwin-like endoglucanase)	0.714667	148.477	207.757	5.00733	58.7553	11.7339
Achn326461	1-aminocyclopropane-1-carboxylate oxidase; contains IPR005123 (Oxoglutarate/iron-dependent dioxygenase), IPR026992 (Non-haem dioxygenase N-terminal domain), IPR027443 (Isopenicillin N synthase-like)	1.91533	3400.23	1775.27	8.94333	58.2767	6.51621
Achn161931	UDP-glucose 6-dehydrogenase; contains IPR017476 (Nucleotide sugar dehydrogenase)	10.996	93.4323	8.49694	15.62	57.9247	3.70837
Achn360301	TETRASPANIN family protein; contains IPR018499 (Tetraspanin/Peripherin)	17.134	81.7737	4.7726	16.335	57.871	3.54276
Achn218871	Gibberellin receptor GID1; contains IPR013094 (Alpha/beta hydrolase fold-3)	1.329	6.581	4.95184	1.41933	57.3207	40.3856
Achn193791	Phosphate transporter; contains IPR005828 (General substrate transporter), IPR016196 (Major facilitator superfamily domain, general substrate transporter)	2.85867	14.9603	5.23333	3.67233	57.247	15.5887
Achn141771	Beta-amylase, putative; contains IPR001554 (Glycoside hydrolase, family 14), IPR017853 (Glycoside hydrolase, superfamily)	0.983667	137.52	139.803	1.22567	56.0553	45.7346
Achn226461	Flavin-binding kelch domain F box protein; contains IPR000014 (PAS domain), IPR015915 (Kelch-type beta propeller)	2.427	7.63367	3.14531	13.129	55.5633	4.23211
Achn311951	S-adenosylmethionine synthase; contains IPR002133 (S-adenosylmethionine synthetase)	32.8903	107.55	3.26995	18.413	55.407	3.00912
Achn024671	Ethylene responsive transcription factor 2b; contains IPR016177 (DNA-binding, integrase-type)	3.90333	68.8277	17.633	0.189	54.9917	290.961
Achn195561	Lactoylglutathione lyase, putative	2.01967	28.7103	14.2154	0.736667	54.9817	74.6357
Achn336901	Catalytic/ hydrolase; contains IPR006402 (HAD-superfamily hydrolase, subfamily IA, variant 3), IPR023214 (HAD-like domain)	2.70833	45.255	16.7095	7.53667	54.3397	7.21004
Achn174851	Emb|CAB62340.1	0.053	105.144	1983.84	1.00867	53.256	52.7984
Achn061481	PM H+-ATPase R; contains IPR001757 (Cation-transporting P-type ATPase), IPR023214 (HAD-like domain), IPR023298 (P-type ATPase, transmembrane domain)	7.543	64.5943	8.56348	8.95367	52.197	5.82968
Achn356341	Prostamide/prostaglandin F synthase; contains IPR012336 (Thioredoxin-like fold)	1.161	13.1467	11.3236	8.03533	51.3283	6.38783
Achn351321	Pentatricopeptide repeat-containing protein, putative; contains IPR002885 (Pentatricopeptide repeat), IPR011990 (Tetratricopeptide-like helical)	1.05833	4.02867	3.80661	4.21233	51.0887	12.1284
Achn051381	Polygalacturonase; contains IPR000743 (Glycoside hydrolase, family 28), IPR011050 (Pectin lyase fold/virulence factor)	0.0463333	161.381	3483.04	0.563	49.912	88.6536
Achn126731	Acyl ACP-thioesterase; contains IPR002864 (Acyl-ACP thioesterase), IPR021113 (Acyl-ACP-thioesterase, N-terminal)	12.695	418.896	32.9969	8.13767	47.879	5.88363
Achn169961	Sodium-dependent dicarboxylate transporter SdcS; contains IPR001898 (Sodium/sulphate symporter)	3.05033	32.3683	10.6114	0.565333	46.7547	82.7028
Achn038721	Metal ion binding protein, putative; contains IPR006121 (Heavy metal-associated domain, HMA)	6.65067	93.3097	14.0301	4.45767	46.461	10.4227
Achn066661	Transitional endoplasmic reticulum ATPase, putative; contains IPR005938 (ATPase, AAA-type, CDC48), IPR009010 (Aspartate decarboxylase-like domain), IPR027417 (P-loop containing nucleoside triphosphate hydrolase)	6.43367	38.0857	5.91975	10.907	45.317	4.15485
Achn383841	Alkaline alpha galactosidase 3; contains IPR008811 (Raffinose synthase), IPR013785 (Aldolase-type TIM barrel)	9.51867	35.4747	3.72685	5.48533	43.7327	7.97265
Achn232441	mRNA, clone: RTFL01-34-C05	1.799	208.048	115.647	7.79033	42.9127	5.50845
Achn281461	UDP-glucosyltransferase, putative; contains IPR002213 (UDP-glucuronosyl/UDP-glucosyltransferase)	0	11.205	1000	0.170333	41.8273	245.562
Achn119781	Pyridoxal biosynthesis lyase PdxS; contains IPR001852 (Vitamin B6 biosynthesis protein), IPR013785 (Aldolase-type TIM barrel)	6.79533	28.3817	4.17664	10.255	41.7363	4.06985
Achn209941	Gibberellin 2-oxidase 2; contains IPR005123 (Oxoglutarate/iron-dependent dioxygenase), IPR026992 (Non-haem dioxygenase N-terminal domain), IPR027443 (Isopenicillin N synthase-like)	1.30033	74.0203	56.9241	0.641	41.4293	64.6323
Achn319021	Adenylate kinase family protein; contains IPR000850 (Adenylate kinase), IPR006501 (Pectinesterase inhibitor), IPR027417 (P-loop containing nucleoside triphosphate hydrolase)	6.09733	24.174	3.96468	7.386	39.717	5.37734
Achn161941	UDP-glucose 6-dehydrogenase; contains IPR014027 (UDP-glucose/GDP-mannose dehydrogenase, C-terminal), IPR016040 (NAD(P)-binding domain)	10.284	67.264	6.54065	12.0293	38.8183	3.22697
Achn172281	Putative uncharacterized protein At2g28690/T8O18.2; contains IPR012862 (Protein of unknown function DUF1635)	16.5307	88.643	5.36234	10.8237	38.615	3.56764
Achn169681	NAC domain protein,; contains IPR003441 (No apical meristem (NAM) protein)	7.11167	152.554	21.4512	7.72267	38.4547	4.97945
Achn075491	Splicing factor 3B subunit, putative; contains IPR015016 (Splicing factor 3B subunit 1), IPR016024 (Armadillo-type fold)	7.345	22.8533	3.11141	11.25	35.6623	3.16999
Achn383281	17.6 kDa class II heat shock protein; contains IPR008978 (HSP20-like chaperone)	17.0387	494.19	29.004	3.71367	34.9383	9.40804
Achn048111	MATE efflux family protein; contains IPR002528 (Multi antimicrobial extrusion protein)	0.517333	13.8283	26.73	1.193	34.89	29.2456
Achn279251	Chaperone protein dnaJ; contains IPR001623 (DnaJ domain), IPR002939 (Chaperone DnaJ, C-terminal)	5.52367	17.3773	3.14598	4.94433	34.781	7.03452
Achn386771	Acyl-CoA synthetase; contains IPR000873 (AMP-dependent synthetase/ligase), IPR025110 (Domain of unknown function DUF4009)	6.683	75.68	11.3243	11.2763	34.6367	3.07162
Achn371511	Tumor susceptibility protein; contains IPR016135 (Ubiquitin-conjugating enzyme/RWD-like), IPR017916 (Steadiness box)	9.457	43.895	4.64154	10.0967	34.0657	3.37395
Achn046761	Pseudo-response regulator 5; contains IPR010402 (CCT domain), IPR011006 (CheY-like superfamily)	2.322	13.5007	5.81424	4.827	33.9803	7.03964
Achn383001	Cullin, putative; contains IPR001373 (Cullin, N-terminal), IPR011991 (Winged helix-turn-helix DNA-binding domain)	6.99767	28.7657	4.11075	9.537	33.6573	3.52913
Achn383601	Transmembrane 9 superfamily protein member 2; contains IPR004240 (Nonaspanin (TM9SF)), IPR016196 (Major facilitator superfamily domain, general substrate transporter)	7.45233	29.6343	3.97652	8.55833	30.6393	3.58006
Achn259251	ABC transporter C family member 5; contains IPR011527 (ABC transporter, transmembrane domain, type 1), IPR019002 (Ribosome biogenesis protein Nop16), IPR027417 (P-loop containing nucleoside triphosphate hydrolase)	3	24.346	8.11533	4.25967	30.566	7.17568
Achn176551	L-lactate dehydrogenase [cytochrome]; contains IPR012133 (Alpha-hydroxy acid dehydrogenase, FMN-dependent), IPR013785 (Aldolase-type TIM barrel)	0.665	4.93333	7.41855	1.884	30.136	15.9958
Achn169191	Unknown protein	2.217	25.328	11.4244	4.43833	29.9893	6.75689
Achn027511	Tubulin beta-2 chain; contains IPR000217 (Tubulin), IPR023123 (Tubulin, C-terminal)	10.1123	33.3903	3.30194	8.76367	29.628	3.38078
Achn355971	Membrane associated ring finger 1,8, putative; contains IPR013083 (Zinc finger, RING/FYVE/PHD-type), IPR022143 (Protein of unknown function DUF3675)	0.803667	22.067	27.4579	3.25433	29.579	9.08911
Achn111051	NAC domain protein,; contains IPR003441 (No apical meristem (NAM) protein)	5.59067	51.913	9.28565	5.64867	29.5157	5.22524
Achn048101	MATE efflux family protein	0.535	11.3303	21.1782	0.854	29.029	33.9918
Achn189311	Transcription factor, putative	4.28167	24.5407	5.73157	5.52233	28.3493	5.13358
Achn353481	Ras-related protein Rab-25; contains IPR001806 (Small GTPase superfamily), IPR005225 (Small GTP-binding protein domain), IPR027417 (P-loop containing nucleoside triphosphate hydrolase)	2.339	16.336	6.98418	6.24933	28.2973	4.52806
Achn199021	Heat shock 70 kDa protein, putative; contains IPR013126 (Heat shock protein 70 family)	8.31633	58.3373	7.01479	8.57367	26.9533	3.14373
Achn141561	Bax inhibitor 1; contains IPR006214 (Bax inhibitor 1-related)	7.851	74.7767	9.52448	7.78633	26.6583	3.42373
Achn065351	Putative CCR4-NOT transcription complex subunit 7; contains IPR006941 (Ribonuclease CAF1), IPR012337 (Ribonuclease H-like domain)	1.89767	18.1523	9.56561	4.16167	25.7587	6.18951
Achn160411	Putative CCR4-NOT transcription complex subunit 7; contains IPR006941 (Ribonuclease CAF1), IPR012337 (Ribonuclease H-like domain)	4.521	17.717	3.91882	8.033	25.212	3.13855
Achn191341	Laccase, putative; contains IPR013831 (SGNH hydrolase-type esterase domain), IPR017761 (Laccase)	0	4.43633	1000	0.073	24.6983	338.333
Achn258291	Bifunctional polymyxin resistance arnA protein; contains IPR001509 (NAD-dependent epimerase/dehydratase), IPR016040 (NAD(P)-binding domain)	4.2	28.566	6.80143	6.048	24.2007	4.00143
Achn066431	S-adenosylmethionine synthase; contains IPR002133 (S-adenosylmethionine synthetase)	5.599	20.3977	3.64309	3.60967	24.019	6.65408
Achn328421	Kinase, putative; contains IPR011009 (Protein kinase-like domain)	0.130333	7.61333	58.4143	0.643667	23.8213	37.0088
Achn033101	Inner centromere protein; contains IPR008862 (T-complex 11)	9.83167	32.6323	3.3191	7.33733	23.6637	3.2251
Achn373641	Predicted by genscan and genefinder	1.72733	516.832	299.208	2.552	23.2103	9.09496
Achn067861	Ethylene receptor 2; contains IPR009082 (Signal transduction histidine kinase, homodimeric domain), IPR011006 (CheY-like superfamily), IPR014525 (Signal transduction histidine kinase, hybrid-type, ethylene sensor)	1.813	105.404	58.1379	1.51167	23.0233	15.2304
Achn080041	Solute carrier family 22 member 15-like protein; contains IPR005828 (General substrate transporter), IPR016196 (Major facilitator superfamily domain, general substrate transporter)	1.07433	3.71333	3.45641	2.09567	22.8473	10.9022
Achn388491	Zinc finger CCCH domain-containing protein; contains IPR000571 (Zinc finger, CCCH-type)	4.675	16.0503	3.43323	6.60033	22.3247	3.38235
Achn324251	Probable potassium transport system protein kup 2; contains IPR003855 (K+ potassium transporter)	3.49333	15.696	4.49313	5.48767	21.978	4.00498
Achn200741	Flavoprotein wrbA; contains IPR005025 (NADPH-dependent FMN reductase), IPR008254 (Flavodoxin/nitric oxide synthase)	6.12367	29.153	4.76071	6.431	21.642	3.36526
Achn001411	Sphingomyelin phosphodiesterase 4	2.05167	17.944	8.74606	1.93933	21.592	11.1337
Achn286741	Protein phosphatase 2C; contains IPR001932 (Protein phosphatase 2C (PP2C)-like), IPR015655 (Protein phosphatase 2C)	5.31433	21.0803	3.96669	4.52233	21.584	4.77276
Achn388241	Protein GIGANTEA, putative	2.50867	13.9563	5.56325	5.15367	21.4517	4.16241
Achn382111	Chaperone clpb, putative; contains IPR001270 (Chaperonin ClpA/B), IPR004176 (Clp, N-terminal), IPR019489 (Clp ATPase, C-terminal), IPR023150 (Double Clp-N motif), IPR027417 (P-loop containing nucleoside triphosphate hydrolase)	9.23533	66.885	7.24229	6.53667	21.2637	3.25298
Achn244971	At3g28720-like protein	3.65433	20.3977	5.58178	6.26833	21.0347	3.3557
Achn185111	Expansin protein; contains IPR002963 (Expansin), IPR014733 (Barwin-like endoglucanase)	10.7603	48.6967	4.52557	6.20433	21.008	3.38602
Achn245081	Cystathionine gamma synthase; contains IPR000277 (Cys/Met metabolism, pyridoxal phosphate-dependent enzyme), IPR015424 (Pyridoxal phosphate-dependent transferase)	3.04133	12.5337	4.12111	6.335	20.7113	3.26935
Achn089221	Succinate dehydrogenase iron-sulfur subunit; contains IPR004489 (Succinate dehydrogenase/fumarate reductase iron-sulphur protein), IPR009051 (Alpha-helical ferredoxin), IPR012675 (Beta-grasp domain), IPR017896 (4Fe-4S ferredoxin-type, iron-sulpur binding domain)	6.943	21.8133	3.14177	6.897	20.6983	3.00106
Achn233451	Myb family transcription factor; contains IPR009057 (Homeodomain-like)	5.00767	24.4803	4.88857	6.37967	20.45	3.2055
Achn011841	Late embryogenesis abundant hydroxyproline-rich glycoprotein; contains IPR004864 (Late embryogenesis abundant protein, LEA-14)	4.688	24.7883	5.28761	3.10167	20.322	6.55196
Achn345801	Putative RING zinc finger domain superfamily protein; contains IPR013083 (Zinc finger, RING/FYVE/PHD-type)	0.868667	104.681	120.507	5.92267	20.0613	3.38721
Achn210221	Putative virus-specific-signaling-pathway regulated protein	0.639333	4.946	7.73618	3.7	20.058	5.42108
Achn135921	Receptor-like kinase; contains IPR011009 (Protein kinase-like domain)	6.558	28.8643	4.40139	6.30467	19.6533	3.11727
Achn203621	Putative receptor-like protein kinase family protein; contains IPR011009 (Protein kinase-like domain), IPR013320 (Concanavalin A-like lectin/glucanase, subgroup), IPR024788 (Malectin-like carbohydrate-binding domain)	7.371	67.9873	9.22362	6.33033	19.3393	3.05503
Achn327691	Lipid binding protein, putative; contains IPR009769 (Domain of unknown function DUF1336)	2.44333	15.9287	6.51924	3.664	19.23	5.24836
Achn228331	Yth domain-containing protein, putative	4.4	15.7503	3.57962	5.32833	19.0543	3.57604
Achn160991	Unknown protein	3.67267	13.2253	3.60102	4.20367	19.0417	4.52978
Achn182781	26S proteasome non-ATPase regulatory subunit; contains IPR000717 (Proteasome component (PCI) domain), IPR011990 (Tetratricopeptide-like helical), IPR013143 (PCI/PINT associated module)	5.33167	18.6463	3.49728	5.91833	18.9157	3.19611
Achn217431	MYB transcription factor 1; contains IPR009057 (Homeodomain-like)	1.86767	19.2683	10.3168	3.64333	18.8407	5.17127
Achn126191	Glycosyltransferase, putative; contains IPR007657 (Glycosyltransferase AER61, uncharacterised)	0.0443333	4.851	109.421	0.131333	18.778	142.98
Achn206141	UDP-glucuronate 5-epimerase, putative; contains IPR016040 (NAD(P)-binding domain)	2.95267	29.5237	9.99898	3.86833	18.2623	4.72098
Achn209091	IQ domain-containing protein; contains IPR000048 (IQ motif, EF-hand binding site), IPR025064 (Domain of unknown function DUF4005)	2.29967	19.1603	8.33179	2.16733	17.3877	8.02261
Achn017251	Phosphate import ATP-binding protein pstB 1; contains IPR027417 (P-loop containing nucleoside triphosphate hydrolase)	1.166	4.28967	3.67896	3.06967	17.0983	5.57009
Achn063451	Unknown protein	4.23833	16.551	3.90507	2.83333	17.071	6.02506
Achn299681	XS domain containing protein, expressed	3.99367	14.7803	3.70094	5.342	16.8837	3.16055
Achn346521	ATP-dependent RNA helicase DED1; contains IPR001650 (Helicase, C-terminal), IPR014001 (Helicase, superfamily 1/2, ATP-binding domain), IPR014014 (RNA helicase, DEAD-box type, Q motif), IPR027417 (P-loop containing nucleoside triphosphate hydrolase)	2.41267	11.7993	4.89058	3.81967	16.7053	4.37351
Achn204141	Nodulin family protein; contains IPR010658 (Nodulin-like), IPR011701 (Major facilitator superfamily), IPR016196 (Major facilitator superfamily domain, general substrate transporter)	0.0446667	4.57267	102.373	0.0653333	16.652	254.878
Achn073941	Cellulase (Glycosyl hydrolase family 5) protein; contains IPR000772 (Ricin B lectin domain), IPR017853 (Glycoside hydrolase, superfamily)	1.08133	11.0273	10.1979	3.28367	16.455	5.01117
Achn366411	Hsp70 nucleotide exchange factor fes1; contains IPR016024 (Armadillo-type fold)	4.084	13.576	3.32419	4.605	16.2543	3.52971
Achn169071	Multidrug resistance protein NorM; contains IPR002528 (Multi antimicrobial extrusion protein)	1.02767	12.8537	12.5076	2.15167	15.9123	7.39535
Achn091071	Cytochrome P450; contains IPR001128 (Cytochrome P450)	0	6.02633	1000	0.342667	15.6697	45.7286
Achn245821	Kelch-like protein; contains IPR008974 (TRAF-like), IPR011333 (BTB/POZ fold), IPR011705 (BTB/Kelch-associated)	3.006	9.688	3.22289	4.32033	15.651	3.62264
Achn096121	Epsin-2, putative; contains IPR008942 (ENTH/VHS)	2.92333	19.7977	6.77229	4.52967	15.6	3.44396
Achn151601	Callose synthase; contains IPR003440 (Glycosyl transferase, family 48), IPR026899 (1,3-beta-glucan synthase subunit FKS1-like, domain-1)	4.77167	15.791	3.30933	5.051	15.574	3.08335
Achn283491	Unknown protein	3.98067	14.476	3.63658	5.09833	15.297	3.00039
Achn130871	Pectin acetylesterase, putative; contains IPR004963 (Pectinacetylesterase), IPR005455 (Profilin)	4.572	35.4943	7.76341	1.21033	15.2747	12.6202
Achn200941	V-type proton ATPase 16 kDa proteolipid subunit c1/c3/c5; contains IPR000245 (V-ATPase proteolipid subunit), IPR002379 (V-ATPase proteolipid subunit C-like domain)	5.93267	32.5893	5.4932	4.71367	15.1883	3.22219
Achn030661	Isocitrate dehydrogenase, putative; contains IPR001804 (Isocitrate and isopropylmalate dehydrogenases family), IPR024084 (Isopropylmalate dehydrogenase-like domain)	4.57733	14.1977	3.10173	4.70833	15.177	3.22343
Achn357721	Gibberellin receptor GID1, putative; contains IPR013094 (Alpha/beta hydrolase fold-3)	3.27267	121.588	37.1525	1.76233	15.138	8.58975
Achn305871	SEC14-like protein 1; contains IPR001251 (CRAL-TRIO domain), IPR011074 (CRAL/TRIO, N-terminal domain)	1.95067	8.907	4.56613	4.60833	15.1353	3.28434
Achn272821	Neutral invertase; contains IPR008928 (Six-hairpin glycosidase-like), IPR024746 (Glycosyl hydrolase family 100)	2.87867	20.1297	6.9927	3.52467	15.0157	4.26017
Achn159631	Armadillo repeat-containing protein; contains IPR016024 (Armadillo-type fold)	0.994667	30.043	30.2041	4.461	14.9837	3.35881
Achn007061	Regulator of chromosome condensation RCC1 domain-containing protein; contains IPR009091 (Regulator of chromosome condensation 1/beta-lactamase-inhibitor protein II)	2.901	11.4117	3.9337	3.688	14.743	3.99756
Achn371771	Patellin-3, putative; contains IPR001071 (Cellular retinaldehyde binding/alpha-tocopherol transport), IPR009038 (GOLD), IPR011074 (CRAL/TRIO, N-terminal domain)	1.005	27.6463	27.5088	1.10233	14.7337	13.3659
Achn223561	SRC2-like protein; contains IPR008973 (C2 calcium/lipid-binding domain, CaLB)	3.438	13.764	4.00349	2.22867	14.7087	6.59976
Achn144061	Glutathione S-transferase 1; contains IPR010987 (Glutathione S-transferase, C-terminal-like), IPR012336 (Thioredoxin-like fold)	0.518333	4.04833	7.81029	0.901667	14.6777	16.2784
Achn240681	Receptor-like kinase	2.20767	32.672	14.7993	4.13267	14.5397	3.51823
Achn173461	Flavin-binding kelch domain F box protein; contains IPR000014 (PAS domain), IPR001610 (PAC motif), IPR015915 (Kelch-type beta propeller)	1.554	4.95433	3.18812	3.54833	14.389	4.05514
Achn015111	ST225	0.339333	8.67233	25.557	0.452667	14.3257	31.6473
Achn339431	Octicosapeptide/Phox/Bem1p domain-containing protein kinase; contains IPR000270 (Phox/Bem1p)	2.32467	7.93467	3.41325	4.436	14.319	3.22791
Achn131751	Unknown protein	4.55033	22.9647	5.04681	4.23433	14.271	3.37031
Achn240361	mRNA, clone: RTFL01-09-F11; contains IPR007650 (Protein of unknown function DUF581)	1.53233	106.348	69.4027	1.72933	14.1727	8.19545
Achn213161	Glutamyl-tRNA(Gln) amidotransferase subunit A, putative; contains IPR000120 (Amidase), IPR002999 (Tudor domain), IPR016071 (Staphylococcal nuclease (SNase-like), OB-fold), IPR023631 (Amidase signature domain)	1.89433	11.7137	6.18353	3.554	14.124	3.97411
Achn144051	Glutathione S-transferase 1; contains IPR010987 (Glutathione S-transferase, C-terminal-like), IPR012336 (Thioredoxin-like fold)	0.281333	2.99533	10.6469	0.714667	14.081	19.7029
Achn172141	Unknown protein	0.489333	35.59	72.7316	1.10667	14.0457	12.6919
Achn186851	Lateral signaling target protein-like protein	2.83633	13.655	4.81431	3.67933	14.018	3.80993
Achn283371	Cathepsin B-like cysteine proteinase 4; contains IPR000118 (Granulin), IPR000668 (Peptidase C1A, papain C-terminal), IPR008973 (C2 calcium/lipid-binding domain, CaLB), IPR013201 (Proteinase inhibitor I29, cathepsin propeptide), IPR014019 (Phosphatase tensin type), IPR025660 (Cysteine peptidase, histidine active site), IPR025661 (Cysteine peptidase, asparagine active site)	2.90333	12.3347	4.24845	4.21567	14.007	3.32261
Achn135881	Epsin-2, putative; contains IPR008942 (ENTH/VHS)	2.55967	18.9567	7.40591	3.693	13.9937	3.78924
Achn378651	Putative citrate efflux MATE transporter; contains IPR002528 (Multi antimicrobial extrusion protein)	0.183333	5.15133	28.0982	4.27267	13.8217	3.2349
Achn316141	Pheromone receptor-like protein; contains IPR012442 (Protein of unknown function DUF1645)	2.369	22.3487	9.4338	2.418	13.705	5.66791
Achn159401	Ethylene-responsive transcription factor; contains IPR016177 (DNA-binding, integrase-type)	1.46333	39.5413	27.0214	3.25067	13.6007	4.18396
Achn361601	Hydroxymethylglutaryl-CoA synthase, putative; contains IPR013528 (Hydroxymethylglutaryl-coenzyme A synthase, N-terminal), IPR016039 (Thiolase-like)	0.82	15.7543	19.2126	1.68667	13.5503	8.03379
Achn194211	E3 ubiquitin-protein ligase MGRN1	3.15667	9.93033	3.14583	4.17733	13.479	3.2267
Achn184941	NADPH--cytochrome P450 reductase; contains IPR001094 (Flavodoxin), IPR023173 (NADPH-cytochrome p450 reductase, FAD-binding, alpha-helical domain-3)	3.358	44.424	13.2293	3.324	13.4677	4.05164
Achn226061	DUF246 domain-containing protein; contains IPR019378 (GDP-fucose protein O-fucosyltransferase)	3.87333	13.3163	3.43795	1.772	13.2747	7.49135
Achn229581	ADP ribosylation factor; contains IPR005225 (Small GTP-binding protein domain), IPR006689 (Small GTPase superfamily, ARF/SAR type), IPR027417 (P-loop containing nucleoside triphosphate hydrolase)	3.59933	12.46	3.46175	3.57833	13.258	3.70508
Achn177771	Long-chain-fatty-acid-CoA ligase; contains IPR000873 (AMP-dependent synthetase/ligase)	1.788	9.486	5.30537	2.561	13.25	5.17376
Achn000961	Amino acid permease; contains IPR013057 (Amino acid transporter, transmembrane)	0.779667	4.63367	5.94314	1.102	13.129	11.9138
Achn022331	U-box domain-containing protein; contains IPR013083 (Zinc finger, RING/FYVE/PHD-type), IPR016024 (Armadillo-type fold)	1.34933	11.5827	8.58399	1.218	12.987	10.6626
Achn390891	Erlin-2	3.149	11.652	3.70022	4.08167	12.949	3.17248
Achn357851	Hepatoma-derived growth factor-related protein; contains IPR000313 (PWWP), IPR006569 (CID domain)	1.86867	63.9363	34.2149	1.22467	12.9097	10.5414
Achn202861	Pseudo response regulator; contains IPR011006 (CheY-like superfamily)	1.30867	11.8977	9.09144	3.31133	12.4257	3.75247
Achn371121	Cyclic nucleotide-gated channel C; contains IPR005821 (Ion transport domain), IPR014710 (RmlC-like jelly roll fold)	0.874	9.785	11.1957	2.51667	12.3703	4.91536
Achn076991	Vacuolar protein sorting-associated protein; contains IPR009291 (Vacuolar protein sorting-associated protein 62)	2.07033	16.875	8.15086	2.25333	12.0603	5.35222
Achn295201	Late embryogenesis abundant protein 3L-1; contains IPR004926 (Late embryogenesis abundant protein, LEA-5)	0.210667	100.235	475.799	0.743667	11.9983	16.134
Achn141851	Ras-related protein Rab-1A; contains IPR001806 (Small GTPase superfamily), IPR002041 (Ran GTPase), IPR005225 (Small GTP-binding protein domain), IPR024156 (Small GTPase superfamily, ARF type), IPR027417 (P-loop containing nucleoside triphosphate hydrolase)	4.06633	18.7653	4.6148	3.59633	11.7427	3.26518
Achn251201	Receptor-like kinase; contains IPR011009 (Protein kinase-like domain)	3.40867	10.3313	3.0309	3.71067	11.6673	3.14427
Achn116601	Manganese-dependent ADP-ribose/CDP-alcohol diphosphatase; contains IPR004843 (Metallophosphoesterase domain)	8.547	26.738	3.12835	2.63033	11.6347	4.42327
Achn368141	Protein phosphatase-2c, putative; contains IPR001932 (Protein phosphatase 2C (PP2C)-like), IPR015655 (Protein phosphatase 2C)	3.575	51.3613	14.3668	2.53733	11.5897	4.56766
Achn274601	Trihelix transcription factor; contains IPR001005 (SANT/Myb domain)	2.99433	10.3243	3.44796	3.13533	11.3397	3.61673
Achn274551	5'-3' exoribonuclease 4	1.505	6.577	4.3701	3.20033	11.2817	3.52515
Achn146071	Sugar transporter, putative; contains IPR005828 (General substrate transporter), IPR016196 (Major facilitator superfamily domain, general substrate transporter)	1.68333	11.497	6.8299	3.67133	11.2793	3.07227
Achn351561	RING finger protein; contains IPR013083 (Zinc finger, RING/FYVE/PHD-type)	2.33167	8.76267	3.75811	3.12167	11.227	3.59648
Achn146141	Sugar transporter, putative; contains IPR005828 (General substrate transporter), IPR016196 (Major facilitator superfamily domain, general substrate transporter)	0.857	9.83467	11.4757	1.11533	11.205	10.0463
Achn360201	Hydroxycinnamoyl transferase; contains IPR003480 (Transferase), IPR023213 (Chloramphenicol acetyltransferase-like domain)	1.00667	4.63733	4.60662	2.945	11.0697	3.7588
Achn061621	GDSL esterase/lipase; contains IPR001087 (Lipase, GDSL)	0.004	8.187	2046.75	0.594667	11.0237	18.5376
Achn294801	Homeobox protein BEL1 homolog; contains IPR006563 (POX), IPR009057 (Homeodomain-like)	1.97	9.288	4.71472	3.36	10.7987	3.21389
Achn289851	Ubiquitin-protein ligase 4; contains IPR000569 (HECT), IPR016024 (Armadillo-type fold)	1.93233	8.69767	4.50112	2.95233	10.7733	3.64909
Achn003251	AT5g44670/K15C23_12; contains IPR008166 (Domain of unknown function DUF23)	0.983333	10.533	10.7115	1.79867	10.6413	5.91623
Achn355381	Subtilisin-like protease; contains IPR015500 (Peptidase S8, subtilisin-related)	0.083	4.17267	50.2731	0.126	10.5757	83.9339
Achn086961	Phosphoglycerate mutase-like protein; contains IPR013078 (Histidine phosphatase superfamily, clade-1)	2.22133	8.39933	3.78121	1.989	10.5427	5.30049
Achn036621	Vacuolar cation/proton exchanger 1a, putative	3.47667	73.4637	21.1305	0.143333	10.5383	73.5233
Achn155701	Protein phosphatase 2c; contains IPR001932 (Protein phosphatase 2C (PP2C)-like), IPR015655 (Protein phosphatase 2C)	2.56133	24.1623	9.4335	3.187	10.3967	3.26221
Achn380601	Pre-mRNA-splicing factor RBM22; contains IPR000571 (Zinc finger, CCCH-type), IPR012677 (Nucleotide-binding, alpha-beta plait)	2.34467	7.18167	3.06298	3.081	10.395	3.3739
Achn144091	Glutathione S-transferase 1; contains IPR010987 (Glutathione S-transferase, C-terminal-like), IPR012336 (Thioredoxin-like fold)	1.01967	13.6927	13.4286	1.44467	10.339	7.15667
Achn364321	Cytochrome P450, putative; contains IPR001128 (Cytochrome P450)	0.052	3.52667	67.8205	0.170333	10.33	60.6458
Achn212191	Unknown protein	1.864	6.82833	3.66327	2.516	10.314	4.09936
Achn271731	Unknown protein	1.65567	11.7697	7.10872	2.957	10.2933	3.48101
Achn350901	Heat shock protein, putative; contains IPR008978 (HSP20-like chaperone)	4.96767	23.8537	4.80178	3.03067	10.288	3.39463
Achn050931	Sphingosine phosphate lyase, putative; contains IPR002129 (Pyridoxal phosphate-dependent decarboxylase), IPR015424 (Pyridoxal phosphate-dependent transferase)	3.52	20.0703	5.7018	3.311	10.105	3.05195
Achn071001	Kinase family protein; contains IPR000270 (Phox/Bem1p), IPR011009 (Protein kinase-like domain)	0.970333	4.94067	5.09172	2.08667	10.0783	4.82987
Achn130551	Jp18; contains IPR013761 (Sterile alpha motif/pointed domain)	0.22	24.026	109.209	1.79767	9.80433	5.45392
Achn003701	Unknown protein	0.385667	6.671	17.2973	2.01033	9.73367	4.84182
Achn075811	Zinc finger protein FYVE domain containing protein, putative; contains IPR013083 (Zinc finger, RING/FYVE/PHD-type)	2.26167	8.31633	3.67708	3.15567	9.72467	3.08165
Achn330781	Prenylated rab acceptor PRA1 family protein; contains IPR004895 (Prenylated rab acceptor PRA1)	6.32133	51.7097	8.18018	3.193	9.646	3.02098
Achn197891	Alpha-mannosidase-like protein; contains IPR011330 (Glycoside hydrolase/deacetylase, beta/alpha-barrel)	1.767	9.53067	5.3937	2.70767	9.55067	3.52727
Achn142131	Harpin-induced protein 1 containing protein, expressed; contains IPR004864 (Late embryogenesis abundant protein, LEA-14)	0.626667	3.771	6.01755	1.786	9.37667	5.25009
Achn078201	Chaperone protein dnaJ, putative; contains IPR012724 (Chaperone DnaJ)	1.33633	11.811	8.83836	0.695667	9.33933	13.425
Achn162641	Fatty acid 2-hydroxylase; contains IPR006694 (Fatty acid hydroxylase)	3.38133	15.3503	4.53973	2.50167	9.18167	3.67022
Achn151591	CASP-like protein; contains IPR006702 (Uncharacterised protein family UPF0497, trans-membrane plant), IPR010820 (Protein of unknown function DUF1421)	1.20233	4.782	3.97727	1.43033	9.16933	6.41063
Achn274331	Putative UDP-glucuronate decarboxylase 3; contains IPR001509 (NAD-dependent epimerase/dehydratase), IPR016040 (NAD(P)-binding domain)	2.07133	10.37	5.00644	2.041	9.15767	4.48685
Achn140451	Glycerol-3-phosphate transporter, putative; contains IPR011701 (Major facilitator superfamily), IPR016196 (Major facilitator superfamily domain, general substrate transporter)	4.73633	36.74	7.75706	2.72133	9.102	3.34468
Achn300531	F-box family protein; contains IPR001810 (F-box domain, cyclin-like), IPR011043 (Galactose oxidase/kelch, beta-propeller)	0.802667	6.117	7.62085	1.499	9.06833	6.04959
Achn337051	SLT1 protein	1.94367	8.85233	4.55445	2.96033	9.047	3.05607
Achn133501	Vesicular fusion ATPase, putative; contains IPR004201 (CDC48, domain 2), IPR009010 (Aspartate decarboxylase-like domain), IPR027417 (P-loop containing nucleoside triphosphate hydrolase)	1.14133	4.43867	3.88902	1.45233	9.04067	6.22493
Achn105211	Beta-1,4-xylosidase	5.57767	47.633	8.53995	2.57867	9.04033	3.50582
Achn002941	Bax inhibitor 1-like protein; contains IPR006214 (Bax inhibitor 1-related), IPR011009 (Protein kinase-like domain)	1.931	13.167	6.81875	1.64633	8.977	5.45272
Achn026861	Eukaryotic translation initiation factor 4g, putative	1.03367	4.764	4.60884	1.51433	8.94667	5.90799
Achn078071	GTP binding protein, putative; contains IPR006073 (GTP binding domain), IPR027417 (P-loop containing nucleoside triphosphate hydrolase)	1.345	4.79267	3.56332	1.961	8.847	4.51147
Achn354171	Vacuolar protein sorting-associated protein VTA1-like protein; contains IPR023175 (Vacuolar protein sorting-associate protein Vta1/Callose synthase, N-terminal domain)	2.18033	8.02533	3.68078	2.846	8.83467	3.10424
Achn267161	Eukaryotic peptide chain release factor subunit 1-1; contains IPR004403 (Peptide chain release factor eRF1/aRF1)	0.731333	5.85567	8.00684	1.42867	8.80767	6.16496
Achn308541	Baculoviral IAP repeat-containing protein; contains IPR013083 (Zinc finger, RING/FYVE/PHD-type), IPR017066 (S-ribonuclease binding protein, SBP1, pollen)	2.99533	13.0537	4.358	2.12933	8.78867	4.12743
Achn182861	NAC domain-containing protein, putative; contains IPR003441 (No apical meristem (NAM) protein)	1.007	11.629	11.5482	2.018	8.77133	4.34655
Achn016841	[Protein-PII] uridylyltransferase; contains IPR002912 (ACT domain)	0.0666667	6.37067	95.56	0.438	8.71167	19.8896
Achn292321	Alpha/beta hydrolase related protein	2.094	30.9267	14.7692	2.72767	8.67767	3.18135
Achn197261	Proteasome subunit alpha type; contains IPR001353 (Proteasome, subunit alpha/beta)	2.325	7.15233	3.07627	2.55933	8.675	3.38955
Achn379831	Phospholipase D; contains IPR008973 (C2 calcium/lipid-binding domain, CaLB), IPR015679 (Phospholipase D family), IPR024632 (Phospholipase D, C-terminal)	1.602	5.98567	3.73637	1.99167	8.62433	4.33021
Achn086341	Pyruvate kinase; contains IPR001697 (Pyruvate kinase)	1.622	6.02733	3.71599	2.59867	8.599	3.309
Achn033491	CONSTANS-like protein; contains IPR000315 (Zinc finger, B-box), IPR010402 (CCT domain)	3.24733	9.83133	3.02751	0.334333	8.49867	25.4197
Achn358441	Leucine-rich repeat receptor-like serine/threonine-protein kinase; contains IPR001611 (Leucine-rich repeat), IPR010916 (TonB box, conserved site), IPR013210 (Leucine-rich repeat-containing N-terminal, type 2)	13.2743	62.004	4.67097	1.60133	8.49367	5.30412
Achn253071	Kelch-like protein 20; contains IPR015916 (Galactose oxidase, beta-propeller)	0.708333	7.526	10.6249	0.967667	8.447	8.72925
Achn008971	Callose synthase; contains IPR026899 (1,3-beta-glucan synthase subunit FKS1-like, domain-1), IPR026953 (Callose synthase)	1.71933	7.608	4.42497	2.74833	8.40567	3.05846
Achn135931	Receptor-like kinase; contains IPR011009 (Protein kinase-like domain)	2.99967	11.8617	3.95433	2.56133	8.35667	3.26262
Achn049441	Putative zinc transporter; contains IPR002524 (Cation efflux protein), IPR027469 (Cation efflux protein transmembrane domain)	0.446333	4.32667	9.6938	0.364333	8.315	22.8225
Achn143161	17.5 kDa class II heat shock protein; contains IPR008978 (HSP20-like chaperone)	3.18667	105.563	33.1266	0.971667	8.292	8.53379
Achn007291	Unknown protein	0.206	19.9677	96.9304	0.687333	8.28033	12.047
Achn370021	Pm27 protein; contains IPR012866 (Protein of unknown function DUF1644)	1.29767	9.64333	7.43129	2.19367	8.22667	3.75019
Achn094761	Syringolide-induced protein 14-1-1	1.53167	43.937	28.6857	1.90433	8.13133	4.26991
Achn149071	AT3g10020/T22K18_16	2.84267	21.1983	7.4572	1.281	8.038	6.27479
Achn279601	Nuclear fusion defective 6	1.72	12.5937	7.3219	2.377	8.02333	3.3754
Achn158241	Site-determining protein; contains IPR025501 (ATP binding protein MinD), IPR027417 (P-loop containing nucleoside triphosphate hydrolase)	2.16267	29.2947	13.5456	1.95667	8.001	4.0891
Achn135561	BZIP transcription factor; contains IPR004827 (Basic-leucine zipper domain)	0	13.221	1000	0.263	7.98	30.3422
Achn246681	Cyanate hydratase; contains IPR008076 (Cyanate hydratase), IPR012677 (Nucleotide-binding, alpha-beta plait)	0.808	3.115	3.8552	1.077	7.94433	7.37635
Achn001281	Ras-related protein Rab-1A; contains IPR001806 (Small GTPase superfamily), IPR002041 (Ran GTPase), IPR005225 (Small GTP-binding protein domain), IPR024156 (Small GTPase superfamily, ARF type), IPR027417 (P-loop containing nucleoside triphosphate hydrolase)	2.63967	8.799	3.33338	2.47733	7.923	3.1982
Achn142711	Long-chain-alcohol O-fatty-acyltransferase family protein	0.888	5.784	6.51351	0.996667	7.92067	7.94716
Achn376651	22.7 kDa class IV heat shock protein; contains IPR008978 (HSP20-like chaperone)	2.63333	885.372	336.217	1.239	7.91467	6.38795
Achn184291	Translationally controlled tumor-like protein; contains IPR001806 (Small GTPase superfamily), IPR018105 (Translationally controlled tumour protein), IPR027417 (P-loop containing nucleoside triphosphate hydrolase)	1.41933	8.57633	6.04251	2.47433	7.89167	3.18941
Achn124251	Transcription initiation factor iib, putative; contains IPR000812 (Transcription factor TFIIB), IPR023486 (Transcription factor TFIIB, conserved site)	1.606	5.23667	3.26069	2.08967	7.87	3.76615
Achn023741	Fatty acid desaturase; contains IPR005804 (Fatty acid desaturase, type 1), IPR021863 (Protein of unknown function DUF3474)	0.076	12.2767	161.535	0.652333	7.73733	11.861
Achn120751	Putative glycine-rich protein	2.09933	6.84033	3.25834	2.31867	7.736	3.3364
Achn122761	Inactive poly [ADP-ribose] polymerase RCD1; contains IPR012317 (Poly(ADP-ribose) polymerase, catalytic domain), IPR022003 (RST domain of plant C-terminal)	0.104333	22.7287	217.847	0.294333	7.642	25.9638
Achn205641	Branchpoint-bridging protein, putative; contains IPR001878 (Zinc finger, CCHC-type), IPR004087 (K Homology domain), IPR012677 (Nucleotide-binding, alpha-beta plait)	1.43133	5.64567	3.94434	2.23767	7.63933	3.41397
Achn249721	Glutamate dehydrogenase; contains IPR006095 (Glutamate/phenylalanine/leucine/valine dehydrogenase), IPR016040 (NAD(P)-binding domain)	1.049	9.445	9.00381	2.00433	7.57067	3.77715
Achn161201	Regulator of Vps4 activity in the MVB pathway protein; contains IPR005061 (Domain of unknown function DUF292, eukaryotic)	2.275	7.19833	3.1641	2.34733	7.55967	3.22053
Achn030761	Dihydroflavonol reductase; contains IPR001509 (NAD-dependent epimerase/dehydratase), IPR016040 (NAD(P)-binding domain)	1.89233	32.368	17.1048	1.05467	7.551	7.15961
Achn351791	Mediator of RNA polymerase II transcription subunit 4; contains IPR019258 (Mediator complex, subunit Med4)	1.72633	6.31333	3.65708	2.49033	7.50667	3.01432
Achn099281	Unknown protein	0.954	76.2307	79.9064	1.36867	7.43533	5.43254
Achn266581	WD-repeat protein, putative; contains IPR015943 (WD40/YVTN repeat-like-containing domain)	0.885333	3.41	3.85166	0.61	7.41933	12.1628
Achn356901	Translation initiation factor-related	1.81267	11.5673	6.38139	2.232	7.368	3.30108
Achn089791	Nuclear protein; contains IPR007608 (Senescence regulator)	1.527	6.803	4.45514	0.553667	7.202	13.0078
Achn337821	Ubiquitin-activating enzyme E1; contains IPR000011 (Ubiquitin/SUMO-activating enzyme E1), IPR018075 (Ubiquitin-activating enzyme, E1), IPR018965 (Ubiquitin-activating enzyme e1, C-terminal), IPR023280 (Ubiquitin-like 1 activating enzyme, catalytic cysteine domain)	1.07767	5.371	4.98392	1.78933	7.19	4.01826
Achn044481	Iron-sulfur cluster insertion protein erpA; contains IPR000361 (FeS cluster biogenesis), IPR016092 (FeS cluster insertion protein)	1.57567	11.1197	7.05712	2.342	7.12033	3.04028
Achn204181	NAC domain protein,; contains IPR003441 (No apical meristem (NAM) protein)	1.40667	4.955	3.52251	1.561	7.09667	4.54623
Achn283701	Coatomer subunit beta'-1; contains IPR006692 (Coatomer, WD associated region), IPR015943 (WD40/YVTN repeat-like-containing domain)	1.41967	8.02533	5.65297	2.01267	7.05533	3.50547
Achn061731	Ras protein Rab-2-B; contains IPR001806 (Small GTPase superfamily), IPR027417 (P-loop containing nucleoside triphosphate hydrolase)	1.65233	5.23933	3.17087	1.644	7.02367	4.2723
Achn143861	Ethanolaminephosphotransferase; contains IPR000462 (CDP-alcohol phosphatidyltransferase)	1.02067	4.45	4.3599	1.86767	6.94267	3.71729
Achn126121	Glutamyl-tRNA reductase; contains IPR000343 (Tetrapyrrole biosynthesis, glutamyl-tRNA reductase), IPR016040 (NAD(P)-binding domain)	1.70367	8.25667	4.84641	1.99667	6.933	3.47229
Achn211991	AP-3 complex subunit beta-2; contains IPR002553 (Clathrin/coatomer adaptor, adaptin-like, N-terminal), IPR016024 (Armadillo-type fold), IPR026739 (AP complex subunit beta)	0.381	15.213	39.9291	0.689667	6.92567	10.042
Achn248191	Chromodomain helicase DNA binding protein; contains IPR013083 (Zinc finger, RING/FYVE/PHD-type), IPR018501 (DDT domain superfamily)	0.654333	4.651	7.108	1.90967	6.847	3.58544
Achn275791	Exocyst complex component; contains IPR003103 (BAG domain), IPR009976 (Exocyst complex component Sec10-like)	1.21033	7.02267	5.80226	1.12867	6.83733	6.05789
Achn313081	Inositol-tetrakisphosphate 1-kinase; contains IPR008656 (Inositol-tetrakisphosphate 1-kinase)	0.561667	3.54367	6.3092	0.690333	6.80833	9.86239
Achn340441	Ubiquitin-conjugating enzyme 22; contains IPR016135 (Ubiquitin-conjugating enzyme/RWD-like)	1.56933	9.35633	5.96198	2.21767	6.80267	3.06749
Achn355591	Transitional endoplasmic reticulum ATPase, putative; contains IPR005938 (ATPase, AAA-type, CDC48), IPR009010 (Aspartate decarboxylase-like domain), IPR027417 (P-loop containing nucleoside triphosphate hydrolase)	1.405	7.96567	5.66951	1.56167	6.78867	4.34707
Achn389421	Pentatricopeptide repeat-containing protein, putative; contains IPR002885 (Pentatricopeptide repeat), IPR010820 (Protein of unknown function DUF1421), IPR011990 (Tetratricopeptide-like helical), IPR015940 (Ubiquitin-associated/translation elongation factor EF1B, N-terminal, eukaryote)	1.19467	4.09967	3.43164	1.671	6.78567	4.06084
Achn083301	PWWP domain-containing protein; contains IPR000313 (PWWP)	1.288	4.05967	3.15192	2.10133	6.78333	3.22811
Achn061911	Glutathione s-transferase, putative; contains IPR010987 (Glutathione S-transferase, C-terminal-like), IPR012336 (Thioredoxin-like fold)	0.212333	20.7283	97.6217	1.59767	6.774	4.23993
Achn026311	WRKY transcription factor, putative; contains IPR003657 (DNA-binding WRKY)	1.44	15.97	11.0903	2.145	6.77267	3.15742
Achn187141	Ubiquitin carboxyl-terminal hydrolase; contains IPR008974 (TRAF-like)	0.895667	5.543	6.18869	1.99433	6.72333	3.37122
Achn035091	Auxin induced-like protein; contains IPR004877 (Cytochrome b561, eukaryote), IPR005018 (DOMON domain), IPR017214 (Uncharacterised conserved protein UCP037471)	1.02333	4.752	4.64365	2.05867	6.71533	3.26198
Achn135961	ATP-dependent zinc metalloprotease FtsH; contains IPR025753 (AAA-type ATPase, N-terminal domain), IPR027417 (P-loop containing nucleoside triphosphate hydrolase)	0.882333	14.9867	16.9853	1.504	6.64267	4.41667
Achn131501	Signal peptidase I, putative; contains IPR000223 (Peptidase S26A, signal peptidase I), IPR015927 (Peptidase S24/S26A/S26B/S26C)	1.86333	11.018	5.91306	1.96233	6.638	3.38271
Achn055681	Ring finger protein, putative; contains IPR013083 (Zinc finger, RING/FYVE/PHD-type)	0.123667	4.43567	35.8679	0.682333	6.63567	9.72496
Achn280211	Ubiquitin fusion degradation protein-like protein; contains IPR004854 (Ubiquitin fusion degradation protein UFD1)	1.56967	9.63267	6.13676	1.407	6.57933	4.67614
Achn200351	F-box family protein; contains IPR001810 (F-box domain, cyclin-like)	0.301	6.07167	20.1717	1.93167	6.56633	3.39931
Achn089881	3-oxoacyl-[acyl-carrier-protein] synthase; contains IPR017568 (3-oxoacyl-[acyl-carrier-protein] synthase 2), IPR020841 (Polyketide synthase, beta-ketoacyl synthase domain)	0.956667	6.36433	6.65261	1.43833	6.539	4.54623
Achn377731	Proteasome maturation factor UMP1 family protein; contains IPR008012 (Proteasome maturation factor UMP1)	1.4	4.72567	3.37548	1.82533	6.42833	3.52173
Achn075991	Unknown protein	0.0716667	6.50633	90.786	0.699333	6.41133	9.16778
Achn291021	WD-40 repeat family protein (LEUNIG); contains IPR006594 (LisH dimerisation motif), IPR015943 (WD40/YVTN repeat-like-containing domain)	1.484	5.06267	3.4115	1.97833	6.37967	3.22477
Achn204781	Transcription factor, putative	0.716667	3.20633	4.47395	0.746	6.373	8.5429
Achn122851	Trehalose 6-phosphate synthase; contains IPR001830 (Glycosyl transferase, family 20), IPR006379 (HAD-superfamily hydrolase, subfamily IIB), IPR023214 (HAD-like domain)	3.04433	13.7243	4.50816	1.971	6.37	3.23186
Achn277731	Bromodomain-containing protein, putative; contains IPR001487 (Bromodomain), IPR027353 (NET domain)	1.47367	10.1023	6.85524	2.08333	6.32867	3.03776
Achn172751	Protein phosphatase 2C; contains IPR001932 (Protein phosphatase 2C (PP2C)-like), IPR015655 (Protein phosphatase 2C)	2.12633	30.241	14.2221	0.798333	6.3	7.89144
Achn224391	AT5g65480/K19O4_1	0.260667	4.84633	18.5921	1.66333	6.28967	3.78136
Achn057141	Ring finger protein; contains IPR013083 (Zinc finger, RING/FYVE/PHD-type)	1.27667	3.854	3.0188	1.68867	6.23267	3.69088
Achn353821	Putative dehydrogenase; contains IPR002347 (Glucose/ribitol dehydrogenase)	2.27267	15.002	6.60106	1.05567	6.126	5.80297
Achn204481	Magnesium-dependent phosphatase, putative; contains IPR010036 (Magnesium-dependent phosphatase-1, eukaryotic/arcaheal type), IPR023214 (HAD-like domain)	1.33833	8.56067	6.39651	1.44967	6.11633	4.21913
Achn328811	Cytochrome P450, putative; contains IPR001128 (Cytochrome P450)	0.0873333	57.6027	659.573	1.24667	5.97967	4.79652
Achn018771	Peroxidase; contains IPR002775 (DNA/RNA-binding protein Alba-like), IPR010255 (Haem peroxidase)	1.73467	27.7143	15.9767	1.766	5.96733	3.37901
Achn372791	B3 domain-containing protein; contains IPR007930 (Protein of unknown function DUF724), IPR015300 (DNA-binding pseudobarrel domain)	1.81867	8	4.39883	1.703	5.96733	3.50401
Achn332191	Amino acid permease family protein; contains IPR002293 (Amino acid/polyamine transporter I)	1.247	21.9553	17.6065	1.11467	5.945	5.33343
Achn103511	Putative uncharacterized protein P0022B05.126; contains IPR007493 (Protein of unknown function DUF538)	0.191667	31.2077	162.823	0.353	5.867	16.6204
Achn231361	Serine hydroxymethyltransferase; contains IPR001085 (Serine hydroxymethyltransferase), IPR015424 (Pyridoxal phosphate-dependent transferase), IPR019775 (WD40 repeat, conserved site)	1.13533	4.235	3.73018	1.673	5.85933	3.50229
Achn234491	FACT complex subunit SSRP1; contains IPR000969 (Structure-specific recognition protein), IPR009071 (High mobility group (HMG) box domain), IPR011993 (Pleckstrin homology-like domain), IPR013719 (Domain of unknown function DUF1747), IPR024954 (SSRP1 domain)	0.975333	3.13933	3.21873	1.37167	5.80867	4.23475
Achn012531	Alanine glyoxylate aminotransferase; contains IPR000010 (Proteinase inhibitor I25, cystatin), IPR015424 (Pyridoxal phosphate-dependent transferase), IPR024169 (Serine-pyruvate aminotransferase/2-aminoethylphosphonate-pyruvate transaminase)	0.596	4.93967	8.28803	0.584333	5.80667	9.93725
Achn070571	Unknown protein	1.18167	12.156	10.2872	1.53133	5.78367	3.77688
Achn091081	Unknown protein	0.702333	4.73733	6.74514	1.04	5.70967	5.49006
Achn031141	Arf-GAP with GTPase, ANK repeat and PH domain-containing protein 1; contains IPR001164 (Arf GTPase activating protein)	1.89467	14.2897	7.54205	1.87767	5.70033	3.03586
Achn195571	Protein kinase-like protein; contains IPR000270 (Phox/Bem1p), IPR011009 (Protein kinase-like domain)	0.245667	3.17533	12.9254	0.660667	5.67133	8.58426
Achn076461	Scarecrow-like protein 28; contains IPR001012 (UBX), IPR005202 (Transcription factor GRAS), IPR009060 (UBA-like)	1.14733	4.118	3.58919	1.62733	5.63933	3.46538
Achn305671	Prephenate dehydratase; contains IPR001086 (Prephenate dehydratase)	2.78167	14.7303	5.29551	1.40733	5.594	3.97489
Achn130681	Phosphofructokinase, putative; contains IPR000023 (Phosphofructokinase domain), IPR012004 (Pyrophosphate-dependent phosphofructokinase TP0108), IPR019557 (Aminotransferase-like, plant mobile domain), IPR022953 (Phosphofructokinase)	1.49767	10.0573	6.71533	1.745	5.49333	3.14804
Achn348741	Transcription factor; contains IPR011598 (Myc-type, basic helix-loop-helix (bHLH) domain)	1.59433	19.5097	12.2369	1.25733	5.39933	4.29427
Achn192891	U-box domain-containing protein; contains IPR016024 (Armadillo-type fold)	0.128	3.43667	26.849	1.10233	5.34567	4.84941
Achn379411	Adenosine 3'-phospho 5'-phosphosulfate transporter, putative; contains IPR013657 (UAA transporter)	1.03033	3.179	3.08541	1.10233	5.33467	4.83943
Achn256541	Unknown protein	1.08967	6.517	5.98073	0.833667	5.20733	6.2463
Achn012451	Heparanase-2, putative; contains IPR005199 (Glycoside hydrolase, family 79)	1.81667	11.6857	6.43248	1.282	5.18033	4.04082
Achn153441	Pseudo response regulator; contains IPR011006 (CheY-like superfamily)	0.706333	3.559	5.0387	0.789333	5.168	6.5473
Achn134171	NAC domain transcription factor; contains IPR003441 (No apical meristem (NAM) protein)	0.522333	13.63	26.0944	1.18867	5.127	4.31324
Achn159651	Cold shock protein-1; contains IPR012340 (Nucleic acid-binding, OB-fold)	1.27967	3.84133	3.00182	1.613	5.096	3.15933
Achn045211	Receptor protein kinase, putative; contains IPR011009 (Protein kinase-like domain), IPR011990 (Tetratricopeptide-like helical)	1.31567	4.575	3.47732	1.41033	5.09367	3.61168
Achn286611	Adenylate kinase; contains IPR000850 (Adenylate kinase), IPR027417 (P-loop containing nucleoside triphosphate hydrolase)	0.765333	4.97033	6.49434	1.095	5.04933	4.61126
Achn214751	Glutathione reductase; contains IPR013027 (FAD-dependent pyridine nucleotide-disulphide oxidoreductase), IPR016156 (FAD/NAD-linked reductase, dimerisation), IPR023753 (Pyridine nucleotide-disulphide oxidoreductase, FAD/NAD(P)-binding domain)	0.679	4.28833	6.31566	1.27633	5.017	3.93079
Achn250161	Site-determining protein; contains IPR025501 (ATP binding protein MinD), IPR027417 (P-loop containing nucleoside triphosphate hydrolase)	0.825333	9.80067	11.8748	1.29867	4.95367	3.81443
Achn114531	WD-repeat protein, putative; contains IPR006594 (LisH dimerisation motif), IPR006595 (CTLH, C-terminal LisH motif), IPR011047 (Quinonprotein alcohol dehydrogenase-like superfamily), IPR015943 (WD40/YVTN repeat-like-containing domain)	1.85267	6.128	3.30766	1.527	4.914	3.21807
Achn145451	Ubiquitin family protein; contains IPR009060 (UBA-like), IPR015496 (Ubiquilin), IPR019956 (Ubiquitin subgroup)	1.197	5.479	4.57728	1.306	4.89067	3.74477
Achn026401	Isopenicillin N epimerase-like; contains IPR015424 (Pyridoxal phosphate-dependent transferase)	0.944333	3.42467	3.62654	1.308	4.837	3.69801
Achn177651	ORM1-like protein 2; contains IPR007203 (ORMDL)	1.09467	3.93133	3.59135	1.28767	4.83133	3.75201
Achn285611	Clathrin assembly protein, putative; contains IPR008942 (ENTH/VHS), IPR011417 (AP180 N-terminal homology (ANTH) domain)	1.16433	5.84267	5.01804	1.46033	4.81533	3.29742
Achn350571	Unknown protein	0.982	4.174	4.25051	1.55933	4.80033	3.07845
Achn348221	Unknown protein	1.07367	4.487	4.17914	1.155	4.74433	4.10765
Achn345011	Probable ubiquinone biosynthesis protein UbiB; contains IPR011009 (Protein kinase-like domain)	1.07367	3.38633	3.15399	1.395	4.718	3.38208
Achn280651	ATPase family gene 2 protein; contains IPR027417 (P-loop containing nucleoside triphosphate hydrolase)	1.051	4.82133	4.58738	1.554	4.696	3.02188
Achn337661	Sodium/hydrogen exchanger; contains IPR006153 (Cation/H+ exchanger), IPR018422 (Cation/H+ exchanger, CPA1 family)	1.545	7.50667	4.85868	1.077	4.67967	4.34509
Achn313051	Syntaxin-like protein; contains IPR010989 (t-SNARE)	1.39733	4.776	3.41794	1.41533	4.66433	3.29557
Achn323261	Monogalactosyldiacylglycerol synthase; contains IPR007235 (Glycosyl transferase, family 28, C-terminal), IPR009695 (Diacylglycerol glucosyltransferase, N-terminal)	0.486667	3.96033	8.13767	0.513	4.58467	8.93697
Achn345811	1-aminocyclopropane-1-carboxylate oxidase; contains IPR005123 (Oxoglutarate/iron-dependent dioxygenase), IPR026992 (Non-haem dioxygenase N-terminal domain), IPR027443 (Isopenicillin N synthase-like)	0.278	20.7893	74.7818	0.428	4.494	10.5
Achn003021	Probable receptor-like protein kinase; contains IPR011009 (Protein kinase-like domain), IPR013320 (Concanavalin A-like lectin/glucanase, subgroup)	1.30733	4.44067	3.39674	1.05467	4.488	4.25537
Achn197011	Podospora anserina S mat+ genomic DNA chromosome 3, supercontig 3; contains IPR024553 (Domain of unknown function DUF2828)	0.0826667	13.4713	162.96	0.104667	4.41867	42.2166
Achn013271	Sugar transporter protein; contains IPR005828 (General substrate transporter), IPR016196 (Major facilitator superfamily domain, general substrate transporter)	1.06667	5.035	4.72031	1.34967	4.40933	3.26698
Achn036741	Glycogen synthase; contains IPR001296 (Glycosyl transferase, family 1)	0.989	31.3313	31.6798	1.345	4.39833	3.27014
Achn234021	Cytochrome P450; contains IPR001128 (Cytochrome P450)	1.54333	6.38933	4.13996	0.71	4.39467	6.18967
Achn266961	Methyltransferase; contains IPR004159 (Putative S-adenosyl-L-methionine-dependent methyltransferase)	1.146	5.769	5.03403	0.379333	4.37333	11.529
Achn144171	Zinc finger protein; contains IPR013087 (Zinc finger C2H2-type/integrase DNA-binding domain)	0	22.0747	1000	0.225	4.36	19.3778
Achn220861	Putative uncharacterized protein NEF1-1	0.811667	4.03233	4.96797	1.17	4.35133	3.71909
Achn080731	1-phosphatidylinositol-3-phosphate 5-kinase-like protein; contains IPR002423 (Chaperonin Cpn60/TCP-1), IPR002498 (Phosphatidylinositol-4-phosphate 5-kinase, core), IPR013083 (Zinc finger, RING/FYVE/PHD-type), IPR027409 (GroEL-like apical domain), IPR027483 (Phosphatidylinositol-4-phosphate 5-kinase, C-terminal), IPR027484 (Phosphatidylinositol-4-phosphate 5-kinase, N-terminal domain)	1.04367	3.86967	3.70776	1.10733	4.31	3.89223
Achn355931	F13B4.3 protein; contains IPR010683 (Protein of unknown function DUF1262)	0.525333	34.9393	66.5089	0.556	4.28233	7.70204
Achn218391	Unknown protein	1.38333	6.45733	4.66795	0.277	4.273	15.426
Achn202551	Pleckstrin homology (PH) and lipid-binding START domain-containing protein; contains IPR009769 (Domain of unknown function DUF1336), IPR011993 (Pleckstrin homology-like domain)	1.01733	3.31033	3.25393	0.856667	4.26467	4.97821
Achn135521	ATP-dependent zinc metalloprotease FtsH 2; contains IPR025753 (AAA-type ATPase, N-terminal domain), IPR027417 (P-loop containing nucleoside triphosphate hydrolase)	1.078	23.4557	21.7585	0.875	4.26167	4.87048
Achn205801	Heat-shock protein, putative; contains IPR008978 (HSP20-like chaperone)	1.07667	42.1387	39.1381	0.829	4.25567	5.13349
Achn322281	2-succinylbenzoate-CoA ligase; contains IPR000873 (AMP-dependent synthetase/ligase), IPR025110 (Domain of unknown function DUF4009)	2.70833	18.7437	6.92074	0.970333	4.23067	4.36001
Achn082031	Structural constituent of cell wall, putative	4.50533	83.3143	18.4924	1.26	4.22833	3.35582
Achn233291	E3 ubiquitin ligase, putative; contains IPR002867 (Zinc finger, C6HC-type), IPR013083 (Zinc finger, RING/FYVE/PHD-type)	0.961333	3.716	3.86546	1.32067	4.22167	3.19662
Achn259581	Gibberellin receptor GID1, putative; contains IPR013094 (Alpha/beta hydrolase fold-3)	1.25533	24.8273	19.7775	1.37933	4.2	3.04495
Achn204331	UDP-glycosyltransferase 1; contains IPR002213 (UDP-glucuronosyl/UDP-glucosyltransferase)	0	3.35533	1000	0.0126667	4.143	327.079
Achn336431	Phosphatidylinositol N-acetyglucosaminlytransferase subunit P-like protein; contains IPR022212 (Protein of unknown function DUF3741), IPR025486 (Domain of unknown function DUF4378)	0.507333	3.195	6.29763	0.867	4.14167	4.77701
Achn077101	Transcriptional activator, TenA family; contains IPR016084 (Haem oxygenase-like, multi-helical), IPR023214 (HAD-like domain)	0.552667	10.0453	18.1761	0.840667	4.12067	4.90167
Achn099291	GDSL esterase/lipase; contains IPR001087 (Lipase, GDSL)	0.705667	48.3253	68.4818	1.03733	4.11233	3.96433
Achn101321	Charged multivesicular body protein, putative; contains IPR005024 (Snf7)	1.20767	7.07367	5.8573	1.17567	3.99633	3.39921
Achn218971	Lysosomal pro-X carboxypeptidase, putative; contains IPR008758 (Peptidase S28), IPR010471 (Protein of unknown function DUF1068)	1.74967	6.203	3.54525	1.142	3.96333	3.47052
Achn133351	Alpha/beta fold hydrolase family protein; contains IPR022742 (Alpha/beta hydrolase, N-terminal)	0.378	4.05733	10.7337	0.446333	3.95167	8.85362
Achn105101	COP9 signalosome complex subunit 5b; contains IPR000555 (JAB1/Mov34/MPN/PAD-1)	1.04633	3.334	3.18637	1.20833	3.941	3.26152
Achn015131	Auxilin, putative; contains IPR001623 (DnaJ domain)	0.175333	7.53	42.9468	0.487	3.93767	8.08556
Achn108821	Arabidopsis thaliana genomic DNA, chromosome 5, P1 clone:MOK16; contains IPR007608 (Senescence regulator)	0.211	8.047	38.1374	0	3.90067	1000
Achn142621	Auxin induced-like protein; contains IPR004877 (Cytochrome b561, eukaryote), IPR005018 (DOMON domain), IPR017214 (Uncharacterised conserved protein UCP037471)	0.00533333	74.484	13965.8	0.128333	3.87033	30.1584
Achn183391	Paired amphipathic helix protein Sin3-like 3; contains IPR003822 (Paired amphipathic helix), IPR013194 (Histone deacetylase interacting)	0.611333	12.9153	21.1265	1.23433	3.86	3.12719
Achn185491	1-deoxy-D-xylulose 5-phosphate synthase; contains IPR005477 (Deoxyxylulose-5-phosphate synthase), IPR009014 (Transketolase, C-terminal/Pyruvate-ferredoxin oxidoreductase, domain II)	0.461667	5.07367	10.9899	0.198667	3.83233	19.2903
Achn356501	Peptide chain release factor, putative; contains IPR000352 (Peptide chain release factor class I/class II), IPR005139 (Peptide chain release factor), IPR007012 (Poly(A) polymerase, central domain), IPR011068 (Nucleotidyltransferase, class I, C-terminal-like), IPR014720 (Double-stranded RNA-binding-like domain)	0.943667	3.99567	4.23419	1.15633	3.803	3.28884
Achn135251	ATP-dependent zinc metalloprotease FtsH 2; contains IPR025753 (AAA-type ATPase, N-terminal domain), IPR027417 (P-loop containing nucleoside triphosphate hydrolase)	1.096	23.4583	21.4036	0.548667	3.79167	6.91069
Achn054111	Prenylated rab acceptor PRA1 family protein; contains IPR004895 (Prenylated rab acceptor PRA1)	1.528	7.282	4.76571	1.101	3.73433	3.39177
Achn032981	GDSL esterase/lipase; contains IPR001087 (Lipase, GDSL)	0.187	3.07067	16.4207	0.300667	3.729	12.4024
Achn281511	Cathepsin B-like cysteine proteinase 6; contains IPR000118 (Granulin), IPR013128 (Peptidase C1A, papain), IPR025660 (Cysteine peptidase, histidine active site), IPR025661 (Cysteine peptidase, asparagine active site)	0.265	8.8	33.2075	0.566667	3.65967	6.45824
Achn292381	Unknown protein	0.998333	5.97433	5.98431	1.20533	3.656	3.03319
Achn236811	WRKY transcription factor, putative; contains IPR003657 (DNA-binding WRKY)	1.57767	12.3137	7.80499	0.731333	3.63167	4.96582
Achn083361	Peroxisomal carrier protein; contains IPR006977 (Yip1 domain), IPR018108 (Mitochondrial substrate/solute carrier), IPR023395 (Mitochondrial carrier domain)	1.07167	4.59367	4.28647	1.17133	3.598	3.07171
Achn095621	F-box family protein; contains IPR005174 (Protein of unknown function DUF295)	0.508	3.33633	6.56759	0.739	3.59767	4.86829
Achn365411	AMME syndrome candidate gene 1 protein; contains IPR002733 (AMMECR1 domain), IPR023473 (AMMECR1), IPR027485 (AMMECR1, N-terminal)	1.19467	4.00533	3.35268	1.039	3.579	3.44466
Achn212951	Aspartyl protease family protein; contains IPR001461 (Peptidase A1), IPR021109 (Aspartic peptidase)	0.755667	3.553	4.70181	0.788667	3.56267	4.51733
Achn045731	Caffeic acid O-methyltransferase; contains IPR001077 (O-methyltransferase, family 2), IPR012967 (Plant methyltransferase dimerisation)	10.919	962.574	88.1558	0.416333	3.536	8.49319
Achn350461	Putative uncharacterized protein NEF1-1	0.719	4.12233	5.73343	1.06133	3.53	3.32601
Achn285061	Mediator of RNA polymerase II transcription subunit 17; contains IPR019313 (Mediator complex, subunit Med17)	0.756	3.603	4.76587	0.953	3.514	3.6873
Achn260911	Cyclin-dependent kinase C-2; contains IPR011009 (Protein kinase-like domain)	0.499	4.604	9.22645	0.837667	3.51167	4.1922
Achn305791	Baculoviral IAP repeat-containing protein; contains IPR001841 (Zinc finger, RING-type)	2.19	7.25033	3.31065	0.725333	3.509	4.83778
Achn071581	Serine/threonine-protein kinase 4 homolog A; contains IPR011009 (Protein kinase-like domain)	0.661667	4.507	6.81159	0.840667	3.50367	4.16772
Achn172581	Unknown protein	0.955667	54.362	56.8839	0.343667	3.49367	10.1659
Achn296441	At1g16320/F3O9_12; contains IPR018790 (Protein of unknown function DUF2358)	0.973	4.18367	4.29976	0.935667	3.45433	3.69184
Achn304301	Unknown protein	0.01	4.76667	476.667	0.0133333	3.447	258.525
Achn282721	Putative uncharacterized protein At4g24110/T19F6_100	0.967667	8.29867	8.57596	0.78	3.44233	4.41325
Achn160511	At1g62390-like protein; contains IPR000270 (Phox/Bem1p), IPR011990 (Tetratricopeptide-like helical)	0.822	13.94	16.9586	0.94	3.43833	3.6578
Achn152281	Aconitate hydratase 3; contains IPR005874 (Eukaryotic translation initiation factor SUI1), IPR015937 (Aconitase/isopropylmalate dehydratase)	0.990667	3.088	3.11709	0.973333	3.42467	3.51849
Achn327341	Serine/threonine-protein kinase 4 homolog A; contains IPR011009 (Protein kinase-like domain)	0.366333	3.20733	8.75523	0.802333	3.389	4.22393
Achn220971	Cysteine proteinase inhibitor	1.065	3.308	3.1061	1.11767	3.37933	3.02356
Achn269251	RING/U-box domain-containing protein	0.939667	3.99633	4.25293	1.05667	3.32133	3.14322
Achn211341	BEL1-like homeodomain protein; contains IPR006563 (POX), IPR009057 (Homeodomain-like)	0.636	6.188	9.72956	0.856333	3.31533	3.87155
Achn186961	Putative uncharacterized protein F23N20.10	1.015	5.59067	5.50805	0.855	3.262	3.8152
Achn149681	Pyruvate kinase; contains IPR001697 (Pyruvate kinase)	0.733667	4.568	6.22626	1.03333	3.24267	3.13806
Achn298921	Sigma factor sigb regulation protein rsbq, putative	0.540667	4.28967	7.93403	1.00533	3.20567	3.18866
Achn110741	U-box domain containing protein; contains IPR013083 (Zinc finger, RING/FYVE/PHD-type), IPR016024 (Armadillo-type fold)	0.0713333	3.68133	51.6075	0.259	3.18367	12.2921
Achn196741	Pre-mRNA splicing factor ATP-dependent RNA helicase-like protein; contains IPR001650 (Helicase, C-terminal), IPR007502 (Helicase-associated domain), IPR011709 (Domain of unknown function DUF1605), IPR014001 (Helicase, superfamily 1/2, ATP-binding domain), IPR027417 (P-loop containing nucleoside triphosphate hydrolase)	0.868667	3.067	3.5307	0.987	3.181	3.2229
Achn226931	NAC domain protein,; contains IPR003441 (No apical meristem (NAM) protein)	0.763667	15.5987	20.426	0.529667	3.174	5.99245
Achn256701	Galacturonosyltransferase; contains IPR002495 (Glycosyl transferase, family 8)	0.576	4.28167	7.43345	0.654667	3.16	4.82688
Achn342221	Unknown protein	0.222667	3.21967	14.4596	0.213667	3.15133	14.7488
Achn204611	Major facilitator family transporter; contains IPR011701 (Major facilitator superfamily), IPR016196 (Major facilitator superfamily domain, general substrate transporter)	0.671	7.52533	11.2151	0.836333	3.09167	3.69669
Achn123491	Kinase family protein; contains IPR011009 (Protein kinase-like domain)	0.359	3.72133	10.3658	0.578	3.06667	5.30565
Achn324691	Transcription factor	0.643667	3.44367	5.35008	0.790667	3.037	3.84106
Achn355441	Inter-alpha-trypsin inhibitor heavy chain, putative; contains IPR002035 (von Willebrand factor, type A)	1.04433	3.231	3.09384	0.997667	3.00833	3.01537
Achn041861	Poly [ADP-ribose] polymerase 15; contains IPR004170 (WWE domain), IPR012317 (Poly(ADP-ribose) polymerase, catalytic domain), IPR022003 (RST domain of plant C-terminal)	0.455667	10.0617	22.0812	0.527	2.99833	5.68944
Gene_ID	Annotation	Control	Propylene	Fold change (Propylene/Control)	20°CW4	5°CW4	Fold change (20°CW4/5°CW4)
Achn008991	Major latex protein 22; contains IPR000916 (Bet v I domain), IPR023393 (START-like domain)	331.214	49.1173	0.148295	196.678	17.1467	0.0871814
Achn329231	Basic blue protein; contains IPR008972 (Cupredoxin)	172.34	21.037	0.122067	140.031	34.0667	0.24328
Achn084101	TPR domain protein; contains IPR011990 (Tetratricopeptide-like helical)	42.3847	0.223	0.00526134	88.8123	13.2633	0.149341
Achn314741	Cytochrome P450; contains IPR001128 (Cytochrome P450)	79.9197	0.908667	0.0113698	28.545	1.55667	0.0545338
Achn310071	1-aminocyclopropane-1-carboxylate oxidase 4; contains IPR005123 (Oxoglutarate/iron-dependent dioxygenase), IPR026992 (Non-haem dioxygenase N-terminal domain), IPR027443 (Isopenicillin N synthase-like)	31.6357	5.27567	0.166763	27.0867	3.08333	0.113832
Achn076631	Neurofilament medium polypeptide	11.9877	2.60633	0.217418	22.5067	4.93	0.219046
Achn347891	Aquaporin; contains IPR000425 (Major intrinsic protein), IPR023271 (Aquaporin-like)	55.3867	4.69133	0.0847015	20.2793	4.392	0.216575
Achn162861	Reductase 1; contains IPR001395 (Aldo/keto reductase), IPR023210 (NADP-dependent oxidoreductase domain)	22.166	3.504	0.15808	20.131	2.767	0.13745
Achn055041	LOB domain-containing protein; contains IPR004883 (Lateral organ boundaries, LOB)	23.493	2.63667	0.112232	13.4067	2.692	0.200796
Achn123601	Lipoxygenase; contains IPR000907 (Lipoxygenase), IPR008976 (Lipase/lipooxygenase, PLAT/LH2), IPR027433 (Lipoxygenase, domain 3)	55.771	0.117667	0.00210982	12.884	1.95333	0.151609
Achn062131	Aldo/keto reductase; contains IPR001395 (Aldo/keto reductase), IPR023210 (NADP-dependent oxidoreductase domain)	4.23067	1.35567	0.320438	12.7647	1.72067	0.134799
Achn149961	AT4G19450-like protein; contains IPR010658 (Nodulin-like), IPR016196 (Major facilitator superfamily domain, general substrate transporter)	8.29633	1.43167	0.172566	9.838	3.10767	0.315884
Achn105301	Reductase 1; contains IPR001395 (Aldo/keto reductase), IPR023210 (NADP-dependent oxidoreductase domain)	9.195	0.873667	0.0950154	7.79267	2.152	0.276157
Achn372361	Glucose-1-phosphate adenylyltransferase; contains IPR005835 (Nucleotidyl transferase), IPR011004 (Trimeric LpxA-like)	16.165	0.844667	0.0522528	6.64967	0.427667	0.064314
Achn029661	Aquaporin protein 12; contains IPR000425 (Major intrinsic protein), IPR019510 (Protein kinase A anchor protein, nuclear localisation signal domain), IPR023271 (Aquaporin-like)	28.7127	3.54267	0.123383	6.402	1.05833	0.165313
Achn018741	Thioredoxin; contains IPR005746 (Thioredoxin), IPR012336 (Thioredoxin-like fold)	6.18833	1.00767	0.162833	6.10567	1.29867	0.212699
Achn037261	CASP-like protein	13.5423	1.10433	0.0815468	5.777	0.452333	0.078299
Achn175611	Putative auxin-repressed protein; contains IPR008406 (Dormancyauxin associated)	4.806	0.0466667	0.00971008	5.65633	1.26	0.222759
Achn359491	Phospholipase A1; contains IPR002921 (Lipase, class 3)	6.32167	1.90133	0.300765	5.44433	1.18733	0.218086
Achn284601	Thioredoxin m; contains IPR005746 (Thioredoxin), IPR012336 (Thioredoxin-like fold)	6.12133	0.860333	0.140547	5.41267	1.45333	0.268506
Achn233741	Dehydration responsive element binding transcription factor 1B; contains IPR016177 (DNA-binding, integrase-type)	72.925	12.4933	0.171318	5.30733	0.196333	0.0369928
Achn088341	Unknown protein	10.3133	2.299	0.222915	5.22733	1.155	0.220954
Achn207871	1-aminocyclopropane-1-carboxylate oxidase; contains IPR005123 (Oxoglutarate/iron-dependent dioxygenase), IPR026992 (Non-haem dioxygenase N-terminal domain), IPR027443 (Isopenicillin N synthase-like)	11.504	0.927333	0.0806096	5.164	1.43167	0.27724
Achn253331	Dentin sialophosphoprotein	4.31333	0.301	0.0697836	4.71733	1.54267	0.327021
Achn106821	Unknown protein	4.03733	0.719	0.178088	4.609	1.237	0.268388
Achn279291	Orcinol O-methyltransferase-like protein; contains IPR001077 (O-methyltransferase, family 2)	4.02333	0.146	0.0362883	4.533	0.564	0.124421
Achn155821	Stress responsive alpha-beta barrel domain protein; contains IPR011008 (Dimeric alpha-beta barrel)	4.886	0.416	0.0851412	4.47067	1.02167	0.228527
Achn015001	Unknown protein	12.6807	1.99167	0.157063	4.14667	1.16833	0.281752
Achn274581	Ribose 5-phosphate isomerase B; contains IPR003500 (Sugar-phosphate isomerase, RpiB/LacA/LacB family), IPR012100 (DNA-damage-repair/toleration protein, DRT102), IPR014710 (RmlC-like jelly roll fold)	4.91267	0.228333	0.0464785	4.14167	0.650333	0.157022
Achn177341	Alpha glucosidase-like protein	9.42033	2.63033	0.279219	4.08267	0.904333	0.221506
Achn106971	Probable aspartic protease; contains IPR001461 (Peptidase A1), IPR021109 (Aspartic peptidase)	3.902	0.09	0.0230651	3.78067	0.419333	0.110915
Achn177331	Alpha glucosidase-like protein; contains IPR000322 (Glycoside hydrolase, family 31), IPR013785 (Aldolase-type TIM barrel), IPR025887 (Glycoside hydrolase family 31, N-terminal domain)	8.451	2.714	0.321145	3.629	0.762333	0.210067
Achn329571	Unknown protein	3.55733	1.046	0.29404	3.287	1.077	0.327654
Achn087551	Phi-1-like phosphate-induced protein; contains IPR006766 (Phosphate-induced protein 1)	36.6397	8.93333	0.243816	3.035	0.0273333	0.00900604
