# Supplementary material for: Comparative transcriptome analysis reveals distinct ethylene–independent regulation of ripening in response to low temperature in kiwifruit
Source: BMC Plant Biol. 2018 Mar 21;18:47. doi: 10.1186/s12870-018-1264-y (PMC5863462; doi:10.1186/s12870-018-1264-y)
Supplement: Supplementary file 5 — Genes that showed antagonistic expression patterns (either up–regulated by propylene but down–regulated by low temperature, or up–regulated by low temperature but down–regulated by propylene). Values for Harvest, Propylene, 20°CW4 and 5°CW4 indicate average RPKM of 3 independent biological replicates. Orange and blue color shading indicate genes that were up–regulated and down–regulated, respectively. (XLSX 157 kb) [file 12870_2018_1264_MOESM5_ESM.xlsx]

## Sheet: Sheet1
Additional file 5: Genes that showed antagonistic expression patterns (either up-regulated by propylene but down-regulated by low temperature , or up-regulated by low temperature but down-regulated by propylene). Values for Harvest, Propylene, 20°CW4 and 5°CW4 indicate average RPKM of 3 independent biological replicates. Orange and blue colour shading indicate genes that were up regulated and dow…
Gene_ID	Annotation	Control	Propylene	Fold change (Propylene/Control)	20°CW4	5°CW4	Fold change (5℃W4/20°CW4)
Achn284371	Putative delta subunit of ATP synthase; contains IPR000711 (ATPase, F1 complex, OSCP/delta subunit), IPR026015 (F1F0 ATP synthase OSCP/delta subunit, N-terminal domain)	6.36733	33.2103	5.21574	6.15367	1.93067	0.313742
Achn273941	Heat shock 70 kDa protein C; contains IPR013126 (Heat shock protein 70 family)	10.3507	112.528	10.8716	26.1013	7.92067	0.303458
Achn154541	Acetyl-coenzyme A carboxylase carboxyl transferase subunit alpha; contains IPR001095 (Acetyl-CoA carboxylase, alpha subunit), IPR011763 (Acetyl-coenzyme A carboxyltransferase, C-terminal)	3.50933	13.419	3.8238	4.315	1.29433	0.299961
Achn017021	V-type proton ATPase subunit C; contains IPR004907 (ATPase, V1 complex, subunit C), IPR006702 (Uncharacterised protein family UPF0497, trans-membrane plant)	0.717667	23.267	32.4203	4.73333	1.32433	0.279789
Achn002821	Protein arginine N-methyltransferase	53.9253	230.637	4.27697	23.2693	6.30067	0.270771
Achn031911	Heat shock 70 kDa protein C; contains IPR013126 (Heat shock protein 70 family)	3.344	53.6177	16.034	8.34767	2.242	0.268578
Achn316401	Stress induced protein	43.7647	159.317	3.6403	27.3523	7.24333	0.264816
Achn005411	Putative zinc transporter; contains IPR003689 (Zinc/iron permease)	3.10267	29.0403	9.3598	5.34	1.321	0.247378
Achn015121	Isoflavone reductase-like protein 6; contains IPR008030 (NmrA-like), IPR016040 (NAD(P)-binding domain)	4.552	18.5333	4.07147	12.164	2.96067	0.243396
Achn155581	Beta-galactosidase; contains IPR001944 (Glycoside hydrolase, family 35), IPR017853 (Glycoside hydrolase, superfamily)	41.524	493.585	11.8867	62.7397	14.669	0.233807
Achn332071	Thaumatin-like protein; contains IPR001938 (Thaumatin)	907.097	3387.41	3.73434	3400.19	792.291	0.233013
Achn247421	Zinc finger CCCH domain-containing protein; contains IPR000571 (Zinc finger, CCCH-type)	12.5767	40.8583	3.24874	54.9843	12.7787	0.232406
Achn294861	Cytochrome P450; contains IPR001128 (Cytochrome P450)	9.117	70.2793	7.7086	55.6563	12.203	0.219256
Achn102781	Invertase inhibitor; contains IPR006501 (Pectinesterase inhibitor)	0.156667	17.954	114.6	6.422	1.34233	0.209021
Achn037141	Abscisic acid receptor PYL4; contains IPR019587 (Polyketide cyclase/dehydrase), IPR023393 (START-like domain)	27.8093	83.8073	3.01364	12.7423	2.30133	0.180605
Achn241641	Defensin; contains IPR008176 (Gamma thionin)	0.0306667	7.88	256.957	0.098	0.0173333	0.176871
Achn001821	Thaumatin-like protein; contains IPR001938 (Thaumatin)	3.017	92.088	30.523	17.6043	2.92067	0.165906
Achn302941	Cycloartenol synthase; contains IPR018333 (Squalene cyclase)	0.185333	1.434	7.73741	9.932	1.21233	0.122063
Achn038601	Acyl-ACP thioesterase; contains IPR002864 (Acyl-ACP thioesterase)	0.0636667	0.255333	4.01047	3.46033	0.353333	0.10211
Achn239541	1-ascorbate oxidase; contains IPR008972 (Cupredoxin)	2.20567	24.9483	11.311	7.724	0.781	0.101113
Achn387151	Alcohol dehydrogenase; contains IPR002085 (Alcohol dehydrogenase superfamily, zinc-type), IPR013149 (Alcohol dehydrogenase, C-terminal), IPR016040 (NAD(P)-binding domain)	3.228	43.7733	13.5605	6.17133	0.588667	0.0953873
Achn297821	Unknown protein	1.094	8.82967	8.07099	4.69933	0.334	0.0710739
Achn225581	2-oxoglutarate-dependent dioxygenase; contains IPR005123 (Oxoglutarate/iron-dependent dioxygenase), IPR026992 (Non-haem dioxygenase N-terminal domain), IPR027443 (Isopenicillin N synthase-like)	0	0.351	1000	3.02367	0.159333	0.0526954
Achn011821	UDP-glycosyltransferase 1; contains IPR002213 (UDP-glucuronosyl/UDP-glucosyltransferase)	3.977	88.7947	22.327	8.94867	0.315667	0.0352753
Achn011811	UDP-glycosyltransferase 1; contains IPR002213 (UDP-glucuronosyl/UDP-glucosyltransferase)	19.576	302.992	15.4777	34.474	1.09767	0.0318404
Achn095741	Subtilisin-like serine protease; contains IPR015500 (Peptidase S8, subtilisin-related), IPR023828 (Peptidase S8, subtilisin, Ser-active site)	0	8.88033	1000	5.89967	0.161667	0.0274027
Achn213031	Hydroxycinnamoyl-CoA shikimate/quinate hydroxycinnamoyltransferase; contains IPR003480 (Transferase), IPR023213 (Chloramphenicol acetyltransferase-like domain)	2.18933	44.8633	20.4918	11.2767	0.234333	0.0207804
Achn141001	WUSCHEL-related homeobox; contains IPR009057 (Homeodomain-like)	2.154	20.3097	9.42881	8.37067	0.115	0.0137385
Achn367111	Meiosis 5	0.617333	2.131	3.45194	26.7797	0.350667	0.0130945
Achn369851	Unknown protein	0	0.35	1000	3.277	0	0
Gene_ID	Annotation	Control	Propylene	Fold change (Propylene/Control)	20°CW4	5°CW4	Fold change (20°CW4/5°CW4)
Achn051901	Unknown protein	3.57133	0	0	0	0.171	1000
Achn256121	DHN1	3.84033	1.03667	0.269942	6.59933	5751.55	871.536
Achn132631	Thaumatin-like protein; contains IPR001938 (Thaumatin)	5.39133	1.084	0.201063	0.387333	159.581	412
Achn250231	Late embryogenesis abundant hydroxyproline-rich glycoprotein; contains IPR004864 (Late embryogenesis abundant protein, LEA-14)	9.768	2.207	0.225942	3.87767	342.283	88.2704
Achn267911	Cytochrome P450, putative; contains IPR001128 (Cytochrome P450)	8.94967	0.136	0.0151961	5.477	372.893	68.0834
Achn159241	Subtilisin-like protease; contains IPR015500 (Peptidase S8, subtilisin-related)	21.5173	5.17	0.240271	3.33433	56.751	17.0202
Achn240251	Sucrose synthase; contains IPR012820 (Sucrose synthase, plant/cyanobacteria)	116.724	12.9047	0.110557	8.141	91.5347	11.2437
Achn094001	VQ motif family protein expressed; contains IPR008889 (VQ)	14.8617	1.95733	0.131703	3.693	40.3143	10.9164
Achn293761	Pollen Ole e 1 allergen and extensin; contains IPR006041 (Pollen Ole e 1 allergen/extensin)	12.5923	1.85833	0.147577	25.07	248.894	9.92798
Achn140971	Aquaporin protein 3; contains IPR000425 (Major intrinsic protein), IPR023271 (Aquaporin-like)	65.4673	11.4013	0.174153	15.706	145.691	9.27614
Achn167901	Sucrose synthase; contains IPR012820 (Sucrose synthase, plant/cyanobacteria)	29.1387	4.074	0.139814	2.713	23.734	8.74825
Achn231551	Potassium channel; contains IPR013099 (Ion transport 2), IPR014710 (RmlC-like jelly roll fold), IPR020683 (Ankyrin repeat-containing domain), IPR021789 (Potassium channel, plant-type)	3.041	0.111333	0.0366108	0.460667	3.83967	8.33502
Achn355121	Flavonol 4'-sulfotransferase, putative; contains IPR000863 (Sulfotransferase domain), IPR027417 (P-loop containing nucleoside triphosphate hydrolase)	81.1307	0	0	1.87867	13.583	7.23013
Achn157531	Homeobox-leucine zipper protein; contains IPR003106 (Leucine zipper, homeobox-associated), IPR009057 (Homeodomain-like)	3.13167	0.0406667	0.0129856	0.403333	2.66433	6.60579
Achn387681	Putative phi-1-like phosphate-induced protein; contains IPR006766 (Phosphate-induced protein 1)	3.632	0.883333	0.243209	0.107333	0.696667	6.49068
Achn344231	Dof zinc finger protein; contains IPR003851 (Zinc finger, Dof-type)	5.28333	0.68	0.128707	2.043	13.1887	6.45554
Achn187691	Ultraviolet-B-repressible protein; contains IPR009518 (Photosystem II PsbX)	13.5233	0.267667	0.019793	0.426	2.639	6.19484
Achn213291	4-coumarate:CoA ligase; contains IPR000873 (AMP-dependent synthetase/ligase), IPR025110 (Domain of unknown function DUF4009)	16.9447	4.75233	0.280462	5.916	33.7137	5.69873
Achn045781	Starch synthase, putative; contains IPR011835 (Glycogen/starch synthase, ADP-glucose type)	6.42033	0.400333	0.062354	4.10933	22.982	5.59263
Achn350361	Putative uncharacterized protein UKP	13.8427	2.864	0.206897	6.931	37.829	5.45794
Achn248491	Ring H2 finger protein; contains IPR013083 (Zinc finger, RING/FYVE/PHD-type)	3.16033	0.0613333	0.0194072	0.493333	2.51133	5.09054
Achn137161	Unknown protein	3.83767	0.350667	0.091375	2.785	13.891	4.98779
Achn021371	Ferric-chelate reductase, putative; contains IPR013130 (Ferric reductase transmembrane component-like domain), IPR017927 (Ferredoxin reductase-type FAD-binding domain)	5.697	0.939333	0.164882	5.45133	26.148	4.79662
Achn270911	Serine carboxypeptidase, putative; contains IPR001563 (Peptidase S10, serine carboxypeptidase)	4.75833	0.847667	0.178144	0.773667	3.58033	4.62775
Achn266931	UDP-glycosyltransferase 1; contains IPR002213 (UDP-glucuronosyl/UDP-glucosyltransferase)	5.55933	1.672	0.300755	9.049	39.273	4.34004
Achn061011	Zinc finger CCCH domain-containing protein; contains IPR000571 (Zinc finger, CCCH-type)	39.692	11.4523	0.28853	7.43667	32.087	4.3147
Achn015141	Mannan endo-1,4-beta-mannosidase; contains IPR017853 (Glycoside hydrolase, superfamily)	16.8273	3.19333	0.189771	7.257	31.022	4.27477
Achn266941	UDP-glycosyltransferase 1; contains IPR002213 (UDP-glucuronosyl/UDP-glucosyltransferase)	21.844	3.90533	0.178783	38.0033	157.878	4.15431
Achn255671	Metal transporter protein; contains IPR004813 (Oligopeptide transporter, OPT superfamily)	13.1077	0.557667	0.0425451	2.406	9.689	4.02702
Achn327311	Beta-1,3-glucanase; contains IPR000490 (Glycoside hydrolase, family 17), IPR017853 (Glycoside hydrolase, superfamily)	115.95	5.93633	0.0511972	16.6013	65.1963	3.92717
Achn211501	Aspartic proteinase, putative; contains IPR001461 (Peptidase A1), IPR011001 (Saposin-like), IPR021109 (Aspartic peptidase)	3.77667	1.14967	0.304413	7.486	28.431	3.79789
Achn371421	Oxidoreductase, putative; contains IPR004104 (Oxidoreductase, C-terminal), IPR016040 (NAD(P)-binding domain)	7.79867	1.73133	0.222004	5.82267	21.007	3.6078
Achn077341	Beta-1,3-glucanase; contains IPR000490 (Glycoside hydrolase, family 17), IPR017853 (Glycoside hydrolase, superfamily)	24.996	3.749	0.149984	4.902	17.4163	3.5529
Achn373791	RING finger protein; contains IPR013083 (Zinc finger, RING/FYVE/PHD-type)	8.522	1.24333	0.145897	3.826	13.1547	3.43823
Achn245941	mRNA, clone: RTFL01-01-A04	3.56667	0.908667	0.254766	3.116	10.4923	3.36724
Achn158441	UDP-glycosyltransferase 1; contains IPR002213 (UDP-glucuronosyl/UDP-glucosyltransferase), IPR002999 (Tudor domain)	5.51667	0.0313333	0.00567976	3.439	11.41	3.31782
Achn176031	NAC domain-containing protein, putative; contains IPR003441 (No apical meristem (NAM) protein)	11.6083	0.145333	0.0125197	19.6713	65.2527	3.31715
Achn011961	RNA polymerase sigma factor; contains IPR014284 (RNA polymerase sigma-70 like domain)	3.08633	0.991	0.321093	2.448	7.924	3.23693
