# Supplementary material for: Comparative transcriptome analysis reveals distinct ethylene–independent regulation of ripening in response to low temperature in kiwifruit
Source: BMC Plant Biol. 2018 Mar 21;18:47. doi: 10.1186/s12870-018-1264-y (PMC5863462; doi:10.1186/s12870-018-1264-y)
Supplement: Supplementary file 6 — Selected ripening–associated genes that were differentially regulated either by ethylene or low temperature in ‘Sanuki Gold’ kiwifruit. (XLSX 33 kb) [file 12870_2018_1264_MOESM6_ESM.xlsx]

## Sheet: Additional file 8
Additional file 6: Selected ripening-associated genes that were differentially regulated either by ethylene or low temperature in 'Sanuki Gold' kiwifruit
gene_ID	Annotation	P0-Ave	P5=Ave	P5/P0	M20-Ave	M5-Ave	M5/M20	P-3倍=100	Low3倍	P-1/3	Low3-1/3		M5vsM20edgeX5	DAP0vsDAP5edgeX10
1	Ethylene biosynthesis and perception-associated genes
Achn364251	1-aminocyclopropane-1-carboxylate synthase; contains IPR015424 (Pyridoxal phosphate-dependent transferase)	0	8.06633	1000	0	0	1000	100	200	0	0	300	0	10	310
Achn189421	1-aminocyclopropane-1-carboxylate synthase; contains IPR015424 (Pyridoxal phosphate-dependent transferase)	0.0866667	3.11033	35.8885	0.128333	0.104667	0.815584	100	0	0	0	100	0	10	110
Achn150611	1-aminocyclopropane-1-carboxylate oxidase; contains IPR005123 (Oxoglutarate/iron-dependent dioxygenase), IPR026992 (Non-haem dioxygenase N-terminal domain), IPR027443 (Isopenicillin N synthase-like)	0.318667	6.25167	19.6182	3.75133	172.382	45.9521	100	200	0	0	300	5	10	315
Achn227791	1-aminocyclopropane-1-carboxylate oxidase; contains IPR005123 (Oxoglutarate/iron-dependent dioxygenase), IPR026992 (Non-haem dioxygenase N-terminal domain), IPR027443 (Isopenicillin N synthase-like)	0.069	4.27467	61.9517	0.0196667	0.696	35.3898	100	200	0	0	300	5	10	315
Achn345811	1-aminocyclopropane-1-carboxylate oxidase; contains IPR005123 (Oxoglutarate/iron-dependent dioxygenase), IPR026992 (Non-haem dioxygenase N-terminal domain), IPR027443 (Isopenicillin N synthase-like)	0.278	20.7893	74.7818	0.428	4.494	10.5	100	200	0	0	300	5	10	315
Achn341521	1-aminocyclopropane-1-carboxylate oxidase; contains IPR005123 (Oxoglutarate/iron-dependent dioxygenase), IPR026992 (Non-haem dioxygenase N-terminal domain), IPR027443 (Isopenicillin N synthase-like)	23.8557	1727.48	72.4138	67.3763	446.093	6.62092	100	200	0	0	300	5	10	315
Achn326461	1-aminocyclopropane-1-carboxylate oxidase; contains IPR005123 (Oxoglutarate/iron-dependent dioxygenase), IPR026992 (Non-haem dioxygenase N-terminal domain), IPR027443 (Isopenicillin N synthase-like)	1.91533	3400.23	1775.27	8.94333	58.2767	6.51621	100	200	0	0	300	5	10	315
Achn246401	1-aminocyclopropane-1-carboxylate oxidase-like protein; contains IPR008637 (HR-like lesion-inducer), IPR026992 (Non-haem dioxygenase N-terminal domain), IPR027443 (Isopenicillin N synthase-like)	24.231	22.6457	0.934574	11.9497	44.04	3.68546	0	200	0	0	200	5	10	215
Achn130611	1-aminocyclopropane-1-carboxylate oxidase; contains IPR005123 (Oxoglutarate/iron-dependent dioxygenase), IPR027443 (Isopenicillin N synthase-like)	0.167	0.214667	1.28543	0.235333	9.60433	40.8116	0	200	0	0	200	5	0	205
Achn045721	1-aminocyclopropane-1-carboxylate oxidase; contains IPR026992 (Non-haem dioxygenase N-terminal domain), IPR027443 (Isopenicillin N synthase-like)	0.184333	47.3223	256.722	0.687333	0.094	0.13676	100	0	0	2	102	0	10	112
Achn120301	1-aminocyclopropane-1-carboxylate oxidase; contains IPR005123 (Oxoglutarate/iron-dependent dioxygenase), IPR027443 (Isopenicillin N synthase-like)	0.142	5.88667	41.4554	0.181667	0.329333	1.81284	100	0	0	0	100	0	10	110
Achn213921	1-aminocyclopropane-1-carboxylate oxidase-like protein; contains IPR002283 (Isopenicillin N synthase), IPR026992 (Non-haem dioxygenase N-terminal domain), IPR027443 (Isopenicillin N synthase-like)	0.409667	6.826	16.6623	2.68967	2.73733	1.01772	100	0	0	0	100	0	10	110
Achn209931	1-aminocyclopropane-1-carboxylate oxidase; contains IPR005123 (Oxoglutarate/iron-dependent dioxygenase), IPR026992 (Non-haem dioxygenase N-terminal domain), IPR027443 (Isopenicillin N synthase-like)	1.077	3.32867	3.09068	0.659	1.44133	2.18715	100	0	0	0	100	0	0	100
Achn207871	1-aminocyclopropane-1-carboxylate oxidase; contains IPR005123 (Oxoglutarate/iron-dependent dioxygenase), IPR026992 (Non-haem dioxygenase N-terminal domain), IPR027443 (Isopenicillin N synthase-like)	11.504	0.927333	0.0806096	5.164	1.43167	0.27724	0	0	1	2	3	5	10	18
Achn310071	1-aminocyclopropane-1-carboxylate oxidase 4; contains IPR005123 (Oxoglutarate/iron-dependent dioxygenase), IPR026992 (Non-haem dioxygenase N-terminal domain), IPR027443 (Isopenicillin N synthase-like)	31.6357	5.27567	0.166763	27.0867	3.08333	0.113832	0	0	1	2	3	5	10	18
Achn067861	Ethylene receptor 2; contains IPR009082 (Signal transduction histidine kinase, homodimeric domain), IPR011006 (CheY-like superfamily), IPR014525 (Signal transduction histidine kinase, hybrid-type, ethylene sensor)	1.813	105.404	58.1379	1.51167	23.0233	15.2304	100	200	0	0	300	5	10	315
Achn194401	Putative ethylene receptor; contains IPR003594 (Histidine kinase-like ATPase, ATP-binding domain), IPR011006 (CheY-like superfamily)	0.745	20.938	28.1047	0.545	1.05133	1.92905	100	0	0	0	100	0	10	110
Achn295261	Ethylene receptor; contains IPR003018 (GAF domain), IPR005467 (Signal transduction histidine kinase, core), IPR009082 (Signal transduction histidine kinase, homodimeric domain)	4.562	17.1897	3.76801	3.09067	1.81833	0.58833	100	0	0	0	100	5	10	115
Achn065141	Ethylene receptor; contains IPR003018 (GAF domain), IPR005467 (Signal transduction histidine kinase, core), IPR009082 (Signal transduction histidine kinase, homodimeric domain)	6.28933	39.3723	6.26018	6.26333	8.16333	1.30335	100	0	0	0	100	0	10	110
Achn194971	S-adenosylmethionine synthase; contains IPR002133 (S-adenosylmethionine synthetase)	20.15	240.93	11.9568	20.8663	27.8767	1.33596	100	0	0	0	100	0	10	110
Achn311951	S-adenosylmethionine synthase; contains IPR002133 (S-adenosylmethionine synthetase)	32.8903	107.55	3.26995	18.413	55.407	3.00912	100	200	0	0	300	5	10	315
Achn054411	S-adenosylmethionine synthase; contains IPR002133 (S-adenosylmethionine synthetase)	7.99333	7.42867	0.929358	7.63367	67.1213	8.7928	0	200	0	0	200	5	10	215
Achn066431	S-adenosylmethionine synthase; contains IPR002133 (S-adenosylmethionine synthetase)	5.599	20.3977	3.64309	3.60967	24.019	6.65408	100	200	0	0	300	5	10	315
Achn153841	S-adenosylmethionine synthase; contains IPR002133 (S-adenosylmethionine synthetase)	8.02167	29.7503	3.70875	5.943	8.48233	1.42728	100	0	0	0	100	0	10	110
Achn236921	S-adenosylmethionine synthase; contains IPR002133 (S-adenosylmethionine synthetase)	58.8787	27.2313	0.462499	34.1287	179.074	5.24703	0	200	0	0	200	5	10	215
Achn251181	S-adenosylmethionine synthase; contains IPR002133 (S-adenosylmethionine synthetase)	17.589	73.8967	4.2013	8.112	69.6553	8.5867	100	200	0	0	300	5	10	315
Achn276811	S-adenosylmethionine synthase; contains IPR002133 (S-adenosylmethionine synthetase)	46.0957	80.3327	1.74274	15.3107	58.493	3.82041	0	200	0	0	200	5	0	205
2	Cell wall modification-associated genes
Achn051381	Polygalacturonase; contains IPR000743 (Glycoside hydrolase, family 28), IPR011050 (Pectin lyase fold/virulence factor)	0.0463333	161.381	3483.04	0.563	49.912	88.6536	100	200	0	0	300	5	10	315
Achn126481	Polygalacturonase-inhibitor protein; contains IPR001611 (Leucine-rich repeat), IPR013210 (Leucine-rich repeat-containing N-terminal, type 2), IPR025875 (Leucine rich repeat 4)	104.365	849.821	8.1428	171.351	1746.13	10.1904	100	200	0	0	300	5	10	315
Achn144331	Polygalacturonase, putative; contains IPR000743 (Glycoside hydrolase, family 28), IPR011050 (Pectin lyase fold/virulence factor)	0	5.91733	1000	0.0423333	0	0	100	0	0	2	102	0	10	112
Achn167641	Polygalacturonase, putative; contains IPR000743 (Glycoside hydrolase, family 28), IPR011050 (Pectin lyase fold/virulence factor)	0.675667	3.23167	4.78293	0.291	0.550667	1.89233	100	0	0	0	100	0	10	110
Achn123061	Beta-galactosidase; contains IPR000922 (D-galactoside/L-rhamnose binding SUEL lectin domain), IPR001944 (Glycoside hydrolase, family 35)	0	4.633	1000	0.0356667	0.0656667	1.84112	100	0	0	0	100	0	10	110
Achn050071	Beta-galactosidase; contains IPR000922 (D-galactoside/L-rhamnose binding SUEL lectin domain), IPR001944 (Glycoside hydrolase, family 35), IPR017853 (Glycoside hydrolase, superfamily)	0.453667	10.9537	24.1447	0.605667	0.801333	1.32306	100	0	0	0	100	0	10	110
Achn155581	Beta-galactosidase; contains IPR001944 (Glycoside hydrolase, family 35), IPR017853 (Glycoside hydrolase, superfamily)	41.524	493.585	11.8867	62.7397	14.669	0.233807	100	0	0	2	102	5	10	117
Achn123051	Beta-galactosidase; contains IPR001944 (Glycoside hydrolase, family 35), IPR017853 (Glycoside hydrolase, superfamily)	0.0257833	3.28467	127.395	0.0396667	0.047	1.18487	100	0	0	0	100	0	10	110
Achn105781	Xyloglucan endotransglucosylase/hydrolase 14; contains IPR002035 (von Willebrand factor, type A), IPR006896 (Sec23/Sec24, trunk domain), IPR006900 (Sec23/Sec24, helical domain), IPR007123 (Gelsolin domain), IPR008985 (Concanavalin A-like lectin/glucanases superfamily)	0.177333	5.99033	33.7801	0.322667	1.38733	4.29959	100	200	0	0	300	5	10	315
Achn106461	Xyloglucan-specific endoglucanase inhibitor protein; contains IPR001461 (Peptidase A1), IPR021109 (Aspartic peptidase)	0.0353333	5.12367	145.009	0	0.338	1000	100	200	0	0	300	0	10	310
Achn119251	Xyloglucan-specific endoglucanase inhibitor protein; contains IPR001461 (Peptidase A1), IPR021109 (Aspartic peptidase)	0.0196667	8.293	421.678	0.0196667	0.373667	19	100	200	0	0	300	0	10	310
Achn023381	Xyloglucan endotransglucosylase/hydrolase 10; contains IPR008264 (Beta-glucanase), IPR008985 (Concanavalin A-like lectin/glucanases superfamily), IPR016455 (Xyloglucan endotransglucosylase/hydrolase)	0.0933333	0.125	1.33929	0.0893333	9.38433	105.049	0	200	0	0	200	5	0	205
Achn352601	Xyloglucan galactosyltransferase KATAMARI1; contains IPR004263 (Exostosin-like)	3.263	3.274	1.00337	2.37967	36.595	15.3782	0	200	0	0	200	5	0	205
Achn217141	Xyloglucan galactosyltransferase KATAMARI1, putative; contains IPR004263 (Exostosin-like)	10.5023	17.909	1.70524	24.2617	86.5243	3.5663	0	200	0	0	200	5	0	205
Achn127721	Xyloglucan galactosyltransferase KATAMARI1; contains IPR004263 (Exostosin-like)	1.507	2.08233	1.38177	1.82067	5.93533	3.25998	0	200	0	0	200	5	0	205
Achn237511	Xyloglucan endotransglucosylase/hydrolase 13; contains IPR008985 (Concanavalin A-like lectin/glucanases superfamily), IPR016455 (Xyloglucan endotransglucosylase/hydrolase)	0.149	3.52067	23.6286	10.1497	6.10167	0.601169	100	0	0	0	100	5	10	115
Achn354351	Xyloglucan galactosyltransferase KATAMARI1, putative; contains IPR004263 (Exostosin-like)	7.84233	42.1393	5.37332	7.333	21.622	2.94859	100	0	0	0	100	5	10	115
Achn010221	Xyloglucan endotransglucosylase/hydrolase 14; contains IPR008985 (Concanavalin A-like lectin/glucanases superfamily), IPR016455 (Xyloglucan endotransglucosylase/hydrolase)	0.216	37.0593	171.571	1.75533	3.10967	1.77155	100	0	0	0	100	0	10	110
Achn220651	Xyloglucan endotransglucosylase/hydrolase 6; contains IPR008985 (Concanavalin A-like lectin/glucanases superfamily)	0.790667	121.231	153.327	0.071	0.201667	2.84038	100	0	0	0	100	0	10	110
Achn088411	Xyloglucan endotransglucosylase/hydrolase; contains IPR008264 (Beta-glucanase), IPR008985 (Concanavalin A-like lectin/glucanases superfamily), IPR016455 (Xyloglucan endotransglucosylase/hydrolase)	0.0786667	11.023	140.123	0.0873333	0.0843333	0.965649	100	0	0	0	100	0	10	110
Achn367751	Xyloglucan endotransglucosylase/hydrolase 7; contains IPR008264 (Beta-glucanase), IPR008985 (Concanavalin A-like lectin/glucanases superfamily), IPR016455 (Xyloglucan endotransglucosylase/hydrolase)	97.2517	67.7253	0.696393	9.637	0.928333	0.0963301	0	0	0	2	2	5	10	17
Achn376911	Xyloglucan endotransglucosylase/hydrolase 7; contains IPR008264 (Beta-glucanase), IPR008985 (Concanavalin A-like lectin/glucanases superfamily), IPR016455 (Xyloglucan endotransglucosylase/hydrolase)	30.8673	22.1273	0.716853	2.399	0.190333	0.0793386	0	0	0	2	2	5	10	17
Achn387971	Beta-D-xylosidase; contains IPR002772 (Glycoside hydrolase family 3 C-terminal domain), IPR017853 (Glycoside hydrolase, superfamily), IPR026891 (Fibronectin type III-like domain), IPR026892 (Glycoside hydrolase family 3)	0.0493333	0.00638	0.129324	0.0146667	35.5193	2421.77	0	200	1	0	201	5	10	216
Achn105211	Beta-1,4-xylosidase	5.57767	47.633	8.53995	2.57867	9.04033	3.50582	100	200	0	0	300	0	10	310
Achn354591	Pectinesterase/pectinesterase inhibitor; contains IPR006501 (Pectinesterase inhibitor)	0.494333	5.37467	10.8726	1.92	152.634	79.4969	100	200	0	0	300	5	10	315
Achn319051	Pectinesterase; contains IPR006501 (Pectinesterase inhibitor), IPR011050 (Pectin lyase fold/virulence factor)	0.039	0.828667	21.2479	0.886333	52.7017	59.4603	100	200	0	0	300	5	10	315
Achn102711	Pectinesterase inhibitor; contains IPR006501 (Pectinesterase inhibitor)	54.2747	3419.08	62.9959	117.531	2168.16	18.4475	100	200	0	0	300	5	10	315
Achn240201	Pectinesterase; contains IPR006501 (Pectinesterase inhibitor), IPR011050 (Pectin lyase fold/virulence factor)	0.575	0.0116667	0.0202899	0.199667	3.38467	16.9516	0	200	1	0	201	5	10	216
Achn093281	Pectinesterase/pectinesterase inhibitor; contains IPR006501 (Pectinesterase inhibitor)	0.447	0.395667	0.88516	0.836667	8.87767	10.6108	0	200	0	0	200	5	0	205
Achn107321	Pectinesterase-2, putative; contains IPR006501 (Pectinesterase inhibitor), IPR011050 (Pectin lyase fold/virulence factor)	1.92267	2.84267	1.4785	1.42767	6.848	4.79664	0	200	0	0	200	5	0	205
Achn102781	Invertase inhibitor; contains IPR006501 (Pectinesterase inhibitor)	0.156667	17.954	114.6	6.422	1.34233	0.209021	100	0	0	2	102	5	10	117
Achn295291	Pectinesterase; contains IPR006501 (Pectinesterase inhibitor), IPR011050 (Pectin lyase fold/virulence factor)	0	46.5177	1000	0.0196667	0	0	100	0	0	2	102	0	10	112
Achn173621	Pectinesterase inhibitor; contains IPR006501 (Pectinesterase inhibitor)	0	17.519	1000	0.587333	0.891	1.51703	100	0	0	0	100	0	10	110
Achn354581	Pectinesterase/pectinesterase inhibitor; contains IPR006501 (Pectinesterase inhibitor)	0.19	13.457	70.8263	0.287667	0.622	2.16222	100	0	0	0	100	0	10	110
Achn064441	Pectinesterase; contains IPR006501 (Pectinesterase inhibitor), IPR011050 (Pectin lyase fold/virulence factor)	37.8113	194.758	5.15079	40.031	36.654	0.91564	100	0	0	0	100	0	10	110
Achn064451	Pectinesterase; contains IPR011050 (Pectin lyase fold/virulence factor)	65.3907	325.742	4.98148	68.6987	69.7437	1.01521	100	0	0	0	100	0	10	110
Achn121611	Pectinesterase; contains IPR006501 (Pectinesterase inhibitor)	19.839	79.648	4.01472	28.3017	27.436	0.969413	100	0	0	0	100	0	10	110
Achn317471	Pectinesterase/pectinesterase inhibitor; contains IPR006501 (Pectinesterase inhibitor)	258.484	22.2113	0.0859292	204.177	102.629	0.502647	0	0	1	0	1	5	10	16
Achn317461	Pectinesterase/pectinesterase inhibitor; contains IPR006501 (Pectinesterase inhibitor)	33.5487	0.659	0.0196431	2.70533	5.13533	1.89823	0	0	1	0	1	0	10	11
Achn105651	Invertase inhibitor; contains IPR006501 (Pectinesterase inhibitor)	1.685	0.376333	0.223343	2.866	3.22133	1.12398	0	0	1	0	1	0	10	11
Achn164361	Pectinesterase; contains IPR006501 (Pectinesterase inhibitor), IPR011050 (Pectin lyase fold/virulence factor)	80.432	18.4643	0.229565	23.28	17.0567	0.732675	0	0	1	0	1	0	10	11
Achn336951	Expansin 3; contains IPR002963 (Expansin), IPR014733 (Barwin-like endoglucanase)	0.714667	148.477	207.757	5.00733	58.7553	11.7339	100	200	0	0	300	5	10	315
Achn185111	Expansin protein; contains IPR002963 (Expansin), IPR014733 (Barwin-like endoglucanase)	10.7603	48.6967	4.52557	6.20433	21.008	3.38602	100	200	0	0	300	5	10	315
Achn077721	Pectate lyase; contains IPR011050 (Pectin lyase fold/virulence factor), IPR018082 (AmbAllergen)	0	5.86367	1000	0	0.0413333	1000	100	200	0	0	300	0	10	310
Achn070291	Pectate lyase, putative; contains IPR011050 (Pectin lyase fold/virulence factor), IPR018082 (AmbAllergen)	0	14.844	1000	0.006	0.023	3.83333	100	200	0	0	300	0	10	310
Achn315151	Pectate lyase; contains IPR011050 (Pectin lyase fold/virulence factor), IPR018082 (AmbAllergen)	0.145333	0.295	2.02982	0.07	3.75833	53.6905	0	200	0	0	200	5	0	205
3	Assorted ripening-associated genes
Achn322221	Beta-amylase 1; contains IPR001554 (Glycoside hydrolase, family 14), IPR017853 (Glycoside hydrolase, superfamily)	1.728	9.78567	5.663	5.74833	846.368	147.237	100	200	0	0	300	5	10	315
Achn141771	Beta-amylase, putative; contains IPR001554 (Glycoside hydrolase, family 14), IPR017853 (Glycoside hydrolase, superfamily)	0.983667	137.52	139.803	1.22567	56.0553	45.7346	100	200	0	0	300	5	10	315
Achn269061	Beta-amylase; contains IPR001554 (Glycoside hydrolase, family 14), IPR017853 (Glycoside hydrolase, superfamily)	2.113	164.539	77.87	8.023	224.606	27.9953	100	200	0	0	300	5	10	315
Achn212571	Beta-amylase 8; contains IPR001554 (Glycoside hydrolase, family 14), IPR017853 (Glycoside hydrolase, superfamily)	0.473333	3.27533	6.91972	6.76333	715.43	105.781	100	200	0	0	300	5	0	305
Achn387071	Beta-amylase 4; contains IPR001554 (Glycoside hydrolase, family 14), IPR017853 (Glycoside hydrolase, superfamily)	35.864	416.128	11.603	41.559	104.645	2.51799	100	0	0	0	100	5	10	115
Achn177681	Beta-amylase 3; contains IPR001554 (Glycoside hydrolase, family 14), IPR017853 (Glycoside hydrolase, superfamily)	0.468333	6.50367	13.8868	1.00733	1.59	1.57842	100	0	0	0	100	0	10	110
Achn001191	Beta-amylase, putative; contains IPR001554 (Glycoside hydrolase, family 14), IPR017853 (Glycoside hydrolase, superfamily)	0.470667	45.4447	96.5538	5.84167	4.97133	0.851013	100	0	0	0	100	0	10	110
Achn024141	Sucrose synthase; contains IPR012820 (Sucrose synthase, plant/cyanobacteria)	13.0433	280.942	21.5392	36.6307	214.938	5.8677	100	200	0	0	300	5	10	315
Achn240251	Sucrose synthase; contains IPR012820 (Sucrose synthase, plant/cyanobacteria)	116.724	12.9047	0.110557	8.141	91.5347	11.2437	0	200	1	0	201	5	10	216
Achn167901	Sucrose synthase; contains IPR012820 (Sucrose synthase, plant/cyanobacteria)	29.1387	4.074	0.139814	2.713	23.734	8.74825	0	200	1	0	201	5	10	216
Achn262421	Alcohol dehydrogenase, putative; contains IPR002085 (Alcohol dehydrogenase superfamily, zinc-type), IPR011032 (GroES-like), IPR013149 (Alcohol dehydrogenase, C-terminal), IPR016040 (NAD(P)-binding domain)	8.92433	17.7797	1.99227	19.136	130.041	6.79562	0	200	0	0	200	5	0	205
Achn387151	Alcohol dehydrogenase; contains IPR002085 (Alcohol dehydrogenase superfamily, zinc-type), IPR013149 (Alcohol dehydrogenase, C-terminal), IPR016040 (NAD(P)-binding domain)	3.228	43.7733	13.5605	6.17133	0.588667	0.0953873	100	0	0	2	102	5	10	117
Achn263261	Alcohol dehydrogenase, putative; contains IPR002085 (Alcohol dehydrogenase superfamily, zinc-type), IPR013149 (Alcohol dehydrogenase, C-terminal), IPR016040 (NAD(P)-binding domain)	0.629667	7.92633	12.5881	1.51967	0.147	0.0967317	100	0	0	2	102	5	10	117
Achn177981	Alcohol dehydrogenase, putative; contains IPR002085 (Alcohol dehydrogenase superfamily, zinc-type), IPR011032 (GroES-like), IPR013083 (Zinc finger, RING/FYVE/PHD-type), IPR013149 (Alcohol dehydrogenase, C-terminal), IPR016040 (NAD(P)-binding domain)	0.482	6.80567	14.1196	3.10533	3.40167	1.09543	100	0	0	0	100	0	10	110
Achn388521	Alcohol dehydrogenase; contains IPR002085 (Alcohol dehydrogenase superfamily, zinc-type), IPR011032 (GroES-like), IPR013149 (Alcohol dehydrogenase, C-terminal), IPR016040 (NAD(P)-binding domain)	4.24633	32.6707	7.69385	7.839	6.846	0.873326	100	0	0	0	100	0	10	110
Achn387101	Short chain alcohol dehydrogenase, putative; contains IPR002347 (Glucose/ribitol dehydrogenase)	1.322	5.19	3.92587	0.14	0.202667	1.44762	100	0	0	0	100	0	10	110
Achn218871	Gibberellin receptor GID1; contains IPR013094 (Alpha/beta hydrolase fold-3)	1.329	6.581	4.95184	1.41933	57.3207	40.3856	100	200	0	0	300	5	10	315
Achn209941	Gibberellin 2-oxidase 2; contains IPR005123 (Oxoglutarate/iron-dependent dioxygenase), IPR026992 (Non-haem dioxygenase N-terminal domain), IPR027443 (Isopenicillin N synthase-like)	1.30033	74.0203	56.9241	0.641	41.4293	64.6323	100	200	0	0	300	5	10	315
Achn357721	Gibberellin receptor GID1, putative; contains IPR013094 (Alpha/beta hydrolase fold-3)	3.27267	121.588	37.1525	1.76233	15.138	8.58975	100	200	0	0	300	5	10	315
Achn259581	Gibberellin receptor GID1, putative; contains IPR013094 (Alpha/beta hydrolase fold-3)	1.25533	24.8273	19.7775	1.37933	4.2	3.04495	100	200	0	0	300	5	10	315
Achn258671	Gibberellin 2-beta-dioxygenase 8; contains IPR027443 (Isopenicillin N synthase-like)	12.6303	51.5023	4.07767	11.575	5.66467	0.489388	100	0	0	0	100	5	10	115
4	Ethylene responsive transcription factors
Achn024671	Ethylene responsive transcription factor 2b; contains IPR016177 (DNA-binding, integrase-type)	3.90333	68.8277	17.633	0.189	54.9917	290.961	100	200	0	0	300	5	10	315
Achn159401	Ethylene-responsive transcription factor; contains IPR016177 (DNA-binding, integrase-type)	1.46333	39.5413	27.0214	3.25067	13.6007	4.18396	100	200	0	0	300	5	10	315
Achn140391	Ethylene-responsive transcription factor, putative; contains IPR016177 (DNA-binding, integrase-type)	0.0426667	3.53967	82.9609	0.130333	0.418	3.20716	100	200	0	0	300	0	10	310
Achn054961	Ethylene-responsive transcription factor 1; contains IPR016177 (DNA-binding, integrase-type)	0.112667	0.703667	6.24556	2.15867	14.7263	6.82196	100	200	0	0	300	5	0	305
Achn362941	Ethylene-responsive transcription factor, putative; contains IPR016177 (DNA-binding, integrase-type)	17.872	11.956	0.668979	7.918	46.9427	5.9286	0	200	0	0	200	5	10	215
Achn164411	Ethylene responsive transcription factor 2a	2.989	2.88067	0.963756	2.92033	9.57867	3.27999	0	200	0	0	200	5	10	215
Achn133991	Ethylene-responsive transcription factor 6; contains IPR016177 (DNA-binding, integrase-type)	1.74	0.0436667	0.0250958	1.27267	4.36567	3.43033	0	200	1	0	201	0	10	211
Achn312401	Ethylene-responsive transcription factor 1; contains IPR016177 (DNA-binding, integrase-type)	0.41	0.384	0.936585	0.217667	3.11233	14.2986	0	200	0	0	200	5	0	205
Achn164421	Ethylene responsive transcription factor 2a; contains IPR016177 (DNA-binding, integrase-type)	19.0037	22.7513	1.19721	19.0607	81.5413	4.27799	0	200	0	0	200	5	0	205
Achn226291	Ethylene responsive transcription factor 2a; contains IPR016177 (DNA-binding, integrase-type)	17.7523	61.452	3.46163	28.3657	57.3297	2.02109	100	0	0	0	100	5	10	115
Achn318101	Ethylene responsive transcription factor 2b; contains IPR016177 (DNA-binding, integrase-type)	4.57367	82.7647	18.0959	0.605333	0.184333	0.304515	100	0	0	2	102	0	10	112
Achn064481	Ethylene responsive transcription factor 2b; contains IPR016177 (DNA-binding, integrase-type)	0.407667	149.935	367.787	0.0956667	0	0	100	0	0	2	102	0	10	112
Achn157941	Ethylene-responsive transcription factor 1; contains IPR016177 (DNA-binding, integrase-type)	0.496	14.818	29.875	0.0386667	0	0	100	0	0	2	102	0	10	112
Achn311001	Ethylene-responsive transcription factor; contains IPR016177 (DNA-binding, integrase-type)	1.86667	8.84467	4.73821	4.71833	8.76733	1.85814	100	0	0	0	100	0	10	110
Achn198481	Ethylene responsive transcription factor 2a; contains IPR016177 (DNA-binding, integrase-type)	10.362	46.01	4.44026	14.3487	19.14	1.33392	100	0	0	0	100	0	10	110
Achn364871	Ethylene-responsive transcription factor; contains IPR016177 (DNA-binding, integrase-type)	0	9.801	1000	0.102667	0.106333	1.03571	100	0	0	0	100	0	10	110
Achn374131	Ethylene responsive transcription factor 2a; contains IPR016177 (DNA-binding, integrase-type)	0.269667	2.30933	8.56366	1.43867	3.716	2.58295	100	0	0	0	100	0	0	100
Achn216471	Ethylene-responsive transcription factor 11; contains IPR016177 (DNA-binding, integrase-type)	0.881333	4.01333	4.55371	0.194667	0.105667	0.542808	100	0	0	0	100	0	0	100
Achn063061	Ethylene-responsive transcription factor, putative; contains IPR016177 (DNA-binding, integrase-type)	25.517	4.14467	0.162428	7.13233	7.162	1.00416	0	0	1	0	1	0	10	11
Achn141871	Ethylene responsive transcription factor 1a; contains IPR016177 (DNA-binding, integrase-type)	7.39	1.41433	0.191385	2.32267	2.14	0.921355	0	0	1	0	1	0	10	11
5	NAC transcription factors
Achn289291	NAC domain-containing protein, putative; contains IPR003441 (No apical meristem (NAM) protein)	1.87567	46.8137	24.9584	10.2173	97.309	9.52391	100	200	0	0	300	5	10	315
Achn226931	NAC domain protein,; contains IPR003441 (No apical meristem (NAM) protein)	0.763667	15.5987	20.426	0.529667	3.174	5.99245	100	200	0	0	300	5	10	315
Achn111051	NAC domain protein,; contains IPR003441 (No apical meristem (NAM) protein)	5.59067	51.913	9.28565	5.64867	29.5157	5.22524	100	200	0	0	300	5	10	315
Achn169681	NAC domain protein,; contains IPR003441 (No apical meristem (NAM) protein)	7.11167	152.554	21.4512	7.72267	38.4547	4.97945	100	200	0	0	300	5	10	315
Achn204181	NAC domain protein,; contains IPR003441 (No apical meristem (NAM) protein)	1.40667	4.955	3.52251	1.561	7.09667	4.54623	100	200	0	0	300	5	10	315
Achn182861	NAC domain-containing protein, putative; contains IPR003441 (No apical meristem (NAM) protein)	1.007	11.629	11.5482	2.018	8.77133	4.34655	100	200	0	0	300	5	10	315
Achn134171	NAC domain transcription factor; contains IPR003441 (No apical meristem (NAM) protein)	0.522333	13.63	26.0944	1.18867	5.127	4.31324	100	200	0	0	300	5	10	315
Achn104221	NAC domain-containing protein, putative; contains IPR003441 (No apical meristem (NAM) protein)	0.207	9.33533	45.0982	0.159	0.651	4.09434	100	200	0	0	300	0	10	310
Achn169421	NAC domain-containing protein, putative; contains IPR003441 (No apical meristem (NAM) protein)	0	0.602667	1000	0.0443333	18.769	423.361	100	200	0	0	300	5	0	305
Achn279951	NAC domain-containing protein, putative; contains IPR003441 (No apical meristem (NAM) protein)	2.849	0	0	5.06067	17.3783	3.434	0	200	1	0	201	5	10	216
Achn176031	NAC domain-containing protein, putative; contains IPR003441 (No apical meristem (NAM) protein)	11.6083	0.145333	0.0125197	19.6713	65.2527	3.31715	0	200	1	0	201	5	10	216
Achn232071	NAC domain protein,	0.756333	2.07733	2.74658	1.34233	11.0217	8.21083	0	200	0	0	200	5	0	205
Achn014551	NAC domain protein,	2.25233	3.505	1.55616	1.731	8.64733	4.99557	0	200	0	0	200	5	0	205
Achn163771	NAC domain protein,; contains IPR003441 (No apical meristem (NAM) protein)	2.73267	88.234	32.2886	13.8117	31.127	2.25367	100	0	0	0	100	5	10	115
Achn179541	NAC domain protein,; contains IPR003441 (No apical meristem (NAM) protein)	28.6157	256.883	8.97702	44.115	82.335	1.86637	100	0	0	0	100	0	10	110
Achn077531	NAC domain-containing protein 21/22, putative; contains IPR003441 (No apical meristem (NAM) protein)	0.895	18.4757	20.6432	3.175	5.38	1.69449	100	0	0	0	100	0	10	110
Achn003781	NAC domain protein,; contains IPR003441 (No apical meristem (NAM) protein)	4.15333	15.574	3.74976	6.03633	8.80533	1.45872	100	0	0	0	100	0	10	110
Achn054031	NAC domain protein,; contains IPR003441 (No apical meristem (NAM) protein)	1.70667	15.232	8.925	3.04633	3.483	1.14334	100	0	0	0	100	0	10	110
Achn054041	NAC domain protein,; contains IPR003441 (No apical meristem (NAM) protein)	1.13633	3.90033	3.43238	1.59667	1.75533	1.09937	100	0	0	0	100	0	10	110
Achn003771	NAC domain protein,; contains IPR003441 (No apical meristem (NAM) protein)	4.93333	35.883	7.27358	10.883	11.1337	1.02303	100	0	0	0	100	0	10	110
Achn219211	NAC domain protein,; contains IPR003441 (No apical meristem (NAM) protein)	3.41533	14.896	4.36151	6.97167	5.49967	0.78886	100	0	0	0	100	0	10	110
6	MADS-RIN transcription factors
Achn061601	MADS-box transcription factor; contains IPR002100 (Transcription factor, MADS-box)	0	14.8673	1000	0.0536667	0.837333	15.6025	100	200	0	0	300	0	10	310
Achn245321	MADS-box protein 12	3.77867	3.122	0.826217	2.60967	10.1633	3.89449	0	200	0	0	200	5	10	215
Achn235371	MADS-box transcription factor; contains IPR002100 (Transcription factor, MADS-box)	2.36833	5.44567	2.29937	6.80267	25.4963	3.74799	0	200	0	0	200	5	0	205
Achn252981	MADS-box transcription factor; contains IPR002100 (Transcription factor, MADS-box)	1.07267	3.71467	3.46302	0.968333	2.35333	2.43029	100	0	0	0	100	0	10	110
Achn261621	MADS-box transcription factor	0.692333	3.47767	5.02311	0.833333	0.939	1.1268	100	0	0	0	100	0	10	110
Achn230371	MADS box transcription factor; contains IPR002100 (Transcription factor, MADS-box)	6.37633	0.945	0.148204	1.088	1.28833	1.18413	0	0	1	0	1	0	10	11
Achn344251	MADS-box transcription factor	4.672	6.353	1.3598	5.106	9.091	1.78	100	0	0	0	100	5	10	115
Achn135681	MADS-box transcription factor (AP3)	4.466	1.886	0.4228	2.239	1.32	0.589	0	0	1	0	1	0	10	11
Achn121201	MADS-box transcription factor (TAGL1)	0.077	0.32	4	0.42	0.113	0.269	0	0	1	0	1	0	10	11
7	BZIP transcription factors
Achn227711	ABSCISIC ACID-INSENSITIVE 5-like protein; contains IPR004827 (Basic-leucine zipper domain)	0.153333	0.408667	2.66522	0.499	13.057	26.1663	0	200	0	0	200	5	0	205
Achn103311	BZIP transcription factor; contains IPR004827 (Basic-leucine zipper domain)	0	9.67067	1000	0.221667	0.831	3.74887	100	200	0	0	300	0	10	310
Achn227711	ABSCISIC ACID-INSENSITIVE 5-like protein; contains IPR004827 (Basic-leucine zipper domain)	0.153333	0.408667	2.66522	0.499	13.057	26.1663	0	200	0	0	200	5	0	205
Achn340941	BZIP transcription factor family protein 2; contains IPR004827 (Basic-leucine zipper domain)	6.67333	21.2287	3.18112	9.70767	25.8787	2.6658	100	0	0	0	100	5	10	115
Achn289881	BZIP transcription factor family protein 2; contains IPR004827 (Basic-leucine zipper domain)	2.388	17.398	7.28559	4.72067	8.287	1.75547	100	0	0	0	100	0	10	110
Achn270881	ABSCISIC ACID-INSENSITIVE 5-like protein; contains IPR004827 (Basic-leucine zipper domain)	1.293	5.22333	4.0397	2.89233	1.54367	0.53371	100	0	0	0	100	0	10	110
Achn328331	BZIP transcription factor family protein; contains IPR004827 (Basic-leucine zipper domain)	3.20033	12.501	3.90616	4.673	8.004	1.71282	100	0	0	0	100	0	10	110
Achn040871	BZIP transcription factor; contains IPR004827 (Basic-leucine zipper domain), IPR020983 (Basic leucine-zipper, C-terminal)	1.024	3.50567	3.4235	1.608	1.15567	0.718698	100	0	0	0	100	0	10	110
