# Supplementary material for: Comparative transcriptome analysis reveals distinct ethylene–independent regulation of ripening in response to low temperature in kiwifruit
Source: BMC Plant Biol. 2018 Mar 21;18:47. doi: 10.1186/s12870-018-1264-y (PMC5863462; doi:10.1186/s12870-018-1264-y)
Supplement: Supplementary file 7 — Average field temperatures in the experimental area during the 2012 kiwifruit growing season. Data were accessed from http://www.data.jma.go.jp/obd/stats/etrn/view/daily_s1.php?prec_no=72&block_no=47891&year=2014&month=12&day=&view=p1. (XLSX 37 kb) [file 12870_2018_1264_MOESM7_ESM.xlsx]

## Sheet: Sheet1
		Average	Highest	Lowest
September	1	24.2	25.9	22.1
	2	25.5	29.6	21.1
	3	27.4	33	23.8
	4	26.5	29.2	24.4
	5	27.5	31.6	24.7
	6	25.3	31.6	21.9
	7	25.1	29.8	22.1
	8	25.3	30.1	21.6
	9	25.5	31.6	20.9
	10	25.2	30.1	21.4
	11	24.6	28.6	22
	12	22.9	26.7	18.4
	13	23.4	28.4	19.7
	14	23	28.7	17.6
	15	24.2	29.6	18.8
	16	25.9	30.1	22.1
	17	23.7	27.6	19.7
	18	22.1	26.6	18.8
	19	20.1	23	17.9
	20	19.9	22.7	17.3
	21	21.6	27.3	16.5
	22	23.3	27.9	20.3
	23	22.9	27.3	17
	24	24.9	29.4	21.7
	25	24.5	28.3	20.5
	26	23.2	27.7	19	Additional file 7: Average field temperatures in the experimental area during the 2012 kiwifruit growing season. Data were accessed from http://www.data.jma.go.jp/obd/stats/etrn/view/daily_s1.php?prec_no=72&block_no=47891&year=2014&month=12&day=&view=p1.
	27	24	28.3	19.9
	28	23.6	28.5	19.6
	29	22.3	27.4	17
	30	22.5	26.5	19.1
October	1	23.5	27.2	21.7
	2	24.4	29	20.3
	3	23	24.3	21.6
	4	21.6	23.9	18.5
	5	21.3	23.4	19.4
	6	20.6	24.2	15.7
	7	18.3	23.6	13.4
	8	19.1	24	13.7
	9	20.8	24.1	16.9
	10	23.2	27.1	20.7
	11	21.5	24.1	18.7
	12	22.4	26.3	20.2
	13	19.9	22.4	18.2
	14	18.4	21.4	15.9
	15	16.1	21.1	11.9
	16	17.3	23.2	11.4
	17	18.1	22	14.4
	18	16.2	21.8	11.9
	19	17.4	23.3	11
	20	19.5	20.6	18.3
	21	21.3	25.9	17.5
	22	18.1	20.8	16.4
	23	17.1	21	13
	24	16.4	22.1	11.3
	25	18.1	23.5	13.6
	26	19.3	23.3	15.2
	27	18.3	23.8	12.4
	28	13.9	18.7	9.1
	29	13.4	19.1	9
	30	16	21	10.7
	31	17.7	20.5	14.4
November	1	19	21.4	17.4
	2	18.8	22	15.6
	3	14.6	17.7	10.1
	4	12.5	18.7	7.3
	5	13.8	18.6	8.3
	6	16.3	20.3	13.2
	7	15.3	19.9	11.2
	8	14.3	18.1	10.1
	9	14.1	15.8	12.6
	10	15.4	19	11.6
	11	13.4	17.8	8.3
	12	16.1	19.6	12.4
	13	11.1	15.1	8.8
	14	10.2	12.3	7.1
	15	10.9	15.9	6.5
	16	10.4	15.8	6.2
	17	11.4	17.8	6.6
	18	10.9	14.9	7.3
	19	10.6	15.2	5.4
	20	10.9	16.1	6.9
	21	11.6	17.8	5.1
	22	14.5	18.6	10.4
	23	14.1	19.3	9.5
	24	13.6	18.2	8.4
	25	13.9	15.3	13.3
	26	13.7	15.9	11.8
	27	12.6	17.2	8.4
	28	13.4	18.9	7.2
	29	16	19.4	11
	30	13.2	18.4	7.5
December	1	13.3	17.1	6.3
	2	6.2	8.7	5
	3	8.3	11.5	5.5
	4	7.3	10.1	4.9
	5	5.3	8.7	3.1
	6	5.4	8.4	3.8
	7	6.7	10.1	4
	8	6.8	11.7	2.5
	9	7.9	12.7	3.5
	10	8.1	11.9	3
	11	9.7	11.3	8.3
	12	6.8	10.5	4.3
	13	5.1	8.8	2.8
	14	4.7	7.2	3.1
	15	5.9	9.5	3.2
	16	5.5	8.5	2.1
	17	1.8	3.3	0.6
	18	2.7	5.9	0.1
	19	3.6	8.3	-1.6
	20	7.2	10.1	4.4
	21	5.7	8.5	3.4
	22	4.4	7.5	1.2
	23	7.2	10.5	2.9
	24	6.8	11.5	0.4
	25	8.4	11	6.2
	26	6	8.8	3.2
	27	5.3	9.8	1.4
	28	4.6	7.3	0.6
	29	7.4	11.1	4.1
	30	8.9	13.1	3.1
	31	7.5	14.8	1.6
