# Supplementary material for: Comparative transcriptome analysis reveals distinct ethylene–independent regulation of ripening in response to low temperature in kiwifruit
Source: BMC Plant Biol. 2018 Mar 21;18:47. doi: 10.1186/s12870-018-1264-y (PMC5863462; doi:10.1186/s12870-018-1264-y)
Supplement: Supplementary file 8 — Kiwifruit gene–specific primers used for Reverse Transcriptase–Quantitative PCR. Accession numbers show genes sourced from the Kiwifruit Genome and NCBI Databases. Homolog genes are indicated in brackets. (XLSX 30 kb) [file 12870_2018_1264_MOESM8_ESM.xlsx]

## Sheet: Sheet1
Additional file 8: Kiwifruit gene-specific primers used for Real-Time PCR. Accession numbers show genes sourced from the Kiwifruit Genome and NCBI Databases. Homolog genes are indicated in brackets.
Gene class	Gene	Accession No.	Primer		Efficiency (%)
			Forward (5' to 3')	Reverse (5' to 3')
Ethylene	AcACS1	Achn364251	GAAAGGCTGCGTGCAATTCTC	CCTGAAAATGGACTGCCCATC	93.75
	AcACO2	Achn326461	TCTCAGAAATCCCCGATCTCG	TTGGAGCCACTGAAAGCCTTC	95.05
	AcACO3	Achn150611	CAGATGGCAACAGAATGTCG	AACTTGAGGCCAGCATAGAG	100.65
Cell wall modifying	AcPL1	Achn070291	TCAACAATGGCGGATAGGTCA	CGAATGCTCACGTCAACCATG	90.82
	AcPL2	Achn315151 (HQ108112)	AAGACGAGCCACTATGGATC	CTGGCTTGCAATCGTGTATG	93.09
	AcPG	Achn051381 (AF152756)	TGGATTTGTTAGGGGTGTGC	CAACTTGTGTCGCTGATGAC	108.74
	AcEXP1	Achn336951 (AY390358)	CGTGCTTCGAGCTAAAGTGC	CGGCGATCTTGAGGAACATG	92.43
	AcXET1	Achn349851	CGTTCGATCAACCGATGAAGA	TCTTGTAAGCAGCCACGAAGG	96.78
	AcXET2	Achn023381	GCTTCTCACGCTTTCTCTCG	GTTGACCCCAACGAAGACAG	106.08
	AcPMEi	Achn319051 (FG458520)	CTTTGCATCACCTCGCTCTC	ACTGGGACAGCTTCACCATC	101.12
	AcßGAL	Achn123061	TTCTGACAGTCATCCACCCC	GACAAGCCTTCTCCACGATG	100.61
Ripening associated	AcAAT	KJ626345	GAAATGTCTTTGCCCTTCCG	CCCCACCCAAAATCTATCGC	92.71
	AcADH	Achn262421	CTTCGAGGATTATTGGTGTG	ATTCAAATGCTGAGATCATG	101.17
	AcßAMY1	Achn141771 (FG525163)	CCCCACATTGATGGAATGAC	GTTTGTGATGCTGCCACTCG	108.74
	AcßAMY2	Achn212571	CAGAGAACGCAAACTGCTCG	GTTCCCGGAGTCTGATCTAC	98.2
	AcGA2ox1	Achn209941	AAGGTGGCCCTCCAAAATAG	GTCCCTCCTGACCAGGATTC	95.59
	AcGA2ox2	Achn218871	CCTGCTCATGAACTTCCTCG	ATTCGTCGTAGGGTTTGGTG	93.56
Transcription Factors	AcERF6	GQ869857	ACGGCATCGAAAACCGTTC	TGCCGGATTCCTCTGTACTTG	103.8
	AcNAC7	Achn104221	ATACCACGGACAGCAAATTC	TGGTGGTGAAACAGAAAGCC	89.79
	AcNAC6	Achn289291	CGCTTATGTCCCTTCCATGTC	CAAAGCCCTGAGTGAATCCAG	97.89
	AcNAC5	Achn169421	GAATTGCCCGAGAAAGCAGA	TGTCTTGATACCCTTCGGTGG	106.07
	AcMADS1	Achn061601	AGGGTGGATTGCTGAAACCC	ATTGCATAGGACGGATTTGC	100.44
	AcbZIP1	Achn135561	ACAGCACATGGACGATCTGG	GCCCACAGTTGGAGCTGAAG	96.03
	AcbZIP2	Achn227711	GGTCAGCGCACAGGATTGAG	AGCCAGATTTGATTGCTTGG	91.36
Housekeeping	AdACTIN	EF063572	TGGAATGGAAGCTGCAGGA	CACCACTGAGCACAATGTTGC	92.46
